# Supplementary material for: Rapid Degradation Pathways of Host Proteins During HCMV Infection Revealed by Quantitative Proteomics
Source: Front Cell Infect Microbiol. 2021 Jan 27;10:578259. doi: 10.3389/fcimb.2020.578259 (PMC7873559; doi:10.3389/fcimb.2020.578259)
Supplement: Supplementary file 2 [file Table_1.xlsx]

## Sheet: Rescued by both drugs
Uniprot-l	Gene symbol	Description	Peptides	MG132 rescue ratio	MG132 rescue ratio p-value	Bort2000 rescue ratio	Bort2000 rescue ratio p-value
O15519	CFLAR	CASP8 and FADD-like apoptosis regulator	1	3.33736	6.23798e-22	4.29568	2.07079e-21
Q8NB16	MLKL	Mixed lineage kinase domain-like protein	1	2.58108	1.68301e-14	2.57699	3.06518e-10
Q99967	CITED2	Cbp/p300-interacting transactivator 2	3	2.43066	5.33486e-13	1.57077	0.00142565
Q96NE9	FRMD6	FERM domain-containing protein 6	5	2.4232	6.33236e-13	2.41806	3.7227e-09
Q15678	PTPN14	Tyrosine-protein phosphatase non-receptor type 14	4	2.23369	4.88729e-11	2.32501	1.60596e-08
P29279	CTGF	Connective tissue growth factor	8	2.0451	3.54767e-09	1.67032	0.000350265
Q9H1A4	ANAPC1	Anaphase-promoting complex subunit 1	5	2.00406	8.92659e-09	1.83753	2.99868e-05
P57768	SNX16	Sorting nexin-16	1	1.97249	1.8095e-08	2.13273	3.25137e-07
Q6UX15	LAYN	Layilin	2	1.93185	4.47249e-08	1.5305	0.00247434
Q7Z333-4	SETX	Isoform 4 of Probable helicase senataxin	4	1.92449	5.26521e-08	1.60568	0.000876798
P31270	HOXA11	Homeobox protein Hox-A11	1	1.89924	9.20556e-08	2.42606	3.28322e-09
P47974	ZFP36L2	mRNA decay activator protein ZFP36L2	5	1.87737	1.49062e-07	2.31718	1.81599e-08
Q15326	ZMYND11	Zinc finger MYND domain-containing protein 11	3	1.87279	1.64852e-07	1.94058	6.30474e-06
O75676	RPS6KA4	Ribosomal protein S6 kinase alpha-4	4	1.85886	2.23747e-07	1.64797	0.000482211
Q9UER7	DAXX	Death domain-associated protein 6	4	1.82767	4.42219e-07	2.29276	2.66359e-08
Q8N5W9	FAM101B	Filamin-interacting protein FAM101B	2	1.81379	5.97796e-07	2.37609	7.19928e-09
O15211	RGL2	Ral guanine nucleotide dissociation stimulator-like 2	1	1.77523	1.37476e-06	2.01386	2.04994e-06
Q14527	HLTF	Helicase-like transcription factor	7	1.76885	1.57688e-06	2.19468	1.23719e-07
Q01664	TFAP4	Transcription factor AP-4	1	1.76647	1.65938e-06	2.26222	4.29981e-08
Q9NY57	STK32B	Serine/threonine-protein kinase 32B	2	1.75853	1.96703e-06	1.69632	0.00024079
O00255	MEN1	Menin	3	1.75348	2.19132e-06	1.56168	0.00161588
O96006	ZBED1	Zinc finger BED domain-containing protein 1	3	1.73138	3.50888e-06	2.14133	2.84382e-07
Q9H944	MED20	Mediator of RNA polymerase II transcription subunit 20	1	1.69811	7.08527e-06	1.85591	2.27529e-05
Q96EI5-2	TCEAL4	Isoform 2 of Transcription elongation factor A protein-like 4	14	1.68699	8.94601e-06	1.82655	3.53472e-05
Q96BN2	TADA1	Transcriptional adapter 1	1	1.682	9.93161e-06	1.73206	0.000143137
Q86X27	RALGPS2	Ras-specific guanine nucleotide-releasing factor RalGPS2	1	1.67363	1.18254e-05	1.80628	4.78382e-05
O94900	TOX	Thymocyte selection-associated high mobility group box protein TOX	3	1.67106	1.24769e-05	1.64239	0.000522048
O94925-3	GLS-3	Isoform 3 of Glutaminase kidney isoform, mitochondrial	2	1.64196	2.27955e-05	1.83338	3.19123e-05
Q8N9Z2	CCDC71L	Coiled-coil domain-containing protein 71L	2	1.62634	3.14136e-05	1.92886	7.53828e-06
Q9H4X1	RGCC	Regulator of cell cycle RGCC	1	1.59449	6.00361e-05	1.70573	0.00021008
P23497-4	SP100	Isoform Sp100-C of Nuclear autoantigen Sp-100	10	1.59431	6.02616e-05	1.94662	5.74971e-06
Q14149	MORC3	MORC family CW-type zinc finger protein 3	6	1.52366	0.000245052	1.64332	0.000515248
Q9UKI2	CDC42EP3	Cdc42 effector protein 3	4	1.52046	0.000260811	1.64246	0.000521596
Q9NRY4	ARHGAP35	Rho GTPase-activating protein 35	21	1.51396	0.000295915	1.51029	0.00324987

## Sheet: Rescued by MG132 only
Uniprot-l	Gene symbol	Description	Peptides	MG132 rescue ratio	MG132 rescue ratio p-value	Bort2000 rescue ratio	Bort2000 rescue ratio p-value
Q9ULE3	DENND2A	DENN domain-containing protein 2A	2	1.54259	0.00016912	1.49235	0.0041294
Q9BYI3	FAM126A	Hyccin	1	1.91428	6.602e-08	1.48279	0.00468741
Q96K58-2	ZNF668	Isoform 2 of Zinc finger protein 668	1	1.62073	3.52347e-05	1.46787	0.00570415
Q8NFZ4	NLGN2	Neuroligin-2	1	1.74756	2.48619e-06	1.45095	0.00711075
Q9Y5G2	PCDHGB2	Protocadherin gamma-B2	2	1.84546	2.99994e-07	1.43566	0.00866162
P55347	PKNOX1	Homeobox protein PKNOX1	1	1.55128	0.000142447	1.43404	0.00884382
Q5EBL8-2	PDZD11	Isoform 2 of PDZ domain-containing protein 11	1	1.55329	0.000136883	1.41976	0.0106111
P35869	AHR	Aryl hydrocarbon receptor	1	1.76871	1.58134e-06	1.39041	0.0153427
Q5T5X7	BEND3	BEN domain-containing protein 3	4	1.5064	0.000342581	1.38863	0.0156856
Q9UN70	PCDHGC3	Protocadherin gamma-C3	2	1.76063	1.88047e-06	1.34405	0.0270071
Q9UNQ2	DIMT1	Probable dimethyladenosine transferase	1	1.78423	1.13278e-06	1.32455	0.0340298
Q9ULK6	RNF150	RING finger protein 150	2	1.72578	3.95113e-06	1.2803	0.0565751
P78357	CNTNAP1	Contactin-associated protein 1	3	1.9443	3.3912e-08	1.27757	0.058333
Q9UIK4-2	DAPK2	Isoform 2 of Death-associated protein kinase 2	1	1.54454	0.000162729	1.22354	0.104794
P46934	NEDD4	E3 ubiquitin-protein ligase NEDD4	10	1.50172	0.000374901	1.16497	0.188746
Q9UHI8	ADAMTS1	A disintegrin and metalloproteinase with thrombospondin motifs 1	9	1.5167	0.00028061	1.06668	0.446508
O00308	WWP2	NEDD4-like E3 ubiquitin-protein ligase WWP2	1	1.55728	0.000126477	1.04321	0.534138
Q8NCH0	CHST14	Carbohydrate sulfotransferase 14	1	1.69968	6.85594e-06	0.976118	0.837872
Q9UBP4	DKK3	Dickkopf-related protein 3	3	1.61101	4.29528e-05	0.8931	0.796069
Q92896-2	GLG1	Isoform 2 of Golgi apparatus protein 1	16	1.9826	1.4435e-08	0.74938	0.287223
Q68CQ7	GLT8D1	Glycosyltransferase 8 domain-containing protein 1	6	1.74704	2.51428e-06	0.714706	0.199909

## Sheet: Rescued by bortezomib only
Uniprot-l	Gene symbol	Description	Peptides	MG132 rescue ratio	MG132 rescue ratio p-value	Bort2000 rescue ratio	Bort2000 rescue ratio p-value
Q8IX01	SUGP2	SURP and G-patch domain-containing protein 2	14	1.44808	0.00103532	1.68871	0.000268775
Q93062-3	RBPMS	Isoform C of RNA-binding protein with multiple splicing	13	1.41365	0.00194896	1.53274	0.00240011
Q9Y5G0	PCDHGB5	Protocadherin gamma-B5	3	1.40769	0.00217095	1.53179	0.00243134
P31271	HOXA13	Homeobox protein Hox-A13	1	1.40642	0.00222142	1.99777	2.62561e-06
Q96BF6	NACC2	Nucleus accumbens-associated protein 2	1	1.36435	0.00468218	1.57241	0.0013936
Q96QB1	DLC1	Rho GTPase-activating protein 7	6	1.32947	0.0085042	1.54457	0.00204322
Q9H0V9-2	LMAN2L	Isoform 2 of VIP36-like protein	1	1.30634	0.01249	1.50559	0.00346081
B0YJ81	HACD1	Very-long-chain (3R)-3-hydroxyacyl-CoA dehydratase 1	1	1.26034	0.0260453	1.91363	9.50393e-06
Q96IF1	AJUBA	LIM domain-containing protein ajuba	2	1.16259	0.106949	1.56884	0.00146401

## Sheet: Rescued by neither drug
Uniprot-l	Gene symbol	Description	Peptides	MG132 rescue ratio	MG132 rescue ratio p-value	Bort2000 rescue ratio	Bort2000 rescue ratio p-value
P46934-4	NEDD4-4	Isoform 4 of E3 ubiquitin-protein ligase NEDD4	4	1.49489	0.000427509	1.29331	0.0488383
Q9H892-2	TTC12	Isoform 2 of Tetratricopeptide repeat protein 12	3	1.48885	0.000479891	1.38334	0.0167479
Q9P0V3	SH3BP4	SH3 domain-binding protein 4	10	1.48666	0.000500333	1.43758	0.00845117
Q9Y5J5	PHLDA3	Pleckstrin homology-like domain family A member 3	3	1.4813	0.00055415	1.39423	0.0146292
Q9UJX5-3	ANAPC4	Isoform 3 of Anaphase-promoting complex subunit 4	1	1.47027	0.000682944	1.42282	0.0102066
P30281	CCND3	G1/S-specific cyclin-D3	2	1.46832	0.000708672	0.916024	0.887048
Q9H694	BICC1	Protein bicaudal C homolog 1	10	1.4604	0.000822451	1.4496	0.00723691
Q9P2P1	NYNRIN	Protein NYNRIN	4	1.44901	0.00101753	1.41863	0.0107642
Q9NRY6	PLSCR3	Phospholipid scramblase 3	2	1.43845	0.00123767	1.45679	0.00659155
Q14114	LRP8	Low-density lipoprotein receptor-related protein 8	1	1.41964	0.0017478	1.23988	0.0881386
P23468	PTPRD	Receptor-type tyrosine-protein phosphatase delta	1	1.4187	0.00177823	1.31382	0.038573
P54760	EPHB4	Ephrin type-B receptor 4	2	1.40676	0.00220765	1.02209	0.62176
P01130	LDLR	Low-density lipoprotein receptor	3	1.38099	0.00349721	1.22827	0.0997067
O15182	CETN3	Centrin-3	1	1.36702	0.00446915	1.3003	0.045088
O95503	CBX6	Chromobox protein homolog 6	4	1.36404	0.00470694	1.11641	0.295013
Q96J02	ITCH	E3 ubiquitin-protein ligase Itchy homolog	11	1.35347	0.00565253	1.06993	0.435185
Q9H4G4	GLIPR2	Golgi-associated plant pathogenesis-related protein 1	1	1.34719	0.00629538	1.39904	0.0137767
Q9H425	C1orf198	Uncharacterized protein C1orf198	9	1.33943	0.00718716	1.37519	0.0185164
Q9Y2U5	MAP3K2	Mitogen-activated protein kinase kinase kinase 2	2	1.3345	0.00781261	1.37022	0.0196797
P54277	PMS1	PMS1 protein homolog 1	1	1.33265	0.00806133	1.39244	0.01496
Q14439	GPR176	Probable G-protein coupled receptor 176	4	1.32033	0.00991172	1.13988	0.238925
O76061	STC2	Stanniocalcin-2	1	1.31911	0.0101147	0.805129	0.462534
Q1RMZ1	BMT2	Probable methyltransferase BMT2 homolog	1	1.31188	0.0114027	1.39218	0.0150082
Q99985	SEMA3C	Semaphorin-3C	7	1.30791	0.0121721	0.807173	0.469658
Q86Y79	PTRH1	Probable peptidyl-tRNA hydrolase	1	1.30584	0.0125942	1.01905	0.635038
P07996	THBS1	Thrombospondin-1	54	1.29847	0.0142034	0.796777	0.433879
Q8IVM0	CCDC50	Coiled-coil domain-containing protein 50	5	1.29747	0.014438	1.34316	0.0272958
Q9P2K6	KLHL42	Kelch-like protein 42	1	1.29701	0.0145455	1.46863	0.00564738
P02461	COL3A1	Collagen alpha-1(III) chain	8	1.29071	0.0161068	0.786689	0.400299
Q9UHD2	TBK1	Serine/threonine-protein kinase TBK1	1	1.28429	0.0178562	1.00832	0.683095
Q15389	ANGPT1	Angiopoietin-1	3	1.28065	0.018924	1.05339	0.494851
Q155Q3	DIXDC1	Dixin	1	1.2693	0.0226428	1.29562	0.0475718
Q70EK8	USP53	Inactive ubiquitin carboxyl-terminal hydrolase 53	6	1.26266	0.0251198	1.24777	0.0809664
Q8NEY1	NAV1	Neuron navigator 1	9	1.25571	0.0279793	1.25106	0.0781355
Q6UUV9-2	CRTC1	Isoform 2 of CREB-regulated transcription coactivator 1	2	1.25077	0.0301864	1.31774	0.0368505
Q7Z5Y7	KCTD20	BTB/POZ domain-containing protein KCTD20	1	1.25029	0.030409	1.34551	0.0265381
P04114	APOB	Apolipoprotein B-100	10	1.24377	0.0335897	0.865383	0.686778
Q99811	PRRX2	Paired mesoderm homeobox protein 2	4	1.24195	0.0345261	1.16821	0.18295
P13726	F3	Tissue factor	3	1.24044	0.0353236	0.997179	0.73495
P51805	PLXNA3	Plexin-A3	2	1.24022	0.0354436	1.21128	0.119022
Q8N8S7	ENAH	Protein enabled homolog	10	1.23971	0.0357157	1.3947	0.014545
P09493-10	TPM1	Isoform 10 of Tropomyosin alpha-1 chain	24	1.23851	0.0363701	1.24332	0.0849475
P78504	JAG1	Protein jagged-1	2	1.22373	0.0453311	1.10088	0.337422
P53804	TTC3	E3 ubiquitin-protein ligase TTC3	3	1.21021	0.0552218	1.16218	0.193863
Q86WV6	TMEM173	Stimulator of interferon genes protein	9	1.20873	0.0564112	0.94508	0.998501
P02452	COL1A1	Collagen alpha-1(I) chain	22	1.20785	0.0571352	0.81766	0.50685
O94768	STK17B	Serine/threonine-protein kinase 17B	1	1.17749	0.0874839	1.31581	0.0376913
Q9H6B4	CLMP	CXADR-like membrane protein	5	1.17669	0.0884339	0.844155	0.604953
Q96NM4-2	TOX2	Isoform 2 of TOX high mobility group box family member 2	1	1.17508	0.0904054	1.42458	0.00998
P37173-2	TGFBR2	Isoform 2 of TGF-beta receptor type-2	3	1.17211	0.0941212	1.17131	0.177552
Q96PD2-2	DCBLD2	Isoform 2 of Discoidin, CUB and LCCL domain-containing protein 2	3	1.1681	0.0993485	0.876135	0.728953
Q9H7F0	ATP13A3	Probable cation-transporting ATPase 13A3	1	1.14374	0.136788	1.01203	0.666263
Q8TF72	SHROOM3	Protein Shroom3	6	1.13886	0.145565	1.14631	0.225129
O43184	ADAM12	Disintegrin and metalloproteinase domain-containing protein 12	2	1.13656	0.149868	0.847882	0.619146
O00221	NFKBIE	NF-kappa-B inhibitor epsilon	2	1.12135	0.181009	0.875567	0.726716
Q9H3M7	TXNIP	Thioredoxin-interacting protein	12	1.11163	0.203557	0.905894	0.846872
P19022	CDH2	Cadherin-2	21	1.10786	0.212889	0.989651	0.771051
Q15036	SNX17	Sorting nexin-17	6	1.10472	0.220931	0.985253	0.792508
Q8N3V7	SYNPO	Synaptopodin	3	1.09024	0.26108	1.14122	0.235985
P19883	FST	Follistatin	2	1.08734	0.26979	0.773783	0.359111
Q9UPQ0-3	LIMCH1	Isoform 3 of LIM and calponin homology domains-containing protein 1	4	1.07817	0.298699	1.07376	0.422112
P21980	TGM2	Protein-glutamine gamma-glutamyltransferase 2	11	1.05913	0.366083	1.14803	0.221568
P05121	SERPINE1	Plasminogen activator inhibitor 1	15	1.05633	0.37684	0.926571	0.928712
P48061-4	CXCL12	Isoform Delta of Stromal cell-derived factor 1	2	1.03396	0.470855	1.07048	0.433293
Q8IVL0	NAV3	Neuron navigator 3	2	1.02184	0.527765	1.05487	0.489288
P08581-2	MET	Isoform 2 of Hepatocyte growth factor receptor	8	1.00789	0.598206	0.859444	0.663666
P10589	NR2F1	COUP transcription factor 1	1	0.975502	0.780404	0.592306	0.0319902
Q9HCU0	CD248	Endosialin	5	0.964019	0.850237	0.94105	0.985436
Q9NZV1	CRIM1	Cysteine-rich motor neuron 1 protein	6	0.941907	0.990042	0.941728	0.988077
Q8IX30-2	SCUBE3	Isoform 2 of Signal peptide, CUB and EGF-like domain-containing protein 3	1	0.917121	0.882524	0.920573	0.905045
P08123	COL1A2	Collagen alpha-2(I) chain	18	0.896447	0.777637	0.741091	0.264715
P09486	SPARC	SPARC	17	0.889141	0.740852	0.736974	0.253912
O60565	GREM1	Gremlin-1	21	0.859098	0.593556	0.909401	0.86079
Q4L180	FILIP1L	Filamin A-interacting protein 1-like	8	0.843769	0.52217	0.946684	0.990012
Q8NBJ4	GOLM1	Golgi membrane protein 1	1	0.834809	0.482031	0.63696	0.070184
P22897	MRC1	Macrophage mannose receptor 1	3	0.787091	0.293443	0.185729	7.97006e-14
P20908	COL5A1	Collagen alpha-1(V) chain	22	0.785014	0.286331	0.592156	0.0318975
Q9H1X3	DNAJC25	DnaJ homolog subfamily C member 25	1	0.763638	0.218989	1.0972	0.348121
P16050	ALOX15	Arachidonate 15-lipoxygenase	4	0.643201	0.0249154	0.22647	5.38191e-11
P0C0L5	C4B	Complement C4-B	4	0.559346	0.00215811	0.878418	0.737953
Q06033	ITIH3	Inter-alpha-trypsin inhibitor heavy chain H3	3	0.409902	9.4334e-07	0.999862	0.722284
