# Supplementary material for: Rapid Degradation Pathways of Host Proteins During HCMV Infection Revealed by Quantitative Proteomics
Source: Front Cell Infect Microbiol. 2021 Jan 27;10:578259. doi: 10.3389/fcimb.2020.578259 (PMC7873559; doi:10.3389/fcimb.2020.578259)
Supplement: Supplementary file 3 [file Table_2.xlsx]

## Sheet: Plotter
Type the name of a protein in C3:
Gene name		HLTF	Helicase-like transcription factor
												MG/bort	MG/leu		Instructions
	MG132 or bortezomib screen (this paper)						MG132 or leupeptin screen (Nightingale et al 2018)				Peptides	7	5
															1. Input a gene name into cell C3. All available data will be displayed.
											Isoform	1			The number of peptides quantified are shown on the right.
															The number of isoforms of the protein quantified are shown in cell M8. The isoform quantified by the greatest number of peptides in the timecourse is always shown in these plots.
															If there are two or more isoforms, data for other isoforms can be found in the 'Data' worksheet.
															2. If no data is found for your gene, it might appear under a different alias. See 'GeneCards' website for alternative names.
															3. In the tables below the graphs, cells are coloured coral red if the fold change (HCMV/Mock) is <0.66 (i.e. >1.5-fold downregulation during infection), and pink for if rescue ratios are >1.5 fold.
															Cells are coloured light green if 0.01>p>0.001, green if 0.001>p>0.0001, and dark green if p<0.0001
			Fold change	P value					Fold change	P value
		HCMV/Mock	0.513301	1.2755e-06				HCMV/Mock	0.281793	6.07353e-10
			Rescue ratio	P value					Rescue ratio	P value
		10µM MG132	1.76885	1.57688e-06				10µM MG132	3.02176	5.04444e-05
		500nM Bort	1.61333	2.84743e-06				200µM Leu	1.11887	0.0573261
		1µM Bort	1.68403	4.89986e-05
		2µM Bort	2.19468	1.23719e-07

## Sheet: Data
									10uM MG132 or 500nM, 1uM, 2uM bortezomib experiment signal:noise values										10um MG132 or 200uM leupeptin experiment (Nightingale et al) signal:noise values						10uM MG132 or 50nM, 150nM, 500nM bortezomib experiment signal:noise values
							Peptides quantified		Mock					HCMV					Mock			HCMV			Mock					HCMV					Peptides
	uniprot-l	uniprot-s	species	Gene Symbol	Description	Isoform	MG or bortezomib experiment	MG or leupeptin experiment	Untreated	10µM MG132	500nM Bort	1µM Bort	2µM Bort	Untreated	10µM MG132	500nM Bort	1µM Bort	2µM Bort	Untreated	10µM MG132	200µM Leu	Untreated	10µM MG132	200µM Leu	Untreated	10µM MG132	50nM Bort	150nM Bort	500nM Bort	Untreated	10µM MG132	50nM Bort	150nM Bort	500nM Bort
	AY446894.2_1_ORF2139_186aa	AY446894.2_1_ORF2139_186aa	HCMVM	AY446894.2_1_ORF2139_186aa	AY446894.2_1_ORF2139_186aa	1	0	0	0	0	0	0	0	0	0	0	0	0	0	0	0	0	0	0	150.74	143.363	141.208	150.747	125.749	129.919	124.758	141.597	132.658	118.547	1
	AY446894.2_1_ORF297_228aa	AY446894.2_1_ORF297_228aa	HCMVM	AY446894.2_1_ORF297_228aa	AY446894.2_1_ORF297_228aa	1	0	1	0	0	0	0	0	0	0	0	0	0	65.6929	83.2665	82.3792	60.4762	93.1389	69.9329	0	0	0	0	0	0	0	0	0	0	0
	AY446894.2_2_ORF1872_219aa	AY446894.2_2_ORF1872_219aa	HCMVM	AY446894.2_2_ORF1872_219aa	AY446894.2_2_ORF1872_219aa	1	1	0	11.784	11.284	15.0209	11.6774	17.2309	29.4663	301.565	425.712	484.371	575.852	0	0	0	0	0	0	70.2849	63.8747	62.5206	79.3526	105.881	93.0986	2625.06	91.5407	219.473	292.198	3
	AY446894.2_6_ORF296_323aa	AY446894.2_6_ORF296_323aa	HCMVM	AY446894.2_6_ORF296_323aa	AY446894.2_6_ORF296_323aa	1	0	0	0	0	0	0	0	0	0	0	0	0	0	0	0	0	0	0	91.051	85.1645	87.7511	88.2971	97.6846	168.369	780.2	172.791	347.494	357.285	2
	AY446894.2_6_ORF958_192aa	AY446894.2_6_ORF958_192aa	HCMVM	AY446894.2_6_ORF958_192aa	AY446894.2_6_ORF958_192aa	1	0	0	0	0	0	0	0	0	0	0	0	0	0	0	0	0	0	0	25.286	35.9374	22.4651	26.3898	18.7579	34.8967	402.351	45.8141	97.6615	112.187	1
	Q6SW04	Q6SW04	HCMVM	IRS1	Protein IRS1	1	8	13	244.128	267.358	223.345	278.91	278.724	2687.75	1440.16	1942.23	1745.72	1510.35	499.044	494.991	508.342	5083.87	2555.38	4378.68	1304.31	1357.4	1329.34	1427.46	1467.39	8976.33	7065.11	9630.54	8513.72	7584.3	39
	ORFL101C_(UL36)_HCMVM	ORFL101C_(UL36)_HCMVM	HCMVM	ORFL101C_(UL36)	ORFL101C_(UL36)	1	1	0	7.28978	5.18107	5.1167	4.19543	7.55177	89.6835	76.0324	78.3883	68.4955	82.9556	0	0	0	0	0	0	0	0	0	0	0	0	0	0	0	0	0
	ORFL106C_HCMVM	ORFL106C_HCMVM	HCMVM	ORFL106C	ORFL106C	1	0	0	0	0	0	0	0	0	0	0	0	0	0	0	0	0	0	0	105.101	110.752	99.9284	122.541	150.797	185.071	747.778	192.702	344.273	284.848	2
	ORFL119C_HCMVM	ORFL119C_HCMVM	HCMVM	ORFL119C	ORFL119C	1	0	0	0	0	0	0	0	0	0	0	0	0	0	0	0	0	0	0	39.2251	50.2097	43.8235	44.8415	53.5708	112.641	133.48	111.087	163.764	149.468	1
	ORFL147C_HCMVM	AY446894.2_6_ORF1202_676aa	HCMVM	ORFL147C	ORFL147C_HCMVM	1	2	0	55.675	74.3764	81.4243	60.9855	62.732	121.417	118.358	132.818	129.917	131.315	0	0	0	0	0	0	346.377	377.719	340.719	439.922	393.098	2615.49	1228.9	2303.57	1740.72	1240.58	7
	ORFL223W_HCMVM	ORFL223W_HCMVM	HCMVM	ORFL223W	ORFL223W	1	0	0	0	0	0	0	0	0	0	0	0	0	0	0	0	0	0	0	17.3356	11.9588	16.9587	18.5239	18.2893	25.9277	181.704	31.6485	66.3743	57.8992	1
	ORFL279C_HCMVM	ORFL279C_HCMVM	HCMVM	ORFL279C	ORFL279C	1	0	1	0	0	0	0	0	0	0	0	0	0	14.5002	56.0716	21.4533	104.305	146.067	56.0676	0	0	0	0	0	0	0	0	0	0	0
	ORFL294W_HCMVM	ORFL294W_HCMVM	HCMVM	ORFL294W	ORFL294W	1	1	0	43.785	50.421	40.4204	58.7624	57.393	414.414	150.274	325.591	254.888	322.368	0	0	0	0	0	0	51.2244	49.7035	61.4128	54.3645	62.9843	375.18	316.186	378.071	356.126	298.004	2
	ORFL312C_HCMVM	ORFL312C_HCMVM	HCMVM	ORFL312C	ORFL312C	1	0	0	0	0	0	0	0	0	0	0	0	0	0	0	0	0	0	0	35.1852	41.3695	28.5567	27.4663	31.8409	57.7188	111.897	53.8534	78.5264	77.7399	1
	ORFL321W_HCMVM	ORFL321W_HCMVM	HCMVM	ORFL321W	ORFL321W	1	0	1	0	0	0	0	0	0	0	0	0	0	394.135	344.244	415.835	428.597	506.457	439.1	107.827	87.162	89.4344	103.032	99.4041	835.526	1353.29	854.733	1012.19	947.253	4
	ORFL71C_(UL24)_HCMVM	ORFL71C_(UL24)_HCMVM	HCMVM	ORFL71C_(UL24)	ORFL71C_(UL24)	1	2	0	78.4964	58.247	65.8305	69.9067	78.6186	417.49	492.41	464.142	548.18	385.023	0	0	0	0	0	0	7.17717	1.95489	3.84196	1.57475	1.71637	52.4946	89.6039	50.6748	60.3435	66.7553	1
	ORFL82W_HCMVM	ORFL82W_HCMVM	HCMVM	ORFL82W	ORFL82W	1	0	0	0	0	0	0	0	0	0	0	0	0	0	0	0	0	0	0	22.9109	27.2016	22.214	22.452	24.0554	116.976	364.838	127.398	229.349	211.758	1
	ORFL86W_HCMVM	ORFL86W_HCMVM	HCMVM	ORFL86W	ORFL86W	1	0	0	0	0	0	0	0	0	0	0	0	0	0	0	0	0	0	0	76.9983	86.27	90.2638	87.0619	82.1369	135.211	164.359	145.448	159.264	137.059	1
	ORFS343C.iORF1_HCMVM	ORFS343C.iORF1_HCMVM	HCMVM	ORFS343C.iORF1	ORFS343C.iORF1	1	0	1	0	0	0	0	0	0	0	0	0	0	2.9438	0	4.14387	257.67	89.5289	271.441	131.83	113.267	143.847	133.54	131.505	186.53	289.168	202.886	305.418	267.891	2
	Q6SWD1	Q6SWD1	HCMVM	RL11	Membrane glycoprotein RL11	1	0	0	0	0	0	0	0	0	0	0	0	0	0	0	0	0	0	0	58.408	82.6703	47.9293	54.6351	60.3629	208.085	160.085	193.43	158.696	115.444	1
	Q6SWD0	Q6SWD0	HCMVM	RL12	Uncharacterized protein RL12	1	1	0	53.2083	41.7126	36.515	37.6948	31.5099	48.0475	43.2274	35.2475	36.3536	28.0638	0	0	0	0	0	0	263.52	261.995	251.615	278.275	285.313	3807.88	1387.77	3472.05	2191.59	1346.72	8
	Q6SVX2	Q6SVX2	HCMVM	TRS1	Protein TRS1	1	2	1	355.711	344.711	432.094	341.863	389.264	1058.97	764.415	883.778	924.754	842.351	23.8821	21.2082	22.3021	56.194	39.89	53.599	382.97	353.756	389.965	427.695	412.464	2746.58	1314.63	2546.15	1964.07	1480.24	10
	Q6SW43	Q6SW43	HCMVM	UL100	Envelope glycoprotein M (gM)	1	3	1	741.695	1034.55	1023.86	1082.93	1005.99	860.443	1351.42	1176.2	1375.04	1159.56	4.90084	6.34273	3.62439	54.43	104.119	75.9937	0	0	0	0	0	0	0	0	0	0	0
	F5HIG1	F5HIG1	HCMVM	UL102	DNA helicase/primase complex-associated protein (HEPA)	1	0	0	0	0	0	0	0	0	0	0	0	0	0	0	0	0	0	0	80.2583	67.7557	94.0893	73.5538	73.0262	476.349	184.679	419.039	293.741	205.578	1
	F5HBR4	F5HBR4	HCMVM	UL104	Portal protein UL104 (PORTL)	1	4	0	217.386	211.81	226.123	238.895	235.682	651.325	854.753	992.916	904.015	914.418	0	0	0	0	0	0	28.5332	27.2353	29.7694	25.2051	26.9357	60.8002	90.3222	53.6471	47.5805	55.4732	1
	F5HEN8	F5HEN8	HCMVM	UL105	Probable ATP-dependent helicase UL105 (HELI)	1	1	2	34.9112	31.6072	29.9825	38.6428	33.1112	356.444	117.824	224.255	190.326	135.332	109.353	108.698	113.665	1203.34	659.191	1115.05	330.139	328.276	325.183	335.584	388.137	2053.23	1777.62	2129.18	1856.35	2016.8	8
	Q6SW37	Q6SW37	HCMVM	UL112	Early phosphoprotein p84 (EP84)	2	15	9	604.897	607.809	541.415	700.355	661.472	4568.24	2939.41	3774.49	2930.13	3320.98	1125.79	1479.53	1426.11	6325.81	3835.01	5697.04	920.546	868.379	914.917	980.41	969.622	5814.24	5955.81	6079.95	5638.74	4946.66	28
	Q6SW37-2	Q6SW37	HCMVM	UL112/113	Isoform p50 of Early phosphoprotein p84	2	0	2	0	0	0	0	0	0	0	0	0	0	97.7099	158.279	123.741	1905.05	1662.59	1863.24	65.4293	62.3549	69.2102	80.8562	96.0291	888.108	1652.28	997.662	1020.34	1013.81	4
	F5HI85	F5HI85	HCMVM	UL114	Uracil-DNA glycosylase (UNG)	1	2	0	84.509	99.6544	96.8387	105.883	106.095	1405.74	377.944	868.235	705.118	527.917	0	0	0	0	0	0	149.789	278.795	144.677	168.004	204.307	626.196	1160.42	628.681	600.179	471.474	4
	F5HFA5	F5HFA5	HCMVM	UL117	Protein UL117	1	0	1	0	0	0	0	0	0	0	0	0	0	41.0298	58.0289	44.5648	775.782	403.26	727.196	279.742	261.604	264.212	269.185	294.646	925.018	1106.12	951.839	1015.26	968.342	6
	F5HC14	F5HC14	HCMVM	UL119	Viral Fc-gamma receptor-like protein UL119	1	1	3	41.1558	30.5061	34.4013	35.4707	39.3525	148.016	176.8	136.857	215.776	127.94	39.6675	42.4152	37.4759	703.747	272.874	866.465	341.295	327.44	324.681	355.015	352.713	2708.69	2172.85	2835.42	1959.46	1535.98	5
	Q6SW29	Q6SW29	HCMVM	UL122	Viral transcription factor IE2 (VIE2)	1	31	31	1092.24	1104.9	1124.4	1208.54	1340.92	7541.82	8400.18	7691.08	8238.61	9023.96	1553.7	1468.23	1556.95	20385.1	17019.2	18642.3	1071.55	1115.47	1069.67	1132.45	1364.03	8873.39	11849	9616.28	10478.3	9687.47	40
	F5HCM1	F5HCM1	HCMVM	UL123	55 kDa immediate-early protein 1 (VIE1)	1	70	43	1746.9	1813.83	1775.76	1996.92	2283.7	17506.3	21407	20741	21204	22430.5	1910.75	1805.32	1935.9	43518.9	44304.3	40832.1	1707.89	1652.83	1698.43	1851.02	1971.41	13618.5	14889.8	14030.2	15996.7	15082.5	49
	Q6SWB8	Q6SWB8	HCMVM	UL13	Uncharacterized protein UL13	1	1	2	53.1506	121.704	80.4382	119.562	84.9101	150.578	100.05	164.379	125.368	177.715	169.268	177.552	163.331	665.781	345.749	606.66	448.675	434.409	474.026	468.566	512.612	1525.94	1577.53	1500.79	1600.96	1553.64	6
	F5HCP3	F5HCP3	HCMVM	UL130	Envelope glycoprotein UL130	1	0	0	0	0	0	0	0	0	0	0	0	0	0	0	0	0	0	0	16.8978	17.6135	19.423	23.6258	32.9069	417.796	971.268	474.754	595.217	686.766	1
	F5HGU6	F5HGU6	HCMVM	UL132	Envelope glycoprotein UL132	1	2	1	132.964	135.739	117.652	137.023	137.037	193.492	225.438	228.986	236.004	201.514	46.1597	55.3039	44.1141	1041.35	594.216	1110.61	92.5881	81.8051	87.5815	122.428	109.265	611.469	1232.57	668.549	774.628	698.538	4
	Q6SW10	Q6SW10	HCMVM	UL133	Protein UL133	1	0	0	0	0	0	0	0	0	0	0	0	0	0	0	0	0	0	0	293.75	332.726	318.192	324.972	332.167	454.016	1061.1	448.522	527.448	511.444	3
	F5HAQ7	F5HAQ7	HCMVM	UL135	Protein UL135	1	21	25	1052.08	1088.41	1126.13	1197.75	1270.44	4843.37	7557.57	10502.4	11228	11809.1	983.786	1043.59	1184.19	14871	22145.7	14332.2	3222.33	3266.78	3329.99	3820.33	4168.38	11419.5	31835.8	12066.4	14674.2	17015.2	62
	F5HF35	F5HF35	HCMVM	UL136	Protein UL136	1	0	0	0	0	0	0	0	0	0	0	0	0	0	0	0	0	0	0	37.7191	47.4384	49.1279	63.7056	48.3899	111.576	304.106	113.415	190.461	220.187	1
	F5HGQ8	F5HGQ8	HCMVM	UL138	Protein UL138	1	3	1	205.228	196.928	213.361	211.925	211.819	688.135	471.456	1029.35	1163.61	669.744	26.5946	21.8541	27.5196	75.7795	75.0132	62.025	0	0	0	0	0	0	0	0	0	0	0
	Q6SWB7	Q6SWB7	HCMVM	UL14	Uncharacterized protein UL14	1	0	1	0	0	0	0	0	0	0	0	0	0	49.7589	54.0135	57.0622	66.7337	56.2606	61.2075	336.678	333.387	322.717	321.458	328.707	366.135	506.515	348.084	452.141	481.884	2
	F5HCK7	F5HCK7	HCMVM	UL140	Protein UL140	1	0	0	0	0	0	0	0	0	0	0	0	0	0	0	0	0	0	0	34.8397	26.9106	55.24	34.7854	40.0019	92.4279	185.983	92.2531	123.366	123.848	1
	Q6RJQ3	Q6RJQ3	HCMVM	UL141	Protein UL141	1	0	4	0	0	0	0	0	0	0	0	0	0	159.465	97.8262	147.871	6789.68	1807.61	5936.51	333.562	357.483	338.705	388.526	382.116	1414.23	1344.21	1306.58	1298	1235.13	9
	F5HF44	F5HF44	HCMVM	UL145	Protein UL145	1	2	3	54.7349	63.5189	56.3328	61.0771	67.4908	346	442.768	880.506	638.585	582.423	142.155	139.989	168.654	1004.19	2240.89	901.068	98.4675	88.9879	104.584	132.207	110.955	329.62	915.641	361.011	390.08	608.378	2
	F5HBX1	F5HBX1	HCMVM	UL146	Chemokine vCXCL1	1	7	0	180.856	187.319	183.221	206.696	247.737	3260.5	3539.33	3834.42	2691.5	2917.36	0	0	0	0	0	0	0	0	0	0	0	0	0	0	0	0	0
	F5H8Q3	F5H8Q3	HCMVM	UL148	Membrane protein UL148	1	2	2	142.409	189.236	132.481	215.392	181.737	3433.19	1356.76	1259.57	3663.69	831.541	135.678	144.911	134.896	3414.09	1041.15	3038.27	537.212	513.665	545.885	570.796	567.279	2312.05	2370.09	2518.65	2668.21	2384.27	7
	Q6SW05	Q6SW05	HCMVM	UL150	Uncharacterized protein UL150	1	0	1	0	0	0	0	0	0	0	0	0	0	11.4403	11.6044	21.0169	119.434	131.344	116.528	33.212	42.0555	34.696	48.8773	39.0584	427.965	193.084	449.904	364.687	240.987	1
	F7V998	F7V998	HCMVM	UL150A	Uncharacterized protein UL150A (U150A)	1	1	5	15.5917	10.1054	7.27745	8.27429	11.9895	74.5532	75.1816	139.992	129.909	89.5249	63.262	71.7062	75.1085	1208.12	1914.05	1229.88	728.272	788.159	771.985	817.302	838.432	1944.36	2895.51	1937.05	2332.33	2330.12	15
	F5HAE6	F5HAE6	HCMVM	UL15A	Uncharacterized protein UL15A	1	0	0	0	0	0	0	0	0	0	0	0	0	0	0	0	0	0	0	43.6459	43.1305	42.1776	47.2919	65.1469	163.605	150.467	163.484	178.009	157.569	1
	F5HG68	F5HG68	HCMVM	UL16	Protein UL16 (UL16P)	1	0	4	0	0	0	0	0	0	0	0	0	0	201.054	198.194	244.425	3153.52	1773.5	3485.51	712.93	792.338	669.745	782.032	679.147	1961.44	2038.67	2039.74	1818.11	1764.2	7
	F5HHT4	F5HHT4	HCMVM	UL17	Protein UL17	1	4	2	156.255	145.079	152.172	190.874	203.09	4487.6	627.155	2767.41	2070.14	1220.9	50.7372	43.6271	51.6547	278.364	86.2996	304.076	205.388	202.948	206.94	208.579	223.044	854.386	1622.64	931.726	1255.35	1285.25	5
	F5HF90	F5HF90	HCMVM	UL22A	Glycoprotein UL22A	1	3	3	17.3972	10.9476	13.4421	25.1765	42.4029	528.335	637.857	1172.8	985.973	947.757	17.3209	11.8591	17.7762	383.543	303.364	354.825	112.415	52.5605	137.446	107.017	91.2874	364.726	997.992	423.133	400.491	502.894	5
	F5HDM3	F5HDM3	HCMVM	UL23	Tegument protein UL23	1	1	0	120.143	147.044	122.705	142.786	140.51	353.726	575.553	460.309	521.482	465.644	0	0	0	0	0	0	0	0	0	0	0	0	0	0	0	0	0
	F5H9N4	F5H9N4	HCMVM	UL24	Tegument protein UL24 (VP22)	1	2	0	118.552	127.589	130.706	147.943	160.224	1127.01	1125.3	970.072	1261.42	693.712	0	0	0	0	0	0	0	0	0	0	0	0	0	0	0	0	0
	F5HGJ4	F5HGJ4	HCMVM	UL25	Phosphoprotein 85 (PP85)	1	30	4	812.953	857.743	838.882	943.051	1068.56	5445.21	10695.5	7579.69	10144.7	7315.58	202.845	236.284	254.844	815.531	1045.28	1069.93	891.447	810.837	897.453	884.982	844.853	2852.38	2346.65	2934.03	2659.54	2217.09	18
	F5HGG3	F5HGG3	HCMVM	UL26	Tegument protein UL26	1	2	0	57.6353	42.996	38.2827	56.7585	53.0909	218.078	312.478	258.26	241.335	224.596	0	0	0	0	0	0	86.5499	106.338	91.4931	93.6507	107.928	205.812	406.618	207.421	247.944	284.278	2
	Q6SWA4	Q6SWA4	HCMVM	UL27	Uncharacterized protein UL27	1	1	2	72.7876	80.878	66.95	74.4864	81.6872	211.464	251.544	332.333	324.987	328.57	76.9767	81.6332	60.1378	822.423	2981.39	754.835	0	0	0	0	0	0	0	0	0	0	0
	Q6SWA3	Q6SWA3	HCMVM	UL29	Protein UL29/28 (UL298)	1	15	11	522.98	511.879	479.866	561.338	534.551	4857.87	2139.14	5803.13	6082.37	4416.23	946.751	957.04	1021.23	6363.87	8380.81	5164.67	308.407	326.721	299.68	332.881	344.256	1604.56	2649.29	1633.33	1645.9	2011.24	13
	Q6SWA0	Q6SWA0	HCMVM	UL31	Uncharacterized protein UL31	1	1	1	66.3209	55.6829	60.4721	53.0535	59.5035	104.577	80.8101	121.748	104.645	93.1283	15.0003	19.052	17.5866	90.2691	82.7993	80.3382	142.344	138.269	133.831	147.919	132.602	425.326	724.546	384.264	464.859	585.594	4
	Q6SW99	Q6SW99	HCMVM	UL32	Tegument protein pp150	1	24	25	643.622	647.468	621.667	669.157	906.621	6757.34	11598.2	8472.81	9000.38	8634.86	1738.6	1657.22	1907.72	6968.8	12465.5	9307.65	956.439	1022.84	945.59	1039.4	1020.76	2180.73	2481.08	2383.94	2649.92	2279.26	15
	Q6SW98	Q6SW98	HCMVM	UL33	G-protein coupled receptor homolog UL33	1	2	1	335.688	438.7	275.034	422.62	348.949	343.825	444.724	678.883	375.766	378.21	11.0675	37.7585	35.7744	16.0253	11.586	42.1223	40.0872	79.7578	58.1327	142.546	70.6873	502.117	371.3	144.23	249.25	247.491	2
	F5HC16	F5HC16	HCMVM	UL34	Transcriptional regulator UL34	1	12	6	467.666	429.66	429.763	472.875	471.122	2289.24	1893.82	2762.24	2355.62	2376.4	465.445	424.522	467.846	2012.74	2870.94	2201.66	178.275	190.311	165.617	177.357	207.956	1181.89	3352.24	1179.03	1447.97	1494.22	9
	F5HE12	F5HE12	HCMVM	UL35	Tegument protein UL35	1	8	0	657.155	575.995	574.689	625.344	666.297	2947.19	5160.97	3893.96	3657.49	3516.52	0	0	0	0	0	0	133.527	158.674	162.523	191.466	174.41	447.063	677.844	452.328	515.835	463.297	2
	F5HAY6	F5HAY6	HCMVM	UL36	Viral inhibitor of caspase-8-induced apoptosis (VICA)	1	80	33	3176.26	3086.35	3214.29	3302.69	3734.28	24380.6	17688.2	24544.2	24030.7	25522.6	744.894	654.885	712.972	12706.3	10656.5	10067	1986.32	1957.84	2015.35	2101.45	2147.89	8777.54	11821.8	8377.79	9188.43	10920.4	56
	Q6SW94	Q6SW94	HCMVM	UL37	UL37 immediate early glycoprotein (VGLI)	2	3	4	203.565	244.873	223.564	235.33	208.285	1039.61	836.158	918.91	898.428	865.054	106.1	153.28	152.991	2270.98	3090.54	2429.48	442.152	466.904	455.966	468.476	542.301	1928.65	2361.15	2036.83	2370.54	2134.2	11
	Q6SW94-2	Q6SW94	HCMVM	UL37-2	Isoform vMIA of UL37 immediate early glycoprotein (VGLI)	2	0	3	0	0	0	0	0	0	0	0	0	0	93.6622	111.685	114.02	1399.58	1873.39	1223.54	342.614	363.339	345.993	373.167	415.827	1180.76	2137.01	1313.19	1530.28	1284	6
	F5HG98	F5HG98	HCMVM	UL38	Protein UL38	1	2	3	47.5252	40.3692	39.8037	45.0523	41.4704	173.24	108.128	231.221	185.088	191.522	111.138	115.854	120.93	1234.11	1218.42	1193.88	533.09	568.145	555.38	574.63	631.683	1202.93	2478.81	1180.83	1351.03	1575.57	8
	Q6SWC6	Q6SWC6	HCMVM	UL4	Envelope glycoprotein UL4 (UL04)	1	0	0	0	0	0	0	0	0	0	0	0	0	0	0	0	0	0	0	33.3798	27.4569	35.8511	46.2006	42.4206	81.4816	112.322	89.3979	96.3266	86.7173	1
	Q6SW92	Q6SW92	HCMVM	UL40	Protein UL40	1	0	2	0	0	0	0	0	0	0	0	0	0	59.9897	56.5758	73.2385	1910.39	601.678	1862	153.588	173.038	145.705	160.461	178.431	431.051	907.812	471.394	579.363	563.088	1
	F5HFG3	F5HFG3	HCMVM	UL41A	Protein UL41A	1	2	0	18.5778	19.0326	19.6492	23.9855	27.8826	521.534	635.594	486.928	777.549	337.766	0	0	0	0	0	0	0	0	0	0	0	0	0	0	0	0	0
	Q6SW89	Q6SW89	HCMVM	UL43	Tegument protein UL43	1	1	0	24.0291	24.8383	22.0804	17.3771	23.0432	26.2945	33.1327	31.4084	35.5771	24.9938	0	0	0	0	0	0	149.432	134.812	139.872	113.499	152.454	99.2326	188.645	116.092	150.361	154.654	1
	F5HC97	F5HC97	HCMVM	UL44	DNA polymerase processivity factor (VPAP)	1	44	19	1132.11	1171.3	1152.09	1385.18	1585.5	22911.3	20070	21638.1	16332.6	16640.5	1044.06	1046.53	1110.28	16659.4	6463.42	16768.8	1905.71	1834.21	1837.76	1994.81	1940.17	10443	10266.1	10841.6	10585.9	9654.14	54
	Q6SW87	Q6SW87	HCMVM	UL45	Ribonucleoside-diphosphate reductase large subunit-like protein UL45 (RRL)	1	10	4	315.967	331.743	325.901	379.582	459.257	3083.9	5540.32	3974.45	4754.54	3792.25	43.17	54.2757	75.475	1332.24	2190.77	1775.7	170.583	188.417	181.114	191.845	212.002	1077.63	733.521	1031.29	919.807	976.193	5
	F5HA93	F5HA93	HCMVM	UL46	Capsid triplex subunit UL46 (VP19)	1	2	0	40.7316	43.7556	36.2672	46.0921	56.6058	575.542	625.347	523	447.486	344.836	0	0	0	0	0	0	27.8904	26.6367	26.7327	28.7627	29.4925	56.7421	95.5223	61.0147	77.8994	74.7218	1
	Q6SW85	Q6SW85	HCMVM	UL47	Capsid assembly protein UL47 (V120)	1	1	1	13.62	13.8741	14.0924	14.5648	15.885	111.649	177.038	154.162	143.304	134.833	15.5824	15.5738	14.4804	45.5507	108.08	58.3174	0	0	0	0	0	0	0	0	0	0	0
	Q6SW84	Q6SW84	HCMVM	UL48	Deneddylase (DEN)	1	11	4	743.283	735.095	696.234	779.544	874.121	3191.99	4995.27	4061.45	4286.92	4092.59	131.577	126.403	141.65	514.117	944.905	631.544	0	0	0	0	0	0	0	0	0	0	0
	F5HEN7	F5HEN7	HCMVM	UL48A	Uncharacterized protein UL48A	1	0	1	0	0	0	0	0	0	0	0	0	0	93.1328	112.852	108.886	364.805	589.722	534.411	0	0	0	0	0	0	0	0	0	0	0
	Q6SW82	Q6SW82	HCMVM	UL49	Protein UL49	1	0	0	0	0	0	0	0	0	0	0	0	0	0	0	0	0	0	0	74.1146	91.9006	86.6121	100.479	105.342	94.5824	83.8032	92.842	101.605	109.305	1
	Q6SW81	Q6SW81	HCMVM	UL50	Nuclear egress membrane protein	1	4	3	220.421	226.661	236.497	239.505	238.86	1832.96	1091.91	1396.75	1843.8	951.146	55.2263	61.2675	67.7128	1290.4	601.731	1271.23	523.223	553.719	567.958	556.906	648.167	2685.34	3519.38	2682.07	3092.96	2659.2	14
	F5HGI9	F5HGI9	HCMVM	UL51	Tripartite terminase subunit UL33 homolog (TRM2)	1	1	3	249.75	189.713	219.192	201.501	189.433	349.092	370.886	542.463	513.655	552.649	48.3484	39.2771	42.5697	351.968	1216.63	345.351	26.1355	33.4934	25.3192	25.2977	34.8386	176.184	377.665	168.425	257.912	287.43	2
	Q6SW79	Q6SW79	HCMVM	UL52	DNA packaging protein UL32 homolog	1	0	0	0	0	0	0	0	0	0	0	0	0	0	0	0	0	0	0	23.0702	19.2814	24.3015	20.8007	27.3216	310.837	412.367	304.105	275.502	202.944	1
	F5HFZ4	F5HFZ4	HCMVM	UL53	Virion egress protein UL53	1	2	0	92.5024	71.103	64.315	87.3852	91.0947	730.914	643.457	673.193	731.133	473.087	0	0	0	0	0	0	0	0	0	0	0	0	0	0	0	0	0
	Q6SW77	Q6SW77	HCMVM	UL54	DNA polymerase catalytic subunit (DPOL)	1	12	12	773.207	675.203	745.4	772.124	799.973	3131.65	1452.75	2784.63	2712.74	2283	302.767	329.748	350.612	6992.99	3570.22	6157.25	751.236	736.447	734.391	804.339	831.179	4814.96	4207.28	4820.27	3922.73	3871.37	21
	F5HB53	F5HB53	HCMVM	UL55	Envelope glycoprotein B (gB)	1	23	5	1286.58	1206.01	1149.8	1247.58	1331.88	4567.76	6053.32	5455.22	7245.07	5467.63	62.0534	67.7618	62.3308	910.602	639.611	1033.4	226.191	235.136	208.369	218.585	269.68	1175.05	1806.43	1337.91	1444.49	1389.87	8
	F5HC79	F5HC79	HCMVM	UL56	Tripartite terminase subunit UL28 homolog (TRM1)	1	0	2	0	0	0	0	0	0	0	0	0	0	32.8077	36.1058	40.1348	535.514	488.921	454.268	300.583	282.156	321.435	302.896	310.021	643.777	572.946	611.219	505.531	478.807	3
	F5HDQ6	F5HDQ6	HCMVM	UL57	Major DNA-binding protein (DNBI)	1	16	6	1190.03	1203.87	1065.7	1191.9	1243.57	5045.68	4722.29	5007.85	4163.81	3960.94	203.807	249.609	229.627	3986.54	1162.51	3689.5	1458.86	1405.51	1466.9	1526.15	1541.88	7725.18	6215.7	7147.16	5514.45	5844.41	29
	Q6SW73	Q6SW73	HCMVM	UL69	Transcriptional regulator UL69	1	11	11	322.352	267.588	325.821	335.827	351.537	3452.23	2150.53	2726.61	2579.12	1999.53	489.755	519.287	530.592	8086.57	3910.51	7614.58	587.934	639.047	580.744	612.769	669.934	2196.8	3637.64	2200.62	2554.07	2504.6	16
	F5HG51	F5HG51	HCMVM	UL70	DNA primase UL70 (PRIM)	1	1	1	59.2464	78.1257	55.0105	68.7783	68.8288	129.593	111.108	156.586	130.738	107.031	11.7808	17.8851	19.5948	59.0944	154.986	63.0127	20.4431	25.1421	22.7074	21.8952	31.2533	52.0781	66.4675	45.238	46.6238	62.3925	1
	F5HEA3	F5HEA3	HCMVM	UL71	Tegument protein UL71	1	8	6	309.392	286.364	283.328	314.42	345.599	3178.86	1273.02	1672.36	1810.32	1303.82	280.976	314.458	312.229	3836.55	1227.71	3512.45	260.237	269.925	254.297	269.655	281.579	1445.23	1840.01	1534.91	1676.43	1491.89	12
	Q6SW70	Q6SW70	HCMVM	UL72	Deoxyuridine 5'-triphosphate nucleotidohydrolase (DUT)	1	0	1	0	0	0	0	0	0	0	0	0	0	4.07085	3.28353	4.78335	180.415	200.227	167.745	139.518	226.215	151.358	169.778	199.736	730.765	1223.15	772.698	928.739	911.219	4
	F5HGP1	F5HGP1	HCMVM	UL74	Envelope glycoprotein O (gO)	1	1	0	13.9155	15.6979	13.7131	17.2278	20.6724	202.3	550.616	309.787	361.205	341.608	0	0	0	0	0	0	0	0	0	0	0	0	0	0	0	0	0
	Q6SW67	Q6SW67	HCMVM	UL75	Envelope glycoprotein H (gH)	1	3	2	77.9061	87.2729	79.7345	93.791	95.9829	382.845	875.138	494.874	727.793	388.858	54.7812	61.7726	70.0962	280.999	1035.64	770.094	0	0	0	0	0	0	0	0	0	0	0
	Q6SW65	Q6SW65	HCMVM	UL77	Virion-packaging protein UL77	1	1	0	56.4478	56.4349	49.5491	55.6351	54.4556	138.944	165.903	216.025	171.009	187.483	0	0	0	0	0	0	18.6906	20.3404	24.9041	23.3327	32.5158	85.3881	320.008	78.8183	125.695	161.084	2
	F5HET1	F5HET1	HCMVM	UL78	Protein UL78	1	2	2	35.7832	41.2251	42.2647	41.6997	44.3966	553.993	92.6355	283.052	285.679	180.457	0.000485517	8.88612	4.4757	237.96	57.9767	495.231	141.683	141.065	157.155	155.729	174.17	1027.73	1588.67	1026.34	903.412	824.092	6
	Q6SW62	Q6SW62	HCMVM	UL80	Protease precursor (PPR)	1	8	4	77.0398	78.1989	73.1613	110.472	117.107	3013.71	1822.45	2504.95	1902.28	2739.37	73.8752	86.1563	94.7085	1338.37	1106.74	1284.17	607.246	715.902	700.533	754.969	757.615	3264.69	3763.76	3183.05	2644.89	2582.2	17
	F5HBC6	F5HBC6	HCMVM	UL82	Protein pp71	1	5	8	106.015	109.548	106.222	102.299	104.345	409.711	731.898	457.633	492.676	490.51	410.78	394.346	428.112	3470.73	3637.56	3903.24	314.953	307.72	312.165	344.966	350.513	1294.79	1408.95	1236.61	1316.04	1431.07	7
	Q6SW59	Q6SW59	HCMVM	UL83	65 kDa phosphoprotein pp65	1	114	42	3516.99	3513.48	3521.04	3851.56	4771.03	29372.7	58004.4	39377.9	48034.7	37355.5	1236.11	1203.99	1171.14	15361.5	14578.2	18461.7	2841.95	2940.45	2893.98	3293.25	3256.19	16882.6	17266.9	19608.4	18031	14769.2	79
	F5HB40	F5HB40	HCMVM	UL84	Protein UL84	1	9	10	751.24	873.636	765.627	875.384	850.26	3274.19	1950.64	2647.46	2478.54	2076.91	318.02	238.916	298.484	6580.1	3252.78	5532.44	230.319	227.844	214.117	258.491	301.061	1810.93	2359.98	1727.01	1839.87	1551.07	8
	F5HIN9	F5HIN9	HCMVM	UL85	Capsid triplex subunit 2 (VP23)	1	16	2	579.195	564.799	568.144	648.818	824.818	8363.81	10689.9	8730.2	7027.44	6407.77	32.1871	49.6974	69.7197	1526.16	2497.33	2475.43	66.2241	68.6297	54.425	62.9832	58.9632	221.387	314.36	256.494	251.49	253.629	2
	F5HGT1	F5HGT1	HCMVM	UL86	Major capsid protein (MCP)	1	76	26	2443.15	2417.21	2316.13	2540.59	2968.87	17824.4	23030.4	18691	16329	15387.6	770.378	851.139	941.273	6524.37	11192.5	10200.2	684.711	665.25	723.398	725.965	741.301	1490	1660.47	1692.53	1544.47	1311.91	11
	F5H9F9	F5H9F9	HCMVM	UL88	Protein UL88	1	1	1	39.0204	61.3719	40.0682	48.9444	45.6845	317.698	483.943	304.348	315.315	260.726	45.9028	46.7593	43.9559	355.046	794.883	475.222	0	0	0	0	0	0	0	0	0	0	0
	F5HCU8	F5HCU8	HCMVM	UL89	Tripartite terminase subunit UL15 homolog (TRM3)	1	2	0	77.8741	83.5484	70.1012	92.6868	82.5217	437.953	348.859	382.319	392.042	239.944	0	0	0	0	0	0	60.8456	70.3876	63.5797	76.1813	68.3322	109.385	149.495	115.072	125.494	141.101	1
	F5HFJ8	F5HFJ8	HCMVM	UL91	Protein UL91	1	0	0	0	0	0	0	0	0	0	0	0	0	0	0	0	0	0	0	28.0876	29.8847	32.3912	30.3681	30.4307	69.3402	149.377	60.5046	87.9409	109.581	1
	Q6SW50	Q6SW50	HCMVM	UL93	Virion-packaging protein UL93	1	2	0	284.68	295.611	308.949	277.329	251.611	618.834	860.21	874.07	704.265	928.297	0	0	0	0	0	0	40.2446	43.1431	48.9236	48.9412	58.54	50.2588	50.2162	41.9084	38.4764	48.4563	1
	F5HAC7	F5HAC7	HCMVM	UL94	Capsid-binding protein UL16 homolog (UL16)	1	16	6	614.077	642.799	648.008	652.585	783.329	3392.93	6134.22	4083.16	5425.17	3897.27	232.708	256.544	286.869	2633.51	4107.28	4080.66	107.254	110.379	110.89	119.905	126.088	891.371	990.172	967.639	946.88	742.611	3
	Q6SW48	Q6SW48	HCMVM	UL95	Protein UL95	1	0	1	0	0	0	0	0	0	0	0	0	0	3.09342	5.72107	5.1044	96.4681	131.307	97.1968	0	0	0	0	0	0	0	0	0	0	0
	F5H8R6	F5H8R6	HCMVM	UL96	Protein UL96	1	2	5	38.4636	33.3702	34.9983	35.2241	48.122	480.793	493.669	1054.39	1017.67	761.464	155.726	146.423	201.617	780.441	3260.55	848.025	235.433	250.783	306.035	233.76	297.892	1006.44	1788.2	1024.01	1497.56	1456.58	7
	Q6SW46	Q6SW46	HCMVM	UL97	Serine/threonine protein kinase UL97	1	7	12	445.327	465.319	377.732	428.133	439.771	1781.14	1287.6	1457.88	1604.61	1098.22	513.719	583.95	500.36	4125.8	1837.04	3458.17	410.856	372.324	392.484	424.972	427.521	1016.49	1128.83	1055.76	1104.09	1144.66	10
	F5HF49	F5HF49	HCMVM	UL98	Alkaline nuclease (AN)	1	1	4	30.1147	41.7137	29.5076	37.2319	44.8967	483.531	264.864	382.097	377.741	339.024	159.973	130.229	160.143	2394.4	853.979	2147.59	327.352	288.9	343.061	332.582	332.66	1786.34	1336.08	1912.01	1660.61	1456.96	10
	F5HI87	F5HI87	HCMVM	UL99	Tegument protein UL99 (TG11)	1	2	2	19.5327	14.8011	25.688	26.024	40.2649	574.411	1070.41	743.036	1407.43	921.289	193.084	199.94	221.41	1465.48	1987.73	2150.07	0	0	0	0	0	0	0	0	0	0	0
	Q6SW03	Q6SW03	HCMVM	US1	Protein US1 (US01)	1	1	0	25.692	29.0775	30.3344	30.2273	32.3675	60.849	61.3701	55.2395	68.9721	43.9935	0	0	0	0	0	0	0	0	0	0	0	0	0	0	0	0	0
	F5HFJ7	F5HFJ7	HCMVM	US10	Membrane glycoprotein US10	1	0	1	0	0	0	0	0	0	0	0	0	0	14.2155	0	10.8473	1119.22	329.084	983.511	108.443	45.6907	101.294	93.7236	97.5653	686.359	431.303	708.209	652.725	550.314	2
	Q6SVZ5	Q6SVZ5	HCMVM	US11	Membrane glycoprotein US11	1	3	1	103.19	84.4773	95.8303	107.261	124.379	332.299	377.313	523.293	627.142	481.51	11.9116	16.8455	16.762	61.8339	76.671	48.6455	15.8009	17.9482	15.4638	17.4067	15.6397	32.4155	50.3088	33.4486	40.4758	47.9861	1
	F5HE44	F5HE44	HCMVM	US12	Uncharacterized protein US12	1	0	1	0	0	0	0	0	0	0	0	0	0	57.1455	4.45255	59.2825	1849.88	299.403	1634.48	126.605	118.814	131.991	138.458	134.091	201.186	146.78	201.174	171.844	147.635	1
	F5HD92	F5HD92	HCMVM	US14	Membrane protein US14	1	0	1	0	0	0	0	0	0	0	0	0	0	16.1164	14.3786	11.2045	62.022	32.9876	75.1673	188.542	189.902	201.773	177.191	200.198	258.351	361.275	253.078	280.763	245.647	3
	F5HFH0	F5HFH0	HCMVM	US15	Membrane protein US15	1	0	0	0	0	0	0	0	0	0	0	0	0	0	0	0	0	0	0	0.000148765	3.12116	2.93846	6.72929	17.0854	258.044	414.719	243.677	206.393	195.525	2
	F5HE05	F5HE05	HCMVM	US2	Unique short US2 glycoprotein (US02)	1	0	1	0	0	0	0	0	0	0	0	0	0	10.2377	14.8015	16.4779	460.946	709.077	390.072	0	3.80047	4.0078	5.03342	25.3896	236.456	1342.8	270.633	431.306	709.053	2
	F5HGH8	F5HGH8	HCMVM	US20	Membrane protein US20	1	0	0	0	0	0	0	0	0	0	0	0	0	0	0	0	0	0	0	35.5855	42.6171	38.5751	49.053	56.9649	387.943	335.656	427.488	301.301	279.818	1
	F5HDC7	F5HDC7	HCMVM	US22	Tegument protein US22	1	16	15	429.453	433.019	424.249	528.919	535.574	13982.8	3137.59	4904.31	4133.94	2776.48	458.031	391.505	435.841	8569.58	2765.7	7539.72	1263.42	1307.07	1320.36	1422.42	1497.11	8491.86	6379.85	8517.76	7823.95	7031.75	39
	F5HAZ3	F5HAZ3	HCMVM	US23	Protein US23	1	0	6	0	0	0	0	0	0	0	0	0	0	229.53	209.179	236.891	4848.13	3859.87	4509.36	577.957	481.964	563.77	568.943	604.51	2180.61	4583.44	2446.06	3185.05	2937.56	11
	F5H8S6	F5H8S6	HCMVM	US24	Tegument protein US24	1	6	7	193.684	217.436	206.832	240.318	261.924	2246.69	996.854	2726.77	2386.38	1903.29	169.769	271.952	206.832	4789.4	6592.19	4700.29	161.7	159.385	154.814	180.536	185.169	1238.52	2676.4	1337.54	1708.73	2192.22	9
	F5H991	F5H991	HCMVM	US26	Protein US26	1	0	2	0	0	0	0	0	0	0	0	0	0	65.0631	64.984	71.7226	775.59	1130.39	799.753	147.558	135.18	160.139	149.59	153.672	449.97	530.215	473.859	485.511	488.16	3
	F5HDK1	F5HDK1	HCMVM	US27	Envelope glycoprotein US27	1	6	0	199.572	219.365	236.18	234.119	283.807	1094.27	1787.17	1362.56	2099.97	1271.27	0	0	0	0	0	0	0	0	0	0	0	0	0	0	0	0	0
	F5HG95	F5HG95	HCMVM	US29	Uncharacterized protein US29	1	0	0	0	0	0	0	0	0	0	0	0	0	0	0	0	0	0	0	19.6228	22.5511	20.3866	18.6482	23.2135	68.0735	56.7169	67.3186	76.2622	50.9841	1
	F5HB41	F5HB41	HCMVM	US30	Uncharacterized protein US30	1	0	0	0	0	0	0	0	0	0	0	0	0	0	0	0	0	0	0	69.0722	65.5302	50.7855	75.0681	83.5562	249.746	523.413	262.117	310.846	277.916	2
	F5HD03	F5HD03	HCMVM	US32	Protein US32	1	0	0	0	0	0	0	0	0	0	0	0	0	0	0	0	0	0	0	20.6486	37.5212	24.9614	32.6288	25.9182	52.8299	187.413	48.5524	53.9635	79.3346	1
	F5HEF3	F5HEF3	HCMVM	US34	Protein US34	1	1	1	56.7231	42.4364	49.7653	52.7244	51.4476	57.8638	484.389	347.435	393.03	489.216	45.7627	82.7081	51.8117	210.564	339.833	169.666	93.9518	88.0349	97.604	82.5678	81.046	100.978	415.874	95.6175	129.141	146.723	1
	Q6SW00	Q6SW00	HCMVM	US6	Unique short US6 glycoprotein (US06)	1	1	2	9.20582	17.3324	13.9553	12.7746	24.2006	117.653	63.8285	81.5351	95.7587	69.6656	76.7534	183.578	110.373	1857.41	1917.07	1727.13	117.078	100.982	104.903	110.369	122.126	588.203	956.704	665.282	739.863	736.351	2
	F5HB52	F5HB52	HCMVM	US8	Membrane glycoprotein US8 (US08)	1	1	2	158.893	163.902	155.531	159.047	177.196	517.324	295.655	355.054	421.683	346.482	87.7296	79.469	96.4412	972.944	434.233	990.231	52.2439	66.5391	58.7965	67.4019	61.1331	437.796	301.13	438.114	422.584	310.846	2
	F5HC33	F5HC33	HCMVM	US9	Membrane glycoprotein US9 (US09)	1	0	1	0	0	0	0	0	0	0	0	0	0	13.3324	14.3313	19.2081	59.9079	74.0154	56.256	151.209	158.978	148.488	151.007	143.994	483.824	456.624	508.514	594.495	449.511	3
	P01023	P01023	HUMAN	A2M	Alpha-2-macroglobulin	1	5	12	1221.21	2249.9	1350.52	1228.13	1184.26	863.634	1633.33	978.962	982.262	1111.78	2089.01	3081.03	2531.19	1981.29	2069.31	1772.65	2081.82	2759.96	1911.81	2030.37	1910.77	1687.23	1984.49	1454.16	1193.65	1492.26	9
	Q9NRG9	Q9NRG9	HUMAN	AAAS	Aladin	1	4	4	444.706	522.006	494.101	524.872	498.321	476.898	502.983	493.481	472.313	494.476	298.761	293.167	266.325	289.386	284.483	268.021	369.32	390.83	392.52	451.504	392.727	451.027	457.544	421.339	437.715	464.024	4
	Q86V21	Q86V21	HUMAN	AACS	Acetoacetyl-CoA synthetase	1	7	5	1450.01	1550.53	1339.01	1450.85	1506.16	1501.92	1620.08	1526.69	1609.23	1406.08	963.236	1023.28	945.639	762.665	1239.2	818.736	689.878	806.876	772.499	777.259	749.331	839.48	728.122	845.088	822.633	766.92	6
	Q7RTV5	Q7RTV5	HUMAN	AAED1	Thioredoxin-like protein AAED1	1	0	1	0	0	0	0	0	0	0	0	0	0	162.984	121.611	162.68	116.93	159.667	118.706	588.155	568.73	595.44	646.351	637.39	570.521	777.598	549.386	647.062	591.746	4
	Q6PD74	Q6PD74	HUMAN	AAGAB	Alpha- and gamma-adaptin-binding protein p34	1	2	2	161.614	162.232	153.893	150.677	155.548	141.295	132.916	156.138	137.552	149.367	586.735	598.362	575.69	648.225	564.135	512.525	640.96	662.772	662.811	723.701	766.825	694.769	690.548	708.118	770.682	821.315	4
	Q2M2I8	Q2M2I8	HUMAN	AAK1	AP2-associated protein kinase 1	1	16	14	1524.1	1534.18	1530.18	1514.19	1539.75	1478	1388.85	1437.16	1430.41	1381.43	3780.21	3783.07	3867.41	3189.59	3899.32	3248.15	1856.69	1990.19	1942.31	2010.1	2088.07	2121.57	2081.49	2113.57	2105.71	2162.16	25
	Q9H7C9	Q9H7C9	HUMAN	AAMDC	Mth938 domain-containing protein	1	0	6	0	0	0	0	0	0	0	0	0	0	713.791	687.329	770.282	601.559	913.908	655.316	331.911	367.793	315.445	313.47	315.902	301.108	345.377	308.524	294.271	317.514	3
	Q13685	Q13685	HUMAN	AAMP	Angio-associated migratory cell protein	1	5	3	692.883	787.734	826.81	895.243	827.783	882.925	835.409	882.737	812.418	874.518	523.236	855.794	562.511	621.517	847.043	647.752	730.48	910.573	719.323	825.251	950.969	1216.98	1274.35	1272.29	1456.4	1439.63	10
	Q9Y312	Q9Y312	HUMAN	AAR2	Protein AAR2 homolog	1	3	5	324.691	314.161	361.876	338.688	387.594	396.892	379.613	359.583	403.375	318.301	339.739	508.34	373.641	488.403	537.487	485.178	1155.56	1233.55	1168.47	1229.15	1321.22	1632.43	1651.57	1620.98	1840.85	1758.56	14
	P49588-2	P49588	HUMAN	AARS	Isoform 2 of Alanine--tRNA ligase, cytoplasmic	1	92	54	15456.8	16312.2	15766.4	15657.4	15647.3	15560	15947.1	16281	15321.3	16086.7	12323.3	13301.1	13521.6	9449.79	15867.1	10157.1	18079.9	18203.7	18608.6	18683.4	18781.1	18913.4	17549.4	18812.8	18853.7	18666.4	140
	Q5JTZ9	Q5JTZ9	HUMAN	AARS2	Alanine--tRNA ligase, mitochondrial	1	2	8	336.834	361.116	335.011	362.461	354.165	377.652	312.275	346.754	335.241	317.113	950.457	965.442	948.949	1025.1	888.652	967.925	1221.26	1201.63	1244.66	1248.56	1264.16	1470.77	1340.14	1462.17	1409.51	1444.31	11
	Q9BTE6	Q9BTE6	HUMAN	AARSD1	Alanyl-tRNA editing protein Aarsd1	1	7	4	801.904	749.233	756.77	731.476	794.249	675.667	759.434	709.903	747.671	688.163	798.045	1013.41	862.192	585.471	1056.37	709.099	2060.45	1941.82	2258.5	1991.42	2253.92	1974.37	1783.94	1945.06	2279.36	2303.09	12
	Q9NRN7	Q9NRN7	HUMAN	AASDHPPT	L-aminoadipate-semialdehyde dehydrogenase-phosphopantetheinyl transferase	1	7	6	1923.48	2063.12	1998.59	1917.4	1981.11	1659.26	1849.19	1855.28	1760.11	1641.97	1207.29	1572.58	1156.83	1181.31	1327.45	1237.14	1178.54	1219.26	1166.52	1245.84	1242.4	1465.89	1181.17	1421.15	1373.5	1556.72	10
	Q9UDR5	Q9UDR5	HUMAN	AASS	Alpha-aminoadipic semialdehyde synthase, mitochondrial	1	4	12	885.668	721.214	721.445	723.91	762.19	923.188	815.436	732.877	882.351	722.079	2247.06	1925.67	2167.98	2311.2	2018.05	2312.27	922.215	861.947	902.254	899.517	848.771	945.711	848.637	985.924	942.586	970.836	9
	Q9NY61	Q9NY61	HUMAN	AATF	Protein AATF	1	20	9	2368.22	3624.76	3266.65	3530.82	3474.77	2790.08	3430.8	3492.46	3326.36	3651.91	601.631	895.477	580.55	616.443	736.478	628.782	1165.35	1714.78	1280.51	1231.88	1443.66	1469.04	2371.18	1402.73	1648.99	2001.62	11
	P80404	P80404	HUMAN	ABAT	4-aminobutyrate aminotransferase, mitochondrial	1	1	0	116.977	115.706	106.641	106.004	136.767	124.105	115.602	116.676	122.209	112.065	0	0	0	0	0	0	75.0748	66.973	74.1273	77.5768	65.4833	96.7421	94.1349	91.0351	86.3708	88.041	2
	O95477	O95477	HUMAN	ABCA1	ATP-binding cassette sub-family A member 1	1	0	1	0	0	0	0	0	0	0	0	0	0	54.4188	93.2497	55.4953	63.1215	79.8411	64.3995	193.602	274.629	177.955	202.731	216.989	227.455	292.251	224.395	233.826	272.948	3
	Q9BZC7-3	Q9BZC7	HUMAN	ABCA2	Isoform 3 of ATP-binding cassette sub-family A member 2	1	0	0	0	0	0	0	0	0	0	0	0	0	0	0	0	0	0	0	269.873	276.319	233.081	269.419	278.63	313.683	325.315	309.419	312.282	321.327	1
	Q9NRK6	Q9NRK6	HUMAN	ABCB10	ATP-binding cassette sub-family B member 10, mitochondrial	1	2	3	576.088	583.543	604.126	593.925	633.301	631.361	593.466	558.512	673.828	528.601	157.57	142.8	139.195	156.132	148.965	158.366	155.382	140.224	154.946	136.076	147.018	140.691	129.623	156.158	164.085	164.646	1
	P21439	P21439	HUMAN	ABCB4	Phosphatidylcholine translocator ABCB4	1	0	0	0	0	0	0	0	0	0	0	0	0	0	0	0	0	0	0	491.099	396.684	476.073	438.581	437.414	628.21	450.828	620.908	565.085	482.659	1
	Q9NP58	Q9NP58	HUMAN	ABCB6	ATP-binding cassette sub-family B member 6, mitochondrial	1	2	3	387.863	375.55	387.348	319.906	367.109	407.861	405.982	409.81	473.327	394.819	184.976	173.986	189.086	197.759	190.642	191.669	401.904	380.287	437.107	452.78	410.85	451.532	407.708	437.94	461.079	430.351	6
	O75027-2	O75027	HUMAN	ABCB7	Isoform 2 of ATP-binding cassette sub-family B member 7, mitochondrial	1	3	3	521.118	464.916	522.642	470.645	570.065	613.896	534.816	472.683	688.265	461.098	454.977	384.465	418.277	471.189	390.935	463.421	718.119	564.581	711.963	715.533	652.304	742.948	600.239	735.926	746.338	729.191	8
	Q9NUT2	Q9NUT2	HUMAN	ABCB8	ATP-binding cassette sub-family B member 8, mitochondrial	1	0	2	0	0	0	0	0	0	0	0	0	0	395.296	437.617	372.859	406.942	416.218	401.754	0	0	0	0	0	0	0	0	0	0	0
	P33527-9	P33527	HUMAN	ABCC1	Isoform 9 of Multidrug resistance-associated protein 1	1	15	23	3047.96	3260.92	3702.66	3320.37	3753.36	2448.85	2708.49	2498.32	3668.32	2265.48	7038.54	6991.76	6614.88	5551.16	6034.7	6125.61	4075.68	4293.34	4187.48	4477.39	4332.95	2124.85	3221.61	2040.18	2229.28	2899.03	23
	Q5T3U5	Q5T3U5	HUMAN	ABCC10	Multidrug resistance-associated protein 7	1	0	5	0	0	0	0	0	0	0	0	0	0	756.456	870.592	857.959	667.002	859.823	773.523	0	0	0	0	0	0	0	0	0	0	0
	O15438-4	O15438	HUMAN	ABCC3	Isoform 4 of Canalicular multispecific organic anion transporter 2	1	0	4	0	0	0	0	0	0	0	0	0	0	463.571	488.136	455.083	421.074	464.051	446.128	2319.02	2218.35	2261.39	1980.44	1832.62	1065.66	1502.37	1044.67	1119.17	1197.52	9
	O15439	O15439	HUMAN	ABCC4	Multidrug resistance-associated protein 4	1	4	9	1038.31	1105.16	1125.56	1095.78	1122.65	1132.49	901.706	826.175	1198.35	790.727	1952.73	1796.41	1849.41	2004.42	1830.52	1973.52	1902.22	1788.27	1837.47	1867.83	1656.63	1736.32	1785.86	1552.22	1633.05	1823.33	16
	O15440	O15440	HUMAN	ABCC5	Multidrug resistance-associated protein 5	1	1	1	51.4722	58.5772	59.1692	57.8536	54.4166	62.5572	63.42	59.1415	70.956	57.8464	211.237	321.92	277.124	263.215	280.641	336.671	59.2957	60.9149	61.8826	60.8584	71.3977	144.861	119.404	133.785	126.912	125.712	1
	P33897	P33897	HUMAN	ABCD1	ATP-binding cassette sub-family D member 1	1	3	6	690.273	674.467	649.48	643.344	727.718	689.011	699.171	655.267	782.82	645.052	885.709	806.841	872.728	914.728	829.013	896.254	676.145	637.848	739.777	774.515	709.137	632.627	654.969	588.854	645.084	601.002	6
	P28288	P28288	HUMAN	ABCD3	ATP-binding cassette sub-family D member 3	1	12	14	2309.73	2328.09	2343.47	2339.55	2882.16	2877.46	2492.31	2223.27	2699.37	1884.36	4363.24	3895.46	3880.06	4609.39	3752.04	4160.23	1999.9	1843.8	2067.91	2088.16	2088.62	2191.48	1984.57	2236.49	2305.48	2306	16
	O14678	O14678	HUMAN	ABCD4	ATP-binding cassette sub-family D member 4	1	1	1	64.5233	63.6369	65.6147	72.4267	72.1038	60.0803	68.2294	72.5018	74.2644	61.6193	110.538	120.433	109.417	120.269	119.054	111.754	38.0409	30.8532	28.3537	30.5037	28.4463	33.5375	27.5764	34.5017	31.0934	32.1903	1
	P61221	P61221	HUMAN	ABCE1	ATP-binding cassette sub-family E member 1	1	39	24	8682.34	8198.03	8232.74	8032.1	8313.87	8031.5	8056.24	7896.57	7726.03	7972.05	6519.89	6148.39	6672.99	5512.39	6477.17	5816.51	7032.81	6151.45	6788.82	7018.63	6471.54	7430.56	6648.09	7602.97	7040.76	7367.53	48
	Q8NE71	Q8NE71	HUMAN	ABCF1	ATP-binding cassette sub-family F member 1	1	46	21	7353.87	6888.6	6849.94	7032.59	7003.48	7970.95	7278.97	7478.61	7237.8	6879.59	4210.68	3803.02	4095.6	4144.44	3989.23	4034.84	7387.02	6829.95	7381.38	6998.4	7381.13	8457.88	7818.86	8286.21	8641.74	8436.09	58
	Q9UG63-2	Q9UG63	HUMAN	ABCF2	Isoform 2 of ATP-binding cassette sub-family F member 2	1	17	27	4259.98	3904.15	3838.29	4000.7	3720.9	4501.37	3735.7	4066.04	3936.19	3654.41	6782.78	6777.28	6349.88	6538.53	6346.12	6340.17	2891.18	2848.28	2832.43	2806.14	2810.66	3345.62	3226.31	3438.16	3417.33	3334.8	26
	Q9NUQ8	Q9NUQ8	HUMAN	ABCF3	ATP-binding cassette sub-family F member 3	1	8	10	1679.07	2007.58	1903.27	1938.24	1806.08	1542.71	1864.34	2005.17	1747.06	2142.21	1491.36	1808.26	1576.33	1301.97	1997.62	1338.82	2416.88	2579.9	2640.6	3079.86	3158.09	3344.68	2618.51	3321.19	3341.07	3477.7	19
	Q9UNQ0	Q9UNQ0	HUMAN	ABCG2	ATP-binding cassette sub-family G member 2	1	0	0	0	0	0	0	0	0	0	0	0	0	0	0	0	0	0	0	219.56	220.025	216.474	229.851	232.264	223.587	262.5	222.559	232.101	242.895	1
	Q9NUJ1	Q9NUJ1	HUMAN	ABHD10	Mycophenolic acid acyl-glucuronide esterase, mitochondrial	1	10	5	2050.52	2078.18	1810.15	1910.93	1826.19	2051.95	1994.76	2121.85	1876.29	1955.75	1471.77	1174.68	1243.72	1338.53	1093.01	1159.56	867.167	755.859	830.781	777.723	753.742	793.671	710.639	760.455	740.564	772.62	9
	Q8NFV4	Q8NFV4	HUMAN	ABHD11	Protein ABHD11	1	5	2	1013.82	967.889	876.447	948.219	926.989	1010.86	925.653	980.077	930.274	889.339	402.401	341.377	359.562	417.684	351.333	368.642	530.334	509.415	500.136	554.435	479.169	538.855	530.991	490.409	506.428	588.332	7
	Q8N2K0-2	Q8N2K0	HUMAN	ABHD12	Isoform 2 of Monoacylglycerol lipase ABHD12	1	5	12	1159.23	1073.98	1113.54	1028.69	1027.76	1068.69	1085.82	1061	1159.94	1051.08	1808.91	1702.78	1793.2	1863.91	1779.53	1809.14	950.249	860.408	933.784	942.822	888.167	843.926	862.607	849.439	865.545	909.687	9
	Q7L211	Q7L211	HUMAN	ABHD13	Protein ABHD13	1	0	1	0	0	0	0	0	0	0	0	0	0	147.434	147.697	149.754	158.749	145.162	179.064	0	0	0	0	0	0	0	0	0	0	0
	Q96IU4	Q96IU4	HUMAN	ABHD14B	Protein ABHD14B	1	5	3	1047.66	930.339	894.036	895.968	1006.15	1031.43	897.549	928.46	865.393	970.764	635.047	519.46	638.057	559.477	639.745	566.835	619.203	518.872	650.157	599.213	613.233	498.049	559.774	529.609	555.351	537.748	4
	O95870	O95870	HUMAN	ABHD16A	Protein ABHD16A	1	5	10	364.005	340.287	351.276	367.192	340.849	395.331	383.256	399.984	459.572	413.272	1053.27	909.087	985.993	1067.27	920.785	959.517	290.223	244.436	295.689	289.749	268.462	287.198	264.029	253.542	284.838	312.618	5
	Q96GS6-2	Q96GS6	HUMAN	ABHD17A	Isoform 2 of Protein ABHD17A	1	1	0	93.5623	162.688	118.801	124.242	140.325	95.348	151.816	144.431	152.92	151.54	0	0	0	0	0	0	0	0	0	0	0	0	0	0	0	0	0
	Q5VST6-2	Q5VST6	HUMAN	ABHD17B	Isoform 2 of Protein ABHD17B	1	0	1	0	0	0	0	0	0	0	0	0	0	25.0162	50.5505	25.381	26.406	34.577	26.573	207.825	226.128	212.328	227.506	216.08	216.356	292.65	218.509	194.939	234.208	2
	Q6PCB6	Q6PCB6	HUMAN	ABHD17C	Protein ABHD17C	1	1	0	65.6022	80.887	71.9324	71.3057	75.1557	75.0515	79.2539	70.7395	90.7916	83.5387	0	0	0	0	0	0	0	0	0	0	0	0	0	0	0	0	0
	P08910	P08910	HUMAN	ABHD2	Monoacylglycerol lipase ABHD2	1	2	3	136.983	169.605	201.46	198.578	218.945	111.994	108.017	130.912	139.509	114.23	194.03	531.437	221.083	207.752	335.198	234.531	607.367	1005.24	562.039	1138.53	1185.81	924.257	924.512	983.175	1068.62	1151.3	7
	Q8WU67	Q8WU67	HUMAN	ABHD3	Phospholipase ABHD3	1	0	0	0	0	0	0	0	0	0	0	0	0	0	0	0	0	0	0	171.604	309.422	162.538	262.556	313.479	365.058	379.886	370.234	470.026	460.271	3
	Q8TB40	Q8TB40	HUMAN	ABHD4	Protein ABHD4	1	0	1	0	0	0	0	0	0	0	0	0	0	63.2625	253.282	80.8419	85.6018	187.819	82.8282	118.863	251.959	132.737	324.783	449.992	194.685	209.372	244.088	365.9	287.195	3
	Q8WTS1	Q8WTS1	HUMAN	ABHD5	1-acylglycerol-3-phosphate O-acyltransferase ABHD5	1	1	0	189.489	190.134	194.191	181.48	175.271	182.423	174.044	177.5	192.908	164.99	0	0	0	0	0	0	325.328	559.111	327.933	357.976	475.692	400.231	540.958	422.067	518.485	502.245	3
	Q9BV23	Q9BV23	HUMAN	ABHD6	Monoacylglycerol lipase ABHD6	1	2	2	166.07	205.741	179.243	181.035	181.838	203.282	178.168	170.299	180.786	177.95	107.435	108.694	104.828	121.323	101.458	109.342	132.944	152.512	149.809	164.4	158.018	237.599	194.22	225.143	187.425	201.392	2
	Q8IZP0	Q8IZP0	HUMAN	ABI1	Abl interactor 1	1	6	7	1909.54	1567.62	1985.22	1580.58	1778.6	1578.49	1773.96	1530.2	1724.81	1782.57	628.898	525.231	550.387	583.215	589.164	518.653	1873.07	1872	2026.52	1905.01	2009.65	2091.94	1874.06	1988.93	2253.51	2260.98	22
	Q9NYB9	Q9NYB9	HUMAN	ABI2	Abl interactor 2	1	4	3	259.847	286.241	232.191	265.452	267.717	258.23	230.848	257.217	217.182	205.737	1090.59	1074.71	1178.83	1204.87	1323.45	1279.58	851.902	747.98	862.263	820.833	848.098	845.961	755.831	829.85	892.725	839.098	7
	P00519-2	P00519	HUMAN	ABL1	Isoform IB of Tyrosine-protein kinase ABL1	1	3	5	229.142	273.019	277.879	308.333	293.929	229.603	251.622	272.039	290.891	249.548	666.394	925.586	680.778	529.526	697.343	568.407	1034.39	1086.64	1028.24	1144.88	1193.47	1001.6	933.865	991.589	1040.05	970.742	9
	P42684	P42684	HUMAN	ABL2	Abelson tyrosine-protein kinase 2	1	2	2	212.612	319.542	354.495	319.605	296.938	271.559	371.758	348.355	360.917	360.893	170.195	411.29	164.608	144.708	342.692	159.203	531.024	710.694	530.154	588.007	672.82	609.76	659.958	582.352	654.235	668.977	6
	O14639	O14639	HUMAN	ABLIM1	Actin-binding LIM protein 1	1	1	11	366.293	329.512	323.403	329.744	313.111	325.094	308.951	308.584	308.805	326.001	1871.06	1770.05	1927.22	1480.88	1783.83	1523.93	286.429	273.376	277.551	267.068	298.502	333.276	303.592	314.041	337.399	300.899	3
	O94929	O94929	HUMAN	ABLIM3	Actin-binding LIM protein 3	1	5	2	624.803	533.987	553.834	576.329	600.162	453.618	500.389	489.379	518.461	474.641	97.8884	104.053	98.7594	80.5614	85.3662	73.9193	3167.77	3337.3	3093.22	3278.84	3192.78	1900.09	2333.56	1932.72	1954.01	2261.88	20
	Q12979	Q12979	HUMAN	ABR	Active breakpoint cluster region-related protein	1	11	7	2691.09	2518.24	2354.61	2385.6	2534.85	2359.51	2397.46	2297.88	2335.55	2076.09	1292.27	1405.43	1317.15	989.912	1556.9	1081.11	1949.1	1823.54	2133.02	1897.93	2218.2	1992.64	1793.95	1786.34	2086.18	2102.95	18
	Q9P1F3	Q9P1F3	HUMAN	ABRACL	Costars family protein ABRACL	1	4	1	686.021	680.38	607.077	703.148	651.097	767.766	680.984	743.619	650.159	729.461	220.37	212.585	226.25	206.398	211.08	212.342	831.321	788.478	829.817	746.22	696.582	798.313	757.793	793.357	707.838	684.027	4
	Q9ULW3	Q9ULW3	HUMAN	ABT1	Activator of basal transcription 1	1	6	2	1089.25	1310.13	1319.02	1356.67	1267.05	1295.97	1303.91	1290.89	1282.37	1363.41	125.482	138.038	121.463	153.737	137.082	155.088	907.809	922.282	844.626	873.668	966.207	1217.01	1130.43	1221.85	1104.81	1160.84	8
	Q969K4	Q969K4	HUMAN	ABTB1	Ankyrin repeat and BTB/POZ domain-containing protein 1	1	0	0	0	0	0	0	0	0	0	0	0	0	0	0	0	0	0	0	314.554	347.056	285.877	346.576	339.447	379.323	323.706	379.385	359.224	340.392	3
	P09110	P09110	HUMAN	ACAA1	3-ketoacyl-CoA thiolase, peroxisomal	1	19	16	2168.02	2090.79	2075.8	2089.87	2053.86	2130.55	2062.16	2209.97	2100.35	2243.87	4197.3	3678.12	4135.18	4425.86	3785.97	4501.83	2607.45	2451.06	2579.41	2469.97	2476.59	2518.68	2360.47	2557.41	2466.71	2503.17	26
	P42765	P42765	HUMAN	ACAA2	3-ketoacyl-CoA thiolase, mitochondrial	1	22	44	3169.92	2897.68	2726.97	2689.43	2748.07	3055.35	2942.51	2925.32	2849.81	2930.38	8302.09	7594.07	8263.25	8712.93	8059.38	8620	8270.34	7688.31	8202.28	7474.1	7137.51	7232.26	7277.38	7284.91	6880.05	6745.08	55
	Q13085-4	Q13085	HUMAN	ACACA	Isoform 4 of Acetyl-CoA carboxylase 1	1	27	20	5539.06	5649.29	5300.07	5526.39	5603.48	5771.03	5460.49	5359.89	5188.87	4939.56	3249.09	3044.14	3101.02	2254.85	3188.24	2377.89	4216.25	4156.63	4528.38	4411.52	4293.82	4195.57	3893.84	4230.72	4211.53	4060.1	34
	O00763	O00763	HUMAN	ACACB	Acetyl-CoA carboxylase 2	1	1	1	216.425	261.807	213.98	211.664	221.575	212.039	232.896	248.497	229.357	258.031	241.397	228.896	238.642	178.727	250.105	169.473	381.152	443.233	457.011	455.786	466.458	440.776	374.322	459.692	498.548	534.54	4
	Q6JQN1-5	Q6JQN1	HUMAN	ACAD10	Isoform 5 of Acyl-CoA dehydrogenase family member 10	1	4	7	927.258	962.963	835.093	1020.51	1016.55	1012.65	894.631	923.681	982.3	1085.47	579.462	516.423	556.279	594.03	492.358	543.228	339.466	353.555	364.504	343.629	316.547	300.728	707.274	311.991	368.907	280.707	4
	Q709F0	Q709F0	HUMAN	ACAD11	Acyl-CoA dehydrogenase family member 11	1	1	3	162.98	185.773	176.291	174.634	210.36	190.218	172.459	166.802	186.792	145.015	364.955	318.192	348.914	362.801	333.318	366.447	619.596	611.763	635.622	675.007	595.396	626.579	596.058	617.666	592.485	693.41	5
	Q9UKU7	Q9UKU7	HUMAN	ACAD8	Isobutyryl-CoA dehydrogenase, mitochondrial	1	0	4	0	0	0	0	0	0	0	0	0	0	526.436	500.74	539.649	579.33	480.069	574.912	267.966	262.873	283.093	268.303	274.768	311.939	317.601	282.011	303.345	298.01	4
	Q9H845	Q9H845	HUMAN	ACAD9	Acyl-CoA dehydrogenase family member 9, mitochondrial	1	16	13	1921.48	1863.09	1817.35	1757.41	1768.39	1831.42	1850.46	1872.3	1919.75	1859.2	3561.54	3015.71	3263.96	3611.85	3092.38	3330.83	3316	2968.34	3291.96	3136.71	2982.83	3141.46	3130.2	3298.69	3111.39	2971.15	21
	P11310-2	P11310	HUMAN	ACADM	Isoform 2 of Medium-chain specific acyl-CoA dehydrogenase, mitochondrial	1	23	13	3595.03	3383.36	3270.12	3245.68	3389.29	3700.65	3614.48	3461.43	3583.46	3430.35	4059.41	3357.36	3855.88	4160.7	3639.43	3968.72	2392.92	2228.12	2425.57	2297.69	2187.01	2475.71	2222.72	2449.12	2404.57	2263.5	20
	P16219	P16219	HUMAN	ACADS	Short-chain specific acyl-CoA dehydrogenase, mitochondrial	1	5	7	931.804	908.512	872.88	850.978	885.198	950.364	866.527	898.259	909.517	883.974	917.949	911.8	834.017	1021.55	802.398	987.457	817.845	711.154	773.205	789.045	739.259	800.762	723.281	769.918	798.035	867.455	6
	P45954	P45954	HUMAN	ACADSB	Short/branched chain specific acyl-CoA dehydrogenase, mitochondrial	1	9	11	1622.56	1663.13	1599.51	1656.16	1549.75	1876.5	1649.14	1695.1	1634.82	1740.43	1855.4	1572.54	1753.46	1963.82	1662.78	1958.31	1106.7	1076.79	1176.86	1317.7	1059.07	1788.23	1148.65	1210.38	1155.92	1155.32	11
	P49748-3	P49748	HUMAN	ACADVL	Isoform 3 of Very long-chain specific acyl-CoA dehydrogenase, mitochondrial	1	38	52	8299.27	7511.61	7961.02	7911.49	8398.26	8356.01	7798.24	7694.71	8280.98	7669.36	10065.5	8449.18	9304.37	10653.1	8314.98	10207.9	5918.35	5421.76	5912.25	5625.4	5355.39	5552.22	5793.5	5615.02	5670.64	5338.91	42
	P16112	P16112	HUMAN	ACAN	Aggrecan core protein	1	0	7	0	0	0	0	0	0	0	0	0	0	1080.99	641.891	975.648	720.477	551.091	720.555	2081.17	1456.37	2311.18	2278.35	2222.35	912.637	776.472	814.371	845.926	905.017	8
	Q15057	Q15057	HUMAN	ACAP2	Arf-GAP with coiled-coil, ANK repeat and PH domain-containing protein 2	1	23	16	3916.64	4764.37	4499.85	4699.51	4701.71	4062.42	4519.78	4400.23	4320.17	4344.83	2163.77	2620.32	2326.91	1709.25	2793.56	1864.48	4264.85	4431.18	4220.01	4293.41	4730.07	4450.92	4412.34	4451.69	4757.41	4966.76	37
	Q96P50	Q96P50	HUMAN	ACAP3	Arf-GAP with coiled-coil, ANK repeat and PH domain-containing protein 3	1	2	2	337.603	367.898	315.85	340.363	353.254	324.287	311.784	352.078	335.981	358.962	80.8711	104.121	70.4676	69.9522	115.917	65.151	1532.94	1508.47	1470.93	1626.28	1645.05	1526.08	1349.85	1403.52	1493.59	1604.02	8
	P24752	P24752	HUMAN	ACAT1	Acetyl-CoA acetyltransferase, mitochondrial	1	29	31	5316.42	4995.34	5347.74	6069.29	5827.78	6258.11	5904.68	6743.15	6773.71	7500.1	11736.5	9403.8	10835.8	12779.8	9879.64	11671.9	7500.8	7241.33	7280.78	7008.26	6893.16	7692.48	8043.58	7577.2	7417.07	6833.08	43
	Q9BWD1-2	Q9BWD1	HUMAN	ACAT2	Isoform 2 of Acetyl-CoA acetyltransferase, cytosolic	1	49	9	9197.52	8256.93	8084.08	7961.18	7884.66	7818.13	8199.2	8686.16	7964.04	9433.44	1980.16	1820.8	1949.56	1607.86	1933.53	1633.98	4781.29	4346.91	4859.43	4362.65	4364.38	4034.41	4091.03	4172.64	4133.44	3895.71	44
	Q9H3P7	Q9H3P7	HUMAN	ACBD3	Golgi resident protein GCP60	1	17	18	2474.61	2449.16	2373.25	2411.47	2281.26	2644.03	2255.75	2564.09	2313.05	2515.36	4524.27	3989.47	4388.41	5291.79	3590.94	4888.08	2246.51	2466.86	2277.89	2307.52	2440.89	2382.9	2902.06	2408.87	2452.96	2462.99	22
	Q5T8D3	Q5T8D3	HUMAN	ACBD5	Acyl-CoA-binding domain-containing protein 5	2	5	5	1158.98	1098.47	1231.62	1200.77	1394.01	1483.68	1211.06	976.379	1304.75	850.515	771.419	821.462	757.16	900.147	757.994	841.67	1112.29	1049.11	1084.76	1022.03	1104.52	1274.26	1093.24	1264	1219.67	1200.6	11
	Q5T8D3-3	Q5T8D3	HUMAN	ACBD5	Isoform 3 of Acyl-CoA-binding domain-containing protein 5	2	1	0	517.866	533.623	663.612	542.794	595.172	548.202	589.58	516.03	590.221	555.532	0	0	0	0	0	0	276.351	296.233	261.748	279.211	257.124	300.965	261.332	294.748	260.983	277.07	2
	Q9BR61	Q9BR61	HUMAN	ACBD6	Acyl-CoA-binding domain-containing protein 6	1	3	2	544.241	643.737	616.596	612.262	633.338	537.036	600.427	569.597	567.16	602.649	134.357	145.195	114.74	109.3	146.446	86.1738	843.852	976.944	866.451	905.41	983.729	1054.39	1026.46	1064.96	1176.87	1154.09	8
	Q8N6N7	Q8N6N7	HUMAN	ACBD7	Acyl-CoA-binding domain-containing protein 7	1	0	0	0	0	0	0	0	0	0	0	0	0	0	0	0	0	0	0	71.9227	82.4083	89.721	70.276	74.3694	80.5788	94.1564	75.5781	69.8232	75.992	1
	Q96AP0	Q96AP0	HUMAN	ACD	Adrenocortical dysplasia protein homolog	1	1	3	238.587	297.811	296.999	324.266	259.178	322.933	337.845	328.675	295.013	303.373	507.693	734.66	521.033	725.249	647.837	734.947	0	0	0	0	0	0	0	0	0	0	0
	P12821	P12821	HUMAN	ACE	Angiotensin-converting enzyme	1	1	7	283.574	281.591	290.49	282.24	270.704	322.162	227.45	242.254	291.21	243.851	1352.21	1276.11	1344.93	1464	1239.23	1485.42	0	0	0	0	0	0	0	0	0	0	0
	Q9UKV3	Q9UKV3	HUMAN	ACIN1	Apoptotic chromatin condensation inducer in the nucleus	1	26	48	5639.77	5576.3	5713.99	5818.63	5801.66	5961.16	5790.27	5880.07	5754.38	5946.67	12383.5	11914.2	11828.4	15085.1	12068.4	14437.5	9381.05	9015.35	9446.65	9464.58	9551.42	10812.3	10308	10840.5	10793.8	10290.9	70
	P25106	P25106	HUMAN	ACKR3	Atypical chemokine receptor 3	1	0	1	0	0	0	0	0	0	0	0	0	0	15.1032	30.6653	34.2253	27.9805	33.7108	38.2035	26.8761	34.3999	26.6944	22.232	22.2632	54.1667	98.2963	56.0755	43.4962	50.4107	1
	P53396	P53396	HUMAN	ACLY	ATP-citrate synthase	1	174	75	39685.1	38174.1	36508.3	35873.6	37934.7	36776.2	36329.3	38021.4	36147.8	35925.1	21852.3	21907.7	21619.2	16832.2	21121.4	16605.2	31685.2	29451.1	32073.9	30795.4	30049.6	27415.4	26281.4	27567.4	26714.4	26925.8	193
	P21399	P21399	HUMAN	ACO1	Cytoplasmic aconitate hydratase	1	35	26	7384.42	7051.33	6833.34	6826.8	7102.72	6791.74	6988.76	6658.45	6662.44	6716.94	5404.5	7557.3	5986.69	4463.62	7537.5	4762.46	4910.45	4777.06	5241.97	5036.6	4933.64	4216.28	3925.23	4118.23	4000.39	3789.11	32
	Q99798	Q99798	HUMAN	ACO2	Aconitate hydratase, mitochondrial	1	37	35	7049.06	6859.06	6617.72	6682.51	6270.01	7507.72	6889.62	7401.87	7147.99	7306.03	10989.9	9522.02	10277.4	11548.8	9300.6	10945.2	9260.31	8954.12	9343.2	9439.72	8958.17	10300.9	9955.03	10228.4	9652.83	9420.59	66
	Q8WXI4	Q8WXI4	HUMAN	ACOT11	Acyl-coenzyme A thioesterase 11	1	0	0	0	0	0	0	0	0	0	0	0	0	0	0	0	0	0	0	51.9497	53.6111	66.3794	66.7467	64.0929	72.1466	50.0253	59.001	51.4375	64.0785	1
	Q9NPJ3	Q9NPJ3	HUMAN	ACOT13	Acyl-coenzyme A thioesterase 13	1	3	3	445.699	514.377	440.921	504.027	441.706	549.477	472.493	573.757	454.439	528.089	1771.1	1402.33	1607.66	1762.57	1520.97	1677.88	326.669	306.461	352.084	343.124	303.206	352.774	309.774	382.627	347.474	337.324	3
	P49753	P49753	HUMAN	ACOT2	Acyl-coenzyme A thioesterase 2, mitochondrial	1	11	21	2559.45	2343.64	2290.06	2269.57	2453.81	2361.59	2310.65	2280.02	2378.74	2319.51	4586.76	4299.14	4605.01	4672.6	4243.82	4596.17	2009.54	1871.14	2207.75	2101.59	1853.93	1498.56	1535.57	1607	1527.23	1545.02	11
	O00154	O00154	HUMAN	ACOT7	Cytosolic acyl coenzyme A thioester hydrolase	1	21	15	4431.59	4611.97	4456.2	4524.38	4381.31	4384.2	4564.53	4435.56	4328.64	4515.79	2697.23	2674.56	2786.73	2445	2982.68	2733.07	5288.69	5070.28	5237.67	5212.29	5033.63	5928.27	5132.84	5785.64	5372.03	5811.71	41
	O14734	O14734	HUMAN	ACOT8	Acyl-coenzyme A thioesterase 8	1	2	4	290.297	290.152	280.615	282.211	271.951	278.508	278.039	283.958	276.569	281.796	558.202	504.535	500.96	597.678	558.47	551.839	55.2955	57.0939	62.4936	72.0515	64.5488	61.2943	48.1004	50.1892	48.1347	60.1911	1
	Q9Y305-4	Q9Y305	HUMAN	ACOT9	Isoform 4 of Acyl-coenzyme A thioesterase 9, mitochondrial	1	20	14	4801.48	4373	4306.96	4099.25	4292.51	4468.8	4354.76	4295.42	4394.22	4346.83	2428.9	2146.8	2245.74	2622.89	2047.52	2459.49	4155.91	3890.95	4122.29	4036.9	3766.49	3915.4	3639.16	3970.89	3744.18	3921.17	20
	Q15067-2	Q15067	HUMAN	ACOX1	Isoform 2 of Peroxisomal acyl-coenzyme A oxidase 1	1	11	15	1906.5	1700.44	1840.49	1934.21	1970.68	2011.01	1753.36	2135.17	1822.5	1985.79	2923.17	1962.99	2355.28	2851.83	2008.87	2353.73	2283.88	2026.18	2312.13	2232.16	2174.56	2110.17	1948	2079.59	2015.44	1809.32	15
	Q99424	Q99424	HUMAN	ACOX2	Peroxisomal acyl-coenzyme A oxidase 2	1	0	0	0	0	0	0	0	0	0	0	0	0	0	0	0	0	0	0	33.0823	29.7878	25.6237	26.6004	22.6593	37.4562	30.7785	32.9747	37.4161	31.7588	1
	O15254	O15254	HUMAN	ACOX3	Peroxisomal acyl-coenzyme A oxidase 3	1	9	6	1199.54	1172.99	1157.95	1171.61	1206.02	1196.88	1155.03	1141.91	1197.01	1121.59	1219.59	1062.74	1122.19	1285.59	1134.12	1209.22	1160.31	978.728	1158.17	1089.34	1012.23	970.043	1011.41	998.398	1012.69	1063.4	11
	P24666-2	P24666	HUMAN	ACP1	Isoform 2 of Low molecular weight phosphotyrosine protein phosphatase	2	11	6	738.365	726.067	704.527	743.326	726.818	730.075	731.259	728.591	700.865	694.005	2068.9	2238.55	2347.23	1872.38	2409.94	2227.27	2438.32	2304.19	2597.64	2592.58	2591.87	2801.27	2360.9	2763.95	2688.99	2676.7	22
	P24666	P24666	HUMAN	ACP1	Low molecular weight phosphotyrosine protein phosphatase	2	1	0	33.2941	21.4655	27.8049	34.0421	30.7125	30.5588	26.3865	27.4411	27.8234	22.7652	0	0	0	0	0	0	235.668	249.489	292.475	240.726	306.399	295.724	234.303	273.918	308.372	326.073	3
	P11117	P11117	HUMAN	ACP2	Lysosomal acid phosphatase	1	4	6	556.832	520.913	532.378	489.025	524.84	568.824	520.554	499.146	546.654	491.946	1115.86	997.839	1035.48	1173.82	1041.78	1111.94	614.541	582.121	663.488	595.655	623.106	634.576	618.614	598.832	673.966	685.058	6
	P13686	P13686	HUMAN	ACP5	Tartrate-resistant acid phosphatase type 5	1	1	1	208.48	200.593	189.94	154.767	175.494	221.034	226.749	188.895	188.548	179.829	50.6754	51.412	74.8101	54.5954	47.3082	72.9047	0	0	0	0	0	0	0	0	0	0	0
	Q9NPH0	Q9NPH0	HUMAN	ACP6	Lysophosphatidic acid phosphatase type 6	1	1	0	175.223	173.612	163.466	161.69	149.238	159.748	168.115	165.794	167.412	172.158	0	0	0	0	0	0	267.735	304.61	282.407	287.221	285.377	301.274	319.744	274.639	284.24	298.188	4
	P15309-2	P15309	HUMAN	ACPP	Isoform 2 of Prostatic acid phosphatase	1	2	0	82.3263	83.4364	71.997	87.1045	92.0743	85.6253	80.7181	82.1545	86.0889	76.0135	0	0	0	0	0	0	78.5085	92.6692	89.9823	73.6375	86.0277	87.8937	84.6768	80.391	82.9246	101.519	1
	Q96CM8-2	Q96CM8	HUMAN	ACSF2	Isoform 2 of Acyl-CoA synthetase family member 2, mitochondrial	1	9	8	2419.27	2048.56	2018.6	2104.1	2111.68	2473.67	2115.93	2228.5	2414.03	2215.52	1315.33	1103.45	1252.51	1359.14	1125.35	1325.28	1772.5	1734.39	1810.93	1758.49	1625.53	1777.56	1701.84	1822.72	1782.3	1724.42	16
	Q4G176	Q4G176	HUMAN	ACSF3	Acyl-CoA synthetase family member 3, mitochondrial	1	0	3	0	0	0	0	0	0	0	0	0	0	309.553	243.019	276.808	308.356	268.191	291.461	523.88	455.664	543.725	458.206	447.624	527.012	457.35	496.727	500.057	518.804	3
	P33121	P33121	HUMAN	ACSL1	Long-chain-fatty-acid--CoA ligase 1	1	11	6	1749.73	1779.47	1903.74	1743.89	1792.33	1902.9	1860.3	1954.11	2048.3	2152.55	1152.47	1241.07	1106.54	1664.86	1152.36	1395.88	866.401	1037.63	865.237	936.007	920.067	1255.31	1591.14	1289.17	1379.09	1387.21	12
	O95573	O95573	HUMAN	ACSL3	Long-chain-fatty-acid--CoA ligase 3	1	39	31	10799.5	12304.6	11559.7	11264	11772.8	12165.2	12732.9	11424.5	13192.4	11454.6	5362.04	5731.79	5163.81	5886.04	5266.64	5635.05	5807.42	6130.19	5949.39	5866.62	6010.76	6342.74	6824.7	6468.94	6524.09	6270.42	44
	O60488	O60488	HUMAN	ACSL4	Long-chain-fatty-acid--CoA ligase 4	1	32	26	6316.31	7261.79	6489.21	6751.89	6822.03	8273.13	7562.88	9299.25	8708.48	8741.37	5837.48	7988.07	5480.8	6065.76	5945.54	5874.11	4661.53	6973.89	4626.58	5362.82	6100.38	6147.8	6869.91	6423.2	6627.12	6806.81	37
	Q9ULC5-3	Q9ULC5	HUMAN	ACSL5	Isoform 2 of Long-chain-fatty-acid--CoA ligase 5	1	0	1	0	0	0	0	0	0	0	0	0	0	133.317	126.577	116.521	154.218	124.174	138.479	168.019	209.942	171.313	186.886	164.915	252.724	540.876	243.061	200.45	259.39	2
	Q9UKU0-8	Q9UKU0	HUMAN	ACSL6	Isoform 8 of Long-chain-fatty-acid--CoA ligase 6	1	0	2	0	0	0	0	0	0	0	0	0	0	1271.43	1111.77	1202.38	1419.09	970.481	1563.31	441.809	365.729	409.551	433.65	332.618	680.543	271.296	644.568	428.69	475.028	1
	Q9NUB1	Q9NUB1	HUMAN	ACSS1	Acetyl-coenzyme A synthetase 2-like, mitochondrial	1	2	3	457.941	425.862	435.549	415.933	429.644	431.217	414.724	402.268	441.677	413.412	257.534	198.859	244.709	258.065	214.619	252.016	197.239	196.642	223.371	178.99	205.311	197.112	173.794	180.868	210.284	214.583	2
	Q9NR19-2	Q9NR19	HUMAN	ACSS2	Isoform 2 of Acetyl-coenzyme A synthetase, cytoplasmic	1	10	8	1454.74	1263.23	1410.36	1202.59	1371.76	1205.03	1263.36	1259.62	1272.14	1173.81	1877.24	1702.79	1791.36	2266.47	1880.24	2213.68	1410.83	1395.91	1447.73	1418.87	1354.6	1374.2	1471.27	1436.3	1318.98	1306.19	10
	P60709	P60709	HUMAN	ACTB	Actin, cytoplasmic 1	1	182	169	20857.8	20200.6	19674.9	19898.6	20838.5	20629.2	19113.9	19369.2	18619.8	18886.4	18933.6	17235.9	18404.1	19936.6	16890.2	17156	24523.4	22726.8	22929.4	21473.3	21174.4	17144	19871.8	19323.2	18955.6	18670.7	216
	Q562R1	Q562R1	HUMAN	ACTBL2	Beta-actin-like protein 2	1	5	3	2207.99	2151.05	2024.76	2310.7	2172.36	2354.81	2135.57	2297.88	2103.21	2219.94	1739.68	1364.82	1803.86	1297.43	1443.28	1336.3	861.064	898.831	786.121	870.509	596.776	689.873	619.725	681.828	483.255	592.917	3
	P68032	P68032	HUMAN	ACTC1	Actin, alpha cardiac muscle 1	1	226	373	44483.1	43458	42168.2	42166.5	44039.2	42566.6	41558.1	42707	40951.4	41001.1	106252	100099	101715	112248	94912.3	97040.1	95359.5	89731.9	96195.2	91457	84925.1	67915.1	64180.8	67977.6	68027.8	69899.6	402
	O96019	O96019	HUMAN	ACTL6A	Actin-like protein 6A	1	14	13	2431.35	2771.63	2290.82	2615.33	2776.81	2519.11	2413.02	2356.44	2324.31	2342.35	2120.53	2363.21	2139.46	2405.78	2217.5	2315.43	1870.34	1669.04	1872.01	1691.69	1782.68	1874.13	1865.69	1853.25	1941.28	1905.37	18
	P12814-4	P12814	HUMAN	ACTN1	Isoform 4 of Alpha-actinin-1	2	196	248	43456.5	43135.4	41863.1	43825	41441.8	41274.2	40709.4	41484.6	40260	42785.7	69209.6	66518.5	70643	66377.7	63814.7	60967.3	45225.6	43579.5	45413.9	45080.9	44305.2	35863.5	38037.4	35610.5	36030.4	36576.9	296
	P12814-3	P12814	HUMAN	ACTN1	Isoform 3 of Alpha-actinin-1	2	1	6	75.8749	66.9093	61.5549	69.1145	82.344	69.5141	61.9345	63.4147	57.7654	55.2376	1406.34	1298.43	1454.44	1213.76	1284.94	1247.17	1198.03	1180.73	1201.58	1166.4	1115.71	926.359	1032.16	902.953	920.117	940.559	7
	O43707	O43707	HUMAN	ACTN4	Alpha-actinin-4	1	175	179	34396.3	33369.9	34723.4	34157.4	32676.2	31726.8	32455.1	33267.4	32045.6	35210.3	50871.9	48119.3	51547.1	47537.1	47399.3	43918.1	37213.8	35366.2	37037	35895.1	34467.5	29201.7	29871.4	29968.9	29238.2	29120.1	194
	Q9NZ32	Q9NZ32	HUMAN	ACTR10	Actin-related protein 10	1	12	4	1726.35	1670.24	1880.18	1652.52	1740.27	1510.18	1627.53	1598.1	1706.86	1586.12	1166.46	1375.29	1163.68	956.023	1280.41	959.097	1702.29	2036.1	1592.85	1847.04	1735.81	1826.1	1879.35	1922.53	1869.42	1869.37	11
	P61163	P61163	HUMAN	ACTR1A	Alpha-centractin	1	30	14	4428.6	4550.13	4444.4	4372.62	4305.76	4364.31	4756.87	4699.03	4454.79	4615.65	3250.52	2665.92	2838.99	2448.97	2851.96	2533.24	2118.59	2068.27	2126.9	2014.5	2159.98	2250.19	2180.36	2251.39	2359.11	2207.4	17
	P42025	P42025	HUMAN	ACTR1B	Beta-centractin	1	16	13	2668.52	2468.6	2669.45	2543.5	2486.59	2609.57	2666.1	2607.04	2546.97	2589.52	2864.76	2494.5	2926.59	2128.68	2789.74	2168.27	3975.41	3557.48	3900.57	3657.65	3730.17	3838.85	3598.36	3913.66	3953.03	3606.19	24
	P61160-2	P61160	HUMAN	ACTR2	Isoform 2 of Actin-related protein 2	2	57	25	12646.8	11976.5	11900.3	11961.9	11863.7	11317	11290	11060.2	11161.2	11214.3	5539.55	5669.66	5689.13	4539.56	6326.12	4687.45	6735.19	6303.27	6605.85	6193.02	6204.54	5656.59	5857.14	5809.9	5969.61	5696.05	50
	P61160	P61160	HUMAN	ACTR2	Actin-related protein 2	2	6	2	1339.25	1355.78	1306.62	1323.38	1226.54	1248.45	1231.12	1335.43	1175.01	1318.7	541.489	615.578	574.712	494.269	657.986	480.627	1804.59	1615.78	1732.96	1664.42	1677.7	1611.24	1452.01	1543.93	1527.82	1629.3	8
	P61158	P61158	HUMAN	ACTR3	Actin-related protein 3	1	37	36	5680.95	6191.34	5322.92	5833.89	6040.45	5802.64	5428.44	5637.32	5374.82	4882.63	7924.9	7951.94	8555.52	6513.41	9107.21	7510.69	6335.89	5998.53	6091.36	6215.74	5998.46	5590.4	5195.98	5521.94	5396.15	5854.38	49
	Q9P1U1	Q9P1U1	HUMAN	ACTR3B	Actin-related protein 3B	1	3	6	351.286	538.9	329.374	459.011	368.283	498.445	328.721	450.849	329.191	324.075	2028.27	1789.03	1858.03	1648.98	2126.43	1515.43	1950.48	1813.95	1935.16	1929.04	1878.58	1846.53	1678.72	1842.13	1768.12	1943.97	13
	Q9H9F9	Q9H9F9	HUMAN	ACTR5	Actin-related protein 5	1	1	1	89.9314	68.6656	62.6604	70.5473	67.0845	86.398	78.4932	61.2425	68.198	49.3751	76.4854	94.8144	74.9129	85.3655	88.8441	81.0106	168.932	153.722	148.948	162.166	171.3	232.628	228.614	206.953	207.481	192.619	2
	Q9GZN1	Q9GZN1	HUMAN	ACTR6	Actin-related protein 6	1	7	2	621.805	932.455	873.41	876.281	941.679	704.62	825.835	711.97	809.783	757.518	67.0948	112.994	49.6987	76.567	75.5084	70.5619	387.692	615.842	402.088	474.172	530.165	573.108	724.443	609.341	679.925	723.038	8
	Q9H981	Q9H981	HUMAN	ACTR8	Actin-related protein 8	1	4	2	1053.72	1352.7	1266.18	1343.69	1290.82	1224.94	1201.38	1251.2	1165.05	1253.45	135.274	152.945	115.185	145.472	140.165	148.178	323.989	428.424	374.557	422.899	413.805	491.746	410.65	479.793	450.415	491.223	5
	Q04771	Q04771	HUMAN	ACVR1	Activin receptor type-1	1	2	3	165.712	222.087	210.198	224.702	215.363	174.26	184.818	187.599	215.255	172.626	160.287	280.852	333.607	195.64	234.007	335.214	478.015	701.181	462.822	516.566	569.2	424.721	697.897	421.391	452.167	607.873	4
	P36896-4	P36896	HUMAN	ACVR1B	Isoform 4 of Activin receptor type-1B	1	1	0	30.9001	31.0022	22.3675	28.296	24.0155	24.0878	34.7231	32.5902	35.3025	39.1278	0	0	0	0	0	0	359.919	450.607	362.244	333.454	436.578	367.331	327.611	476.058	538.003	505.112	2
	P27037	P27037	HUMAN	ACVR2A	Activin receptor type-2A	1	1	0	112.753	252.157	138.965	145.594	169.482	323.152	345.298	257.884	326.199	259.706	0	0	0	0	0	0	0	0	0	0	0	0	0	0	0	0	0
	P37023	P37023	HUMAN	ACVRL1	Serine/threonine-protein kinase receptor R3	1	0	0	0	0	0	0	0	0	0	0	0	0	0	0	0	0	0	0	312.519	368.553	293.848	345.238	352.043	429.864	486.303	396.014	380.778	443.995	2
	Q03154	Q03154	HUMAN	ACY1	Aminoacylase-1	1	14	4	1959.98	1946.52	1846.5	1817.41	2062.44	1702.38	1837.81	1782.58	1835.07	1855.47	490.04	510.039	503.418	371.038	541.059	387.551	1808.61	1668.69	1783.05	1758.48	1728.66	1460.49	1639.25	1438.21	1562.91	1744.24	13
	P07311	P07311	HUMAN	ACYP1	Acylphosphatase-1	1	7	2	965.257	875.16	948.3	911.515	853.122	941.421	876.938	902.212	898.086	852.763	212.344	225.846	328.993	239.885	363.391	313.552	514.323	417.589	494.531	434.99	436.028	493.612	457.439	474.515	502.916	439.198	4
	P14621	P14621	HUMAN	ACYP2	Acylphosphatase-2	1	2	3	263.853	255.105	269.839	250.773	245.118	284.051	248.29	265.474	237.121	266.906	445.825	472.707	486.007	446.127	568.885	460.646	607.979	514.907	588.432	577.272	656.73	613.837	556.045	613.331	661.2	625.918	4
	P00813	P00813	HUMAN	ADA	Adenosine deaminase	1	10	4	2712.14	2409.61	2445.08	2400.29	2363.42	2371.81	2387.84	2523.64	2492.88	2688.34	1377	1234.6	1333.56	1021.32	1232.16	1044.16	4579.66	4090.5	4477.8	4158.99	4113.37	3517.9	3761.63	3587.2	3635.69	3691.08	22
	Q6DHV7	Q6DHV7	HUMAN	ADAL	Adenosine deaminase-like protein	1	0	1	0	0	0	0	0	0	0	0	0	0	46.7439	45.7339	44.5204	44.0102	52.6998	45.7096	351.556	338.638	351.42	318.211	323.369	340.546	306.292	314.037	332.973	330.499	1
	O14672	O14672	HUMAN	ADAM10	Disintegrin and metalloproteinase domain-containing protein 10	1	9	23	1832.13	1856.08	1859.68	1649.52	1917.75	1883.23	1772.23	1499.05	2111.05	1356.03	3198.38	3158.82	3962.67	3496.02	3070.63	4280.39	2550.29	2746.29	2574.79	2598.13	2465.3	2825.99	2673.37	2898.93	2488.84	2548.94	26
	O43184	O43184	HUMAN	ADAM12	Disintegrin and metalloproteinase domain-containing protein 12	1	2	4	237.773	210.353	271.971	244.89	226.39	137.875	156.703	139.136	135.667	116.902	387.337	473.479	548.117	312.198	254.853	398.659	222.014	369.824	229.872	257.754	303.333	107.378	210.397	89.0556	96.6769	106.328	3
	Q13444	Q13444	HUMAN	ADAM15	Disintegrin and metalloproteinase domain-containing protein 15	1	0	1	0	0	0	0	0	0	0	0	0	0	225.562	301.819	282.814	247.569	262.027	305.848	202.851	227.302	226.592	232.168	259.332	252.077	243.775	254.775	248.471	230.471	3
	P78536	P78536	HUMAN	ADAM17	Disintegrin and metalloproteinase domain-containing protein 17	1	2	8	119.698	201.472	157.706	152.353	135.527	179.501	183.734	164.624	161.82	149.61	1226.37	1455.68	1309.18	1200.57	1312.7	1514.61	1567.72	1780.79	1540.79	1583.79	1717.25	1792.52	2185.74	1685.14	1949.97	2148.33	13
	Q9H013	Q9H013	HUMAN	ADAM19	Disintegrin and metalloproteinase domain-containing protein 19	1	0	2	0	0	0	0	0	0	0	0	0	0	182.417	176.976	194.282	166.94	123.806	176.278	0	0	0	0	0	0	0	0	0	0	0
	O75077-2	O75077	HUMAN	ADAM23	Isoform Beta of Disintegrin and metalloproteinase domain-containing protein 23	1	0	0	0	0	0	0	0	0	0	0	0	0	0	0	0	0	0	0	154.654	134.782	151.661	146.345	144.499	144.384	141.729	145.287	148.094	162.751	1
	Q9BZ11	Q9BZ11	HUMAN	ADAM33	Disintegrin and metalloproteinase domain-containing protein 33	1	1	1	50.2115	73.0853	88.167	72.672	86.6971	35.7795	80.9152	86.0368	102.286	104.242	57.4273	87.5076	66.4483	42.8824	85.2545	66.4256	0	0	0	0	0	0	0	0	0	0	0
	Q13443	Q13443	HUMAN	ADAM9	Disintegrin and metalloproteinase domain-containing protein 9	1	9	14	916.074	1115.49	1005.74	922.751	927.665	780.077	1015.96	889.479	962.701	973.41	2552.45	3557.92	3677.96	2510.09	2943.02	3547.96	3813.94	4545.58	3740.5	3898.22	3845.97	2182	2935.4	2323.76	2185.8	2273.62	24
	Q9UHI8	Q9UHI8	HUMAN	ADAMTS1	A disintegrin and metalloproteinase with thrombospondin motifs 1	1	9	11	3949.85	3309.89	2890.22	2583.01	2677.53	2413.35	3660.33	2301.55	2512.4	2574.27	1490.7	894.961	2530.36	538.09	1282.35	744.87	4094.79	4105.62	4086.61	3831.53	3573.63	2471.62	3324.57	2551.28	2513.99	2474.76	24
	P58397	P58397	HUMAN	ADAMTS12	A disintegrin and metalloproteinase with thrombospondin motifs 12	1	0	2	0	0	0	0	0	0	0	0	0	0	99.5112	90.672	122.643	107.258	93.4148	135.074	0	0	0	0	0	0	0	0	0	0	0
	Q8TE58	Q8TE58	HUMAN	ADAMTS15	A disintegrin and metalloproteinase with thrombospondin motifs 15	1	0	0	0	0	0	0	0	0	0	0	0	0	0	0	0	0	0	0	232.378	614.958	267.139	333.075	415.583	151.757	181.538	159.032	170.562	226.629	1
	O95450	O95450	HUMAN	ADAMTS2	A disintegrin and metalloproteinase with thrombospondin motifs 2	1	0	6	0	0	0	0	0	0	0	0	0	0	856.251	1071.21	1484.84	1171.12	869.332	1761.59	265.256	238.532	272.449	230.388	200.393	177.397	244.441	165.698	162.761	149.202	2
	O75173-2	O75173	HUMAN	ADAMTS4	Isoform 2 of A disintegrin and metalloproteinase with thrombospondin motifs 4	1	0	1	0	0	0	0	0	0	0	0	0	0	64.8844	61.5488	60.8209	71.0331	65.6293	66.2237	0	0	0	0	0	0	0	0	0	0	0
	Q9UKP4	Q9UKP4	HUMAN	ADAMTS7	A disintegrin and metalloproteinase with thrombospondin motifs 7	1	0	1	0	0	0	0	0	0	0	0	0	0	32.6801	27.5903	26.9783	35.6673	21.5601	40.9175	39.1473	41.5711	42.1627	50.9526	54.9797	35.0956	28.3612	32.072	31.9852	30.0309	1
	Q6UY14-3	Q6UY14	HUMAN	ADAMTSL4	Isoform 3 of ADAMTS-like protein 4	1	0	1	0	0	0	0	0	0	0	0	0	0	82.2768	93.7804	81.6137	72.1704	118.535	79.4126	0	0	0	0	0	0	0	0	0	0	0
	P55265-4	P55265	HUMAN	ADAR	Isoform 4 of Double-stranded RNA-specific adenosine deaminase	1	37	55	7530.54	7451.83	7768.68	7939.8	7873.31	7554.42	7323.41	7833.48	7573.83	7503.24	11319.3	11695.3	10930	12165.3	11493	11736.9	9649.47	9503.91	9658.2	9801.64	10207.2	10961.5	10206.6	10574	10977.4	10877.7	58
	P78563-5	P78563	HUMAN	ADARB1	Isoform 5 of Double-stranded RNA-specific editase 1	1	2	2	141.33	123.106	117.756	135.22	144.397	143.216	105.334	109.857	101.771	79.6321	111.151	96.8288	112.661	115.831	117.196	117.109	24.9017	30.2414	33.9878	29.2539	35.4657	35.1744	35.7213	32.9782	38.0823	36.9618	1
	Q9BUB4	Q9BUB4	HUMAN	ADAT1	tRNA-specific adenosine deaminase 1	1	0	1	0	0	0	0	0	0	0	0	0	0	153.883	137.647	143.436	126.685	111.422	129.912	302.93	325.419	316.978	337.225	311.192	324.319	258.629	309.189	277.155	272.948	4
	Q7Z6V5	Q7Z6V5	HUMAN	ADAT2	tRNA-specific adenosine deaminase 2	1	0	1	0	0	0	0	0	0	0	0	0	0	20.0489	30.7454	28.6685	27.6829	25.6081	32.9046	0	0	0	0	0	0	0	0	0	0	0
	Q96EY9	Q96EY9	HUMAN	ADAT3	Probable inactive tRNA-specific adenosine deaminase-like protein 3	1	0	1	0	0	0	0	0	0	0	0	0	0	35.8337	39.8857	31.7086	43.0487	50.897	35.0838	433.928	432.656	454.567	444.773	490.658	654.445	649.595	652.061	738.616	655.517	2
	O60266	O60266	HUMAN	ADCY3	Adenylate cyclase type 3	1	1	1	168.292	123.179	170.034	148.271	128.401	122.127	167.914	154.656	142.23	287.196	71.9359	67.4696	65.0755	52.5638	74.852	75.7179	111.641	113.175	110.943	86.9017	94.4093	60.832	94.8867	57.5248	51.3894	52.0045	1
	O95622	O95622	HUMAN	ADCY5	Adenylate cyclase type 5	1	0	0	0	0	0	0	0	0	0	0	0	0	0	0	0	0	0	0	492.28	691.817	486.773	459.723	448.105	463.846	1694.28	462.57	471.089	499.459	3
	O43306	O43306	HUMAN	ADCY6	Adenylate cyclase type 6	1	0	1	0	0	0	0	0	0	0	0	0	0	92.583	129.697	104.551	100.666	107.339	99.9084	85.9341	109.594	84.2322	105.515	111.107	93.2779	103.141	78.3923	94.0185	99.0934	1
	P51828	P51828	HUMAN	ADCY7	Adenylate cyclase type 7	1	1	0	118.274	111.894	105.915	118.633	107.829	103.086	112.698	113.801	106.843	121.286	0	0	0	0	0	0	0	0	0	0	0	0	0	0	0	0	0
	O60503	O60503	HUMAN	ADCY9	Adenylate cyclase type 9	1	2	4	286.893	354.688	330.689	303.307	348.176	270.026	280.351	254.08	363.627	254.846	385.805	379.095	419.884	336.553	357.961	391.851	879.936	759.954	857.398	804.861	766.242	605.114	676.184	604.822	584.104	583.292	5
	P35611-3	P35611	HUMAN	ADD1	Isoform 3 of Alpha-adducin	1	35	12	5858.57	6104.83	5631	6307.56	5846.08	5705.54	5247.71	6260.63	5362.15	5892.66	2478.42	2758.39	2503.96	2211.66	2769.43	2187.48	6038	5357.8	6237.58	6259.94	6272.84	4104.66	5029.09	3968.96	4510.77	4763.55	51
	Q9UEY8	Q9UEY8	HUMAN	ADD3	Gamma-adducin	1	30	15	5076.82	5512.9	5361.78	5440.77	5392.02	4580.74	5258.25	5431.61	5092.93	5515.03	3700.2	3473.23	3646.06	3114.55	3754.66	3091.76	4249.8	3849.85	4338.8	4309.87	4058.16	2411.56	3256.04	2419.96	2813.24	3187.98	28
	Q96PE1	Q96PE1	HUMAN	ADGRA2	Adhesion G protein-coupled receptor A2	1	3	7	1448.71	1341.07	1399.98	1305.47	1399.51	1150.62	1034.77	1098.48	1285.62	861.852	966.834	1007.54	982.674	957.49	961.446	993.106	350.058	453.324	460.441	408.394	516.979	285.514	320.424	276.601	481.696	543.403	5
	Q9UHX3	Q9UHX3	HUMAN	ADGRE2	Adhesion G protein-coupled receptor E2	1	0	0	0	0	0	0	0	0	0	0	0	0	0	0	0	0	0	0	69.4396	75.5713	72.2978	68.4839	79.8342	106.657	97.5384	87.8883	94.7582	104.8	1
	Q9Y653	Q9Y653	HUMAN	ADGRG1	Adhesion G-protein coupled receptor G1	1	0	1	0	0	0	0	0	0	0	0	0	0	29.1657	41.7824	37.8337	87.4642	25.5337	100.237	0	0	0	0	0	0	0	0	0	0	0
	Q86SQ4-3	Q86SQ4	HUMAN	ADGRG6	Isoform 3 of Adhesion G-protein coupled receptor G6	1	1	2	22.748	22.3267	23.3854	24.9338	30.0342	27.4437	23.4251	22.5475	25.3673	29.3982	108.044	146.693	138.286	103.842	130.578	119.684	0	0	0	0	0	0	0	0	0	0	0
	P00325	P00325	HUMAN	ADH1B	Alcohol dehydrogenase 1B	1	12	0	3589.81	2861.99	3130.9	3012.66	2985.95	2844.63	3028.98	2872.12	2944.7	2956.48	0	0	0	0	0	0	7416.53	6995.51	7947.53	8319.57	7565.08	5769.43	5881.21	5780.92	5736.33	6141.02	37
	P08319-2	P08319	HUMAN	ADH4	Isoform 2 of Alcohol dehydrogenase 4	1	3	0	1305.04	1010.87	1021.97	1015.74	957.366	921.062	1018.09	953.078	959.123	985.662	0	0	0	0	0	0	220.604	266.687	233.396	228.002	222.106	179.227	481.677	185.906	170.048	180.358	5
	P11766	P11766	HUMAN	ADH5	Alcohol dehydrogenase class-3	1	44	42	13494.5	11515.9	12434.3	12023.8	12254.9	11317.8	11628.6	10371.2	11373.4	12958.3	14238.3	13505.8	13999.6	12468.2	15182.4	12121.7	16571.3	14732.7	16059.3	16544.3	14963.3	13677.9	12228.5	13810.7	13005	13633.8	65
	Q9BV57	Q9BV57	HUMAN	ADI1	1,2-dihydroxy-3-keto-5-methylthiopentene dioxygenase	1	10	9	1736.43	2019.52	1957.18	2026.54	1971.22	1609.78	2056.94	1977.38	1948.08	2061.48	1494.78	2157.09	1551.27	1594.14	2533.1	1586.68	1647.22	1797	1801.91	1979.08	1875.52	2113.55	1779.69	2356.99	2070.38	1902.23	13
	Q96A54	Q96A54	HUMAN	ADIPOR1	Adiponectin receptor protein 1	1	0	1	0	0	0	0	0	0	0	0	0	0	118.717	199.221	200.267	175.654	165.061	334.815	238.192	281.915	211.604	217.033	255.288	288.338	298.487	333.975	303.114	271.654	2
	Q15847	Q15847	HUMAN	ADIRF	Adipogenesis regulatory factor	1	0	2	0	0	0	0	0	0	0	0	0	0	453.328	386.094	435.864	402.011	468.004	406.765	513.811	485.163	512.79	497.434	471.552	386.888	393.751	397.707	459.204	481.991	4
	P55263	P55263	HUMAN	ADK	Adenosine kinase	1	36	13	5617.56	5497.03	5447.27	5391.87	5600.3	5338.72	5587.28	5435.12	5301.58	5383.49	3955.41	3364.96	3903.49	3486.77	3653.57	3722.27	4456.35	4236.66	4416.87	4501	4402.3	4167.95	4204.91	4243.79	4160.92	4146.35	43
	P35318	P35318	HUMAN	ADM	ADM	1	0	1	0	0	0	0	0	0	0	0	0	0	52.2874	138.772	61.1559	55.1778	165.309	58.7871	322.973	407.114	286.952	292.661	267.288	209.622	428.888	225.354	204.575	216.241	2
	Q9H2P0	Q9H2P0	HUMAN	ADNP	Activity-dependent neuroprotector homeobox protein	1	10	16	2032.26	2123.35	2188.36	2202.03	2165.95	2005.09	2049.81	2101.34	2046.25	2088.56	2961.63	3399.89	2933.34	3202.42	3020.72	2972.6	3135.05	3138.91	3115.56	3069.81	3221.99	3436.45	3559.96	3272.6	3240.69	3309.61	28
	Q6IQ32	Q6IQ32	HUMAN	ADNP2	ADNP homeobox protein 2	1	1	1	48.7505	80.2928	68.8389	74.6738	71.9064	61.8432	75.6254	78.3318	65.5427	73.3417	59.3393	67.3883	46.3458	58.765	54.6238	49.781	164.127	189.903	145.777	157.473	174.672	183.151	264.856	181.833	174.308	209.41	2
	Q96SZ5	Q96SZ5	HUMAN	ADO	2-aminoethanethiol dioxygenase	1	0	6	0	0	0	0	0	0	0	0	0	0	799.526	842.606	771.587	695.594	846.037	654.27	612.418	842.1	607.091	644.663	636.461	708.587	2666.01	656.82	752.736	610.948	5
	Q9BRR6	Q9BRR6	HUMAN	ADPGK	ADP-dependent glucokinase	1	3	4	404.808	387.079	464.782	405.412	472.186	441.93	483.979	450.259	560.684	420.339	339.121	321.761	316.267	407.665	314.73	331.596	1390.98	1302.37	1499.12	1531.39	1375.09	1555.56	1422.48	1603.26	1531.49	1650.51	6
	Q9NX46	Q9NX46	HUMAN	ADPRHL2	Poly(ADP-ribose) glycohydrolase ARH3	1	8	3	1481.28	1499.1	1458.87	1438.99	1566.58	1730.43	1415.43	1424.67	1415.09	1265.45	386.094	334.809	372.856	381.349	319.763	356.353	574.937	585.114	573.372	535.719	566.127	645.323	723.014	673.052	740.767	680.25	6
	Q16186	Q16186	HUMAN	ADRM1	Proteasomal ubiquitin receptor ADRM1	1	14	7	4241.25	4668.32	4673.87	4801.25	4677.4	4837.4	4907.96	5081.03	4905.31	4993.49	1789.09	2129.9	1838.62	1700.92	2097.22	1810.66	2685.84	2715.56	2738.4	2856.33	3199.47	3851.69	3588.69	3751.24	3772.65	3416.16	24
	P30566	P30566	HUMAN	ADSL	Adenylosuccinate lyase	1	22	9	4628.96	4105.87	4447.11	4207.64	4158.38	4107.69	4231.03	4052.51	4095.57	4934.69	1545.18	1667.91	1677.45	1243.28	1734.19	1315.66	3538.62	3171.53	3527.24	3640.91	3648.44	3655.26	3368.53	3503.04	3556.23	3792.88	27
	P30520	P30520	HUMAN	ADSS	Adenylosuccinate synthetase isozyme 2	1	33	8	7170.88	7322.56	6819.78	7123.84	7207.96	6998.22	6976.41	7184.38	6853.07	7076.67	1732.94	1693.93	1655.11	1288.84	1872.02	1316.05	4643.23	4436.1	4888.58	4786.4	4667.59	5162.91	4584.02	5228.82	5021.21	4830.17	47
	Q8N142	Q8N142	HUMAN	ADSSL1	Adenylosuccinate synthetase isozyme 1	1	0	0	0	0	0	0	0	0	0	0	0	0	0	0	0	0	0	0	173.872	142.892	163.691	151.849	149.904	146.465	142.787	135.155	147.394	119.626	1
	Q8IUX7	Q8IUX7	HUMAN	AEBP1	Adipocyte enhancer-binding protein 1	1	4	5	575.689	887.83	689.742	669.308	678.278	886.435	772.631	949.351	946.348	802.562	721.604	856.589	684.672	1281.52	743.88	1429.72	203.961	243.248	186.766	219.718	257.868	303.842	372.58	290.542	332.324	365.863	3
	Q6ZN18	Q6ZN18	HUMAN	AEBP2	Zinc finger protein AEBP2	1	0	2	0	0	0	0	0	0	0	0	0	0	183.356	439.654	178.224	253.892	266.708	226.731	0	0	0	0	0	0	0	0	0	0	0
	Q8WTP8-2	Q8WTP8	HUMAN	AEN	Isoform 2 of Apoptosis-enhancing nuclease	1	1	1	56.8346	65.2692	65.745	64.6994	59.935	62.7184	92.5661	82.7485	77.6263	89.3561	53.2473	228.085	45.8847	72.2026	117.218	69.2781	238.418	659.313	231.84	313.625	333.752	279.85	1097.03	292.136	421.88	591.065	4
	Q08117-2	Q08117	HUMAN	AES	Isoform 2 of Amino-terminal enhancer of split	1	0	1	0	0	0	0	0	0	0	0	0	0	83.7478	142.465	90.3702	65.1913	116.433	55.1016	239.637	289.491	238.47	272.974	294.378	177.215	194.957	194.4	210.058	197.86	3
	Q8N556-2	Q8N556	HUMAN	AFAP1	Isoform 2 of Actin filament-associated protein 1	1	6	14	1328.39	1116.45	1121.69	1144.34	1169.26	1244.78	1393.22	1499.67	1534.32	1501.64	2848.28	2685.59	2872.89	2597.28	2708.45	2660.07	1827.91	1890.81	1855.49	1847.28	2010.57	1847.05	1977.59	1852.08	2048.87	1927.83	18
	Q8TED9	Q8TED9	HUMAN	AFAP1L1	Actin filament-associated protein 1-like 1	1	2	2	1221.32	1217.07	1199.07	1302.5	1259.41	1187.54	1220.44	1282.84	1260.02	1269.92	125.658	227.916	143.539	106.761	227.262	124.944	412.161	496.782	416.377	460.357	522.741	481.502	563.981	460.062	614.845	575.724	4
	P55196-5	P55196	HUMAN	AFDN	Isoform 5 of Afadin	2	12	11	2489.81	2480.89	2425.3	2538.58	2414.55	2702.69	2541.51	2705.1	2540.39	2688.4	1825.42	1703.44	1879.43	1935.58	1598.47	1905.55	2502.15	2512.57	2501.01	2370.86	2573.65	3332.29	2914.4	3184.95	3233.04	3012.24	25
	P55196-1	P55196	HUMAN	AFDN	Isoform 2 of Afadin	2	1	0	117.34	117.882	105.837	118.684	125.431	130.404	109.102	122.971	121.32	83.9812	0	0	0	0	0	0	120.562	99.9883	112.942	109.472	110.685	124.992	127.429	124.888	163.312	128.782	1
	P51825-2	P51825	HUMAN	AFF1	Isoform 2 of AF4/FMR2 family member 1	1	2	0	156.931	260.282	230.945	228.734	243.833	172.54	240.754	270.67	266.344	319.801	0	0	0	0	0	0	341.545	372.796	367.078	386.283	413.69	530.19	417.503	476.083	487.515	407.355	2
	P51826-2	P51826	HUMAN	AFF3	Isoform 2 of AF4/FMR2 family member 3	1	0	3	0	0	0	0	0	0	0	0	0	0	1506.2	2083.29	1621.39	1813.93	2055.31	1880.03	391.243	343.689	356.834	314.496	346.918	367.565	363.532	302.685	380.063	256.172	2
	Q9UHB7	Q9UHB7	HUMAN	AFF4	AF4/FMR2 family member 4	1	4	14	1198.22	1556.09	1491.93	1543.75	1491.09	1432.84	1648.07	1600.54	1614.26	1505.31	1189.52	3790.94	1229.77	2692.46	2951.06	2477.39	1854.53	3399.15	1922.87	2310.69	2831.02	3803.18	4466.39	3713.28	3652.12	4029.35	23
	Q9Y4W6	Q9Y4W6	HUMAN	AFG3L2	AFG3-like protein 2	1	14	22	3033.16	2826.11	3084.6	2797.77	3059.13	3405.67	2966.02	2974.65	3826.3	2827.33	4611.1	3929.77	4412.56	4762.27	3861.99	4698.85	3268.08	3162.86	3207.59	3334.95	3163.93	3671.49	3113.57	3712.24	3426.41	3449.71	24
	P43652	P43652	HUMAN	AFM	Afamin	1	0	0	0	0	0	0	0	0	0	0	0	0	0	0	0	0	0	0	201.433	186.446	174.053	213.286	194.065	201.346	210.075	193.038	170.606	208.278	1
	P02771	P02771	HUMAN	AFP	Alpha-fetoprotein	1	1	5	196.596	183.446	122.476	151.656	117.876	164.704	137.529	164.049	131.795	127.638	1382.1	2499.58	1091.67	4213.72	3785.91	1554.57	583.494	735.883	586.115	613.059	766.676	829.654	1231.84	693.052	618.644	869.726	6
	Q6ULP2	Q6ULP2	HUMAN	AFTPH	Aftiphilin	1	6	2	846.386	888.669	891.773	886.551	893.662	915.16	907.597	966.152	906.537	966.756	73.5184	80.7122	82.674	82.2649	85.5472	78.0476	1008.63	1284.49	1003.93	1161.4	1067.76	1331.36	1187.6	1269.85	1288.12	1235.83	11
	P20933	P20933	HUMAN	AGA	N(4)-(beta-N-acetylglucosaminyl)-L-asparaginase	1	1	12	36.9128	24.8765	31.0388	41.6546	48.7848	44.9268	25.9675	19.0211	24.7983	8.23055	1246.42	1025.35	1216.6	1297.25	1027.13	1240.87	134.93	166.363	222.47	197.614	193.099	121.35	98.2068	137.137	131.445	128.962	1
	Q96P47-4	Q96P47	HUMAN	AGAP3	Isoform 4 of Arf-GAP with GTPase, ANK repeat and PH domain-containing protein 3	1	0	3	0	0	0	0	0	0	0	0	0	0	361.075	439.602	364.021	399.886	408.176	408.037	429.228	403.401	402.05	447.704	437.846	406.546	388.517	408.939	389.392	384.116	4
	P52594-4	P52594	HUMAN	AGFG1	Isoform 4 of Arf-GAP domain and FG repeat-containing protein 1	1	11	12	1919.65	1664.31	1953.89	1772.17	1894.84	1576.19	1755.28	1759	1880.5	1871.08	2507.12	2901.49	2746.13	2541.93	2691.26	2605.94	1938.28	2064.1	1979.11	2025.98	2192.71	1970.91	1995.96	2056.33	2128.92	2171.96	15
	O95081	O95081	HUMAN	AGFG2	Arf-GAP domain and FG repeat-containing protein 2	1	1	0	31.129	33.0223	36.505	34.6391	27.3011	27.8537	32.6739	33.3621	32.0592	33.2065	0	0	0	0	0	0	291.9	267.86	328.081	318.541	307.415	320.927	277.937	280.68	288.64	273.377	3
	Q8N302	Q8N302	HUMAN	AGGF1	Angiogenic factor with G patch and FHA domains 1	1	2	1	503.722	488.301	446.074	494.197	429.865	511.028	409.778	505.577	386.357	515.108	39.5798	52.4661	36.2904	49.1851	41.1501	45.3747	0	0	0	0	0	0	0	0	0	0	0
	Q53H12	Q53H12	HUMAN	AGK	Acylglycerol kinase, mitochondrial	1	12	16	3352.68	3392.55	2819.13	3195.19	3153.38	3999.32	2974.98	3152.74	2963.18	2802.68	4554.32	3939.86	4231.93	4810.71	3866.04	4716.97	3146.41	2953.08	3159.19	3021.81	2931.78	3595.54	3454.68	3663.96	3539.04	3702.1	19
	P35573	P35573	HUMAN	AGL	Glycogen debranching enzyme	1	16	18	2430.08	2511.3	2254.11	2338.11	2352.33	2600.94	2403.12	2491.27	2445.64	2340.74	2734.91	2523.04	2716.67	2251.12	2725.15	2309.3	3833.92	3521.74	3915.96	3735.29	3706.05	4348.91	3778.17	4196.17	4041.72	4069.43	32
	Q9UL18	Q9UL18	HUMAN	AGO1	Protein argonaute-1	1	3	2	1294.57	1309	1219.06	1273.82	1167.57	1132.07	1093.02	1164.63	1047.39	1143.94	116.196	121.703	115.557	135.546	122.991	128.52	412.842	379.658	385.077	407.686	350.16	388.552	315.059	406.425	329.547	359.884	4
	Q9UKV8	Q9UKV8	HUMAN	AGO2	Protein argonaute-2	1	9	16	2839	2795.82	2838.12	2804.66	2937.68	2857.95	2699.54	2847.1	2774.95	2821.48	3779.27	3665.84	3702.4	3790.69	3556.52	3844.88	1679.41	1682.07	1746.73	1773.26	1864.56	1845.48	1800.15	1792.52	1805.93	1979.72	13
	Q9H9G7	Q9H9G7	HUMAN	AGO3	Protein argonaute-3	1	5	2	899.498	1197.15	961.595	1101.74	1098.38	1253.19	965.687	1148.1	1020.36	997.192	407.231	463.27	405.827	450.928	432.044	430.557	777.374	805.685	779.808	786.752	773.943	797.921	807.02	820.171	827.262	942.624	5
	Q9HCK5	Q9HCK5	HUMAN	AGO4	Protein argonaute-4	1	1	13	116.358	113.399	99.6651	128.24	109.38	101.309	122.794	142.815	113.436	106.908	4180.31	4387.02	4239.08	4104.22	4456.64	4206.04	1336.26	1314.17	1260.69	1345.66	1343.67	1362.15	1289.38	1329	1306.58	1390.8	11
	Q99943	Q99943	HUMAN	AGPAT1	1-acyl-sn-glycerol-3-phosphate acyltransferase alpha	1	0	2	0	0	0	0	0	0	0	0	0	0	129.281	129.4	129.129	138.648	108.869	134.147	321.966	330.671	325.146	366.768	343.624	364.297	297.032	323.311	315.091	354.208	4
	O15120	O15120	HUMAN	AGPAT2	1-acyl-sn-glycerol-3-phosphate acyltransferase beta	1	0	2	0	0	0	0	0	0	0	0	0	0	433.241	369.28	412.944	428.75	386.288	426.678	632.577	645.352	662.031	629.68	616.116	702.708	573.396	678.839	651.784	710.54	1
	Q9NRZ7-3	Q9NRZ7	HUMAN	AGPAT3	Isoform 3 of 1-acyl-sn-glycerol-3-phosphate acyltransferase gamma	1	0	4	0	0	0	0	0	0	0	0	0	0	1266.59	1087.72	1195.73	1240.41	1081.79	1203.79	781.838	752.458	776.145	761.537	705.463	817.521	699.824	807.407	736.938	782.758	5
	Q9NRZ5	Q9NRZ5	HUMAN	AGPAT4	1-acyl-sn-glycerol-3-phosphate acyltransferase delta	1	0	1	0	0	0	0	0	0	0	0	0	0	45.1148	39.9537	49.192	51.3038	40.3254	45.5834	120.987	134.58	115.924	116.053	120.476	120.988	130.519	115.625	128.461	130.741	2
	Q9NUQ2	Q9NUQ2	HUMAN	AGPAT5	1-acyl-sn-glycerol-3-phosphate acyltransferase epsilon	1	5	2	920.904	882.304	912.14	916.267	947.291	926.339	882.975	803.268	949.048	804.347	231.933	242.745	204.594	225.693	242.379	213.285	987.28	941.872	929.933	945.404	905.759	1150.15	1040.18	1095.5	1040.27	1129.57	7
	O00116	O00116	HUMAN	AGPS	Alkyldihydroxyacetonephosphate synthase, peroxisomal	1	16	23	3423.8	3069.28	3124.3	3269.48	3172.77	3593.82	3073.31	3270.16	3287.55	2963.17	3666.87	3467.24	3668.17	3850.24	3566.83	3954.14	3766.06	3372.26	3812.67	3530.5	3553.57	3808.53	3288.39	3833.78	3650.57	3666	25
	O00468	O00468	HUMAN	AGRN	Agrin	1	8	20	1522.43	1001.61	925.87	983.669	912.415	1815.42	1154.69	1537.07	1377.79	1120.01	2433.09	1871.05	2607	3324.54	1595.42	3958.5	785.183	465.201	778.29	764.509	623.568	521.507	588.92	521.049	454.335	440.244	6
	Q9UPW5	Q9UPW5	HUMAN	AGTPBP1	Cytosolic carboxypeptidase 1	1	1	0	81.2809	88.1994	77.4926	81.2782	81.7805	83.5653	78.3862	77.2952	73.7135	78.0971	0	0	0	0	0	0	529.312	615.087	526.158	556.188	601.027	523.619	528.295	523.872	491.964	533.825	4
	Q8WYP5-2	Q8WYP5	HUMAN	AHCTF1	Isoform 2 of Protein ELYS	1	18	25	2049.78	2445.95	2322.34	2549.34	2347.41	2454.78	2548.85	2579.55	2364.5	2682.9	4699.04	6169.34	4385.25	6253.16	5188.67	5982.46	3248.19	3798.53	3214.55	3309.67	3460.53	4218.87	4519.01	4247.13	4021.47	4258.72	36
	P23526	P23526	HUMAN	AHCY	Adenosylhomocysteinase	1	48	26	9184.07	8349.56	8408.57	8196.22	8804.76	8804.44	8437.96	7937.62	8446.25	7963.48	7261.15	5986.19	7205.8	6256.68	6503.05	6363.62	11708.6	9900.56	11588.9	11220.4	10637.9	10770.8	9921.7	10893	10895	11162.6	62
	O43865	O43865	HUMAN	AHCYL1	Adenosylhomocysteinase 2	1	11	17	4591.02	5345.49	4992.53	5234.67	5520.59	4411.42	4543.24	4838.02	4690.51	4818.24	2994.56	3351.98	3320.1	2335.56	3473.07	2742.62	2197.28	2314.77	2169.24	2245.15	2277.19	1912.79	2027.55	1986.69	2151.56	2198.99	17
	Q96HN2	Q96HN2	HUMAN	AHCYL2	Adenosylhomocysteinase 3	1	7	10	1525.61	1773.64	1640.07	1630.74	1857	1432.18	1559.38	1534.27	1631.43	1508.96	1987.23	2305.71	2323.98	1741.63	2408.99	2080.73	3016.1	3040.49	2818.2	2919.18	2801.8	2609.07	2767.41	2669.62	2856.57	2875.93	21
	Q5TGY3	Q5TGY3	HUMAN	AHDC1	AT-hook DNA-binding motif-containing protein 1	1	3	1	775.864	935.521	962.961	1049.39	952.956	689.138	884.369	851.932	878.821	964.85	55.8495	59.5073	70.9853	49.8069	72.4868	69.2193	996.93	955.24	1002.15	981.051	1019.13	975.145	928.155	955.613	891.753	962.317	7
	Q8N157	Q8N157	HUMAN	AHI1	Jouberin	1	0	0	0	0	0	0	0	0	0	0	0	0	0	0	0	0	0	0	201.414	341.842	199.622	258.48	316.964	268.413	361.458	255.01	314.514	367.665	3
	Q09666	Q09666	HUMAN	AHNAK	Neuroblast differentiation-associated protein AHNAK	1	989	1182	251304	231225	258800	250641	240613	219377	232007	229944	231692	259268	429065	391734	416189	434788	397809	423600	380534	365736	373663	358689	350498	291081	301903	297201	297061	299114	1566
	Q8IVF2	Q8IVF2	HUMAN	AHNAK2	Protein AHNAK2	1	35	87	5843.84	5376.15	5951.2	5494.26	5600.64	5164.59	5748.06	5941.97	5757.41	5587.08	16870.7	15836.1	16721.3	17262	16165.2	17602.7	9751.92	9577.2	9600.62	9468.09	9381.93	8411.16	8289.58	8325.47	8168.68	8453.53	69
	P35869	P35869	HUMAN	AHR	Aryl hydrocarbon receptor	1	1	2	59.9029	136.363	132.046	118.615	124.504	24.7431	99.6235	51.579	63.6568	71.5041	367.041	1238.17	409.529	215.205	996.042	289.248	442.919	885.552	398.358	363.707	582.946	186.275	322.782	171.984	138.754	169.7	4
	A9YTQ3-2	A9YTQ3	HUMAN	AHRR	Isoform 2 of Aryl hydrocarbon receptor repressor	1	0	1	0	0	0	0	0	0	0	0	0	0	103.502	105.75	80.0465	64.192	73.7928	44.8107	669.54	653.247	510.677	608.715	510.583	502.704	574.973	397.516	310.702	305.583	3
	O95433	O95433	HUMAN	AHSA1	Activator of 90 kDa heat shock protein ATPase homolog 1	1	41	15	8398.25	10436.5	10045.4	9736.78	9821.41	9239.97	10625.8	10494	10049.9	10246.8	3406.71	4621.24	3285.11	3374.91	4062.13	3514.97	3237.19	3886.72	2939.03	3210.4	3855.54	4906.34	4956.24	4709.74	4821.6	5065.33	33
	Q96BJ3	Q96BJ3	HUMAN	AIDA	Axin interactor, dorsalization-associated protein	1	7	8	1083.52	1016.3	1090.24	1077.85	1067.75	930.618	951.16	966.895	1055.65	973.688	1915.12	1804.1	2004.15	1512.83	1863.05	1567.63	4397.18	3848.58	4355.57	4055.31	4145.75	3358.16	3374.11	3595.31	3567.02	3418.75	21
	Q9BQI0-2	Q9BQI0	HUMAN	AIF1L	Isoform 2 of Allograft inflammatory factor 1-like	1	0	0	0	0	0	0	0	0	0	0	0	0	0	0	0	0	0	0	63.8246	61.663	60.5925	50.8106	48.1181	62.2125	58.9232	63.7165	75.8877	64.2608	1
	O95831	O95831	HUMAN	AIFM1	Apoptosis-inducing factor 1, mitochondrial	1	17	34	3940.11	4315.92	3791.79	3822.72	3533.56	3820.26	3870.04	4144.54	3864.25	5333.82	7677.22	6655.51	7267.23	7830.02	6576.83	7619.21	6446.69	6144.92	6537.62	6200.87	6075.49	7223.63	6835.94	7146.47	7091.38	6761.47	45
	Q9BRQ8	Q9BRQ8	HUMAN	AIFM2	Apoptosis-inducing factor 2	1	8	0	1273.09	1493.99	1423.66	1491.77	1539.97	1358.42	1423.19	1523.44	1462.18	1350.91	0	0	0	0	0	0	630.709	710.314	630.826	786.86	781.749	874.732	765.326	916.06	925.808	942.219	6
	Q9Y4K1	Q9Y4K1	HUMAN	AIM1	Absent in melanoma 1 protein	1	32	7	6998.66	6843.64	6897.48	6875.59	7060.78	5728.4	6517.57	6627.68	6449.74	6816.77	2470.38	2256.57	2470.74	1973.87	2229.16	2140.56	8744.94	8001.73	8993	8901.55	8712.02	6047.89	6546.18	5992.53	6297.29	6754.77	55
	Q12904-2	Q12904	HUMAN	AIMP1	Isoform 2 of Aminoacyl tRNA synthase complex-interacting multifunctional protein 1	1	28	27	7400.82	6405.15	6963.99	6781.67	6848.68	6951.82	6549.31	6678.92	6663.86	6289.67	6680.59	6699.93	7258.37	5747.53	7004.52	6069.82	7515.2	7554.56	7660.51	7637	7284.12	8484.63	7445.07	8434.52	7655.36	7486.26	44
	Q13155	Q13155	HUMAN	AIMP2	Aminoacyl tRNA synthase complex-interacting multifunctional protein 2	1	18	11	3616.38	3537.84	3255.4	3592.09	3257.43	3756.07	3350.54	3513.07	3006.18	3525	3623.72	3711.12	3813.51	3131.76	3720.05	3427.71	2565.14	2192.47	2622.1	2374.16	2511.75	2807.43	2504.11	2903.85	2710.25	2444.12	21
	O00170	O00170	HUMAN	AIP	AH receptor-interacting protein	1	15	6	3089.04	3243.36	3222.36	3281.79	3078.04	3152.22	3150.37	3364.4	3168.97	3446.64	1456.95	1648.74	1456.8	1412.49	1652.26	1354.68	3753.74	3758.33	3844.63	3815.15	3774.96	4228.74	3725.19	4232.88	4026.9	3971.57	26
	Q96IF1	Q96IF1	HUMAN	AJUBA	LIM domain-containing protein ajuba	1	2	1	105	177.315	186.579	169.883	154.406	61.8983	121.524	122.448	133.931	142.801	71.4994	90.4726	62.2182	52.7695	98.6414	54.0711	0	0	0	0	0	0	0	0	0	0	0
	P00568	P00568	HUMAN	AK1	Adenylate kinase isoenzyme 1	1	25	12	3365.11	3125.56	3135.52	3167.66	3144.22	3093.96	3108.53	2948.83	3049.09	3023.12	2022.38	1786.01	2036.88	1911.53	2190.48	1910.38	3483.29	3005.85	3490.54	3223.36	3231.44	3001.23	2988.45	2954.87	2938.75	2793.6	20
	P54819	P54819	HUMAN	AK2	Adenylate kinase 2, mitochondrial	1	21	23	6150.55	6554.81	5800.79	6062.96	5701.36	5949.82	5870.4	6169.56	5524.38	6314.2	5853.56	5295.48	5347.28	5700.29	5034.27	5620.29	4844.31	4773.99	4870.4	4563.23	4679.45	4658.47	4828.73	4557.96	4933.48	4797.1	33
	Q9UIJ7	Q9UIJ7	HUMAN	AK3	GTP:AMP phosphotransferase AK3, mitochondrial	1	7	19	1631.7	1436.87	1461.39	1410.83	1450.66	1585.29	1530.19	1514.57	1504.09	1534.57	7293.42	6495.15	6918.97	7775.82	6004	7283.66	1832.52	1801.25	1770.19	1779.78	1736.35	1937.02	1820.03	1955.39	1957.63	1968.16	12
	P27144	P27144	HUMAN	AK4	Adenylate kinase 4, mitochondrial	1	2	2	242.206	300.238	283.113	252.39	275.099	240.386	295.942	275.416	337.26	318.864	247.24	362.649	260.981	292.803	251.005	344.782	1112.28	1199.71	1076.18	977.933	996.094	1061.14	1089.58	1057.05	1115.98	1066.91	7
	Q9Y6K8	Q9Y6K8	HUMAN	AK5	Adenylate kinase isoenzyme 5	1	7	1	1188.5	1419.09	1399.24	1367.2	1347.26	1053.07	1373.39	1312.44	1238.24	1339.19	97.4852	90.2244	99.6726	88.2196	104.483	88.8599	909.467	882.187	954.19	1138.08	1074.62	910.052	1030.09	864.345	1052.95	906.24	6
	Q9Y3D8	Q9Y3D8	HUMAN	AK6	Adenylate kinase isoenzyme 6	1	4	3	979.775	1057.04	1089.1	1070.12	1033.7	1152.42	1158.02	1170.17	1118.44	1101.42	345.643	495.07	361.219	422.119	455.53	378.862	160.05	166.827	159.261	165.209	177.204	250.637	221.653	253.519	273.525	252.67	4
	Q92667	Q92667	HUMAN	AKAP1	A-kinase anchor protein 1, mitochondrial	1	0	3	0	0	0	0	0	0	0	0	0	0	316.28	352.363	337.615	309.465	392.495	302.619	469.523	471.061	489.372	512.924	528.534	772.82	684.951	676.98	686.115	620.031	4
	O43572	O43572	HUMAN	AKAP10	A-kinase anchor protein 10, mitochondrial	1	1	3	349.62	424.042	314.836	382.939	354.731	404.22	354.582	462.241	360.06	306.104	195.579	309.522	205.45	159.748	251.57	170.049	204.201	215.7	185.438	212.003	194.708	247.506	243.404	253.483	238.682	242.108	4
	Q9UKA4	Q9UKA4	HUMAN	AKAP11	A-kinase anchor protein 11	1	2	7	1142.07	948.238	794.855	814.303	807.676	854.732	814.231	778.013	784.18	779.891	1072.36	1228.13	1188.99	834.92	1184.48	919.897	4414.34	4040.19	4453.29	4289.53	4144.59	3414.54	3756.27	3357.76	3706.23	3632.39	23
	Q02952	Q02952	HUMAN	AKAP12	A-kinase anchor protein 12	1	18	85	1793.81	1872.35	1736.31	1779.49	1764.22	3198.01	1710.6	2368.86	2172.95	2060.34	23531.5	21429	25400.7	17126.8	20381.4	18177.4	7343.22	7066.82	7115.63	6973.51	7134.26	8087.05	8671.37	8040.24	9023.59	8581.78	72
	Q12802-2	Q12802	HUMAN	AKAP13	Isoform 2 of A-kinase anchor protein 13	1	24	30	4166.18	3926.89	4184.46	4053.66	4043.35	3314.4	3503.94	3545.1	3540.71	3402.82	4047.15	4923.15	3959.22	3785.34	4523.26	3893.71	7119.1	7297.49	7295.66	7278.25	7813.23	6494.66	6722.57	6464.08	6660.36	6747.32	58
	Q02040	Q02040	HUMAN	AKAP17A	A-kinase anchor protein 17A	1	6	5	848.187	971.821	939.156	993.562	968.99	1151.78	1023.01	1095.03	1038.6	1061.84	790.665	900.724	699.329	1172.44	833.773	1114.74	1550.42	2105.46	1588.44	1708.17	1847.22	2194.17	2502.03	2337.96	2468.82	2472.02	10
	Q9Y2D5-4	Q9Y2D5	HUMAN	AKAP2	Isoform 2 of A-kinase anchor protein 2	2	45	46	8151.26	7111.15	7119.1	7080.96	6981.55	7806.61	6794.02	7600.53	7328.16	7414.26	10930.4	10044.3	11323.2	10035.9	9491.25	10295.1	9599.31	8695.28	9784.65	9002.19	9233.12	8408.37	8662.5	8341.03	8574.95	8381.71	70
	Q9Y2D5-6	Q9Y2D5	HUMAN	AKAP2	Isoform 4 of A-kinase anchor protein 2	2	0	0	0	0	0	0	0	0	0	0	0	0	0	0	0	0	0	0	61.8606	71.5511	71.9295	69.0831	61.5411	67.6489	83.1121	69.396	75.5145	64.6014	1
	P24588	P24588	HUMAN	AKAP5	A-kinase anchor protein 5	1	0	2	0	0	0	0	0	0	0	0	0	0	141.555	138.551	142.832	146.985	141.587	154.005	0	0	0	0	0	0	0	0	0	0	0
	Q13023	Q13023	HUMAN	AKAP6	A-kinase anchor protein 6	1	1	0	57.888	51.9087	52.1588	58.7652	66.4608	62.8354	56.6665	64.6942	63.1623	47.7661	0	0	0	0	0	0	0	0	0	0	0	0	0	0	0	0	0
	Q9P0M2	Q9P0M2	HUMAN	AKAP7	A-kinase anchor protein 7 isoform gamma	1	1	1	106.357	108.511	101.661	108.481	99.347	105.871	104.809	113.693	108.504	110.102	109.344	120.531	113.071	117.719	110.75	140.656	0	0	0	0	0	0	0	0	0	0	0
	O43823	O43823	HUMAN	AKAP8	A-kinase anchor protein 8	1	3	10	236.678	243.36	250.653	257.975	246.513	255.827	257.689	276.06	261.888	253.888	2769.28	3037.83	2467.36	3191.43	2580.23	2967.95	1530.44	1623.23	1539.92	1557.8	1671.99	1909.49	1769.7	1846.2	1879.13	1871.4	15
	Q9ULX6	Q9ULX6	HUMAN	AKAP8L	A-kinase anchor protein 8-like	1	10	12	1399.82	1628.65	1584.99	1575.94	1596.32	1792.99	1684.16	1836.6	1681.78	1821.8	1548.38	1999.94	1553.09	2134.96	1822.26	2100.04	1333.03	1641.01	1379.98	1374.3	1532.84	1993.15	2180.82	2017.17	2027.16	2002.65	14
	Q99996-6	Q99996	HUMAN	AKAP9	Isoform 6 of A-kinase anchor protein 9	1	28	45	4731.72	4843.75	5170	5223.74	5270.84	4871.14	5626.15	5268.05	5595.03	5448.19	5992.65	6339.59	6138.62	5874.27	6283.96	6113.21	4490.49	4612.41	4511.38	5017.72	5109.24	5012.55	4485.67	5053.86	5267.73	5015.6	45
	Q9H9L7	Q9H9L7	HUMAN	AKIRIN1	Akirin-1	1	1	2	40.5054	187.089	108.519	136.899	144.263	50.1101	173.593	97.1118	105.4	137.054	69.6947	736.585	77.8487	115.34	356.501	121.96	0	0	0	0	0	0	0	0	0	0	0
	Q53H80	Q53H80	HUMAN	AKIRIN2	Akirin-2	1	1	4	70.6634	722.229	556.464	565.639	593.902	132.246	658.576	323.364	386.85	476.852	264.689	2691.59	272.528	316.46	1243	332.353	132.344	946.886	148.98	295.236	498.379	133.59	730.197	139.521	289.75	462.93	3
	Q7Z591	Q7Z591	HUMAN	AKNA	AT-hook-containing transcription factor	1	0	1	0	0	0	0	0	0	0	0	0	0	80.6414	201.339	77.0811	89.083	155.565	80.4316	112.398	96.654	97.9443	97.0582	94.8166	76.5616	70.7004	77.0178	79.203	94.6785	1
	P14550	P14550	HUMAN	AKR1A1	Alcohol dehydrogenase [NADP(+)]	1	36	17	8905.85	8141.5	8510.91	8251.48	8036.35	8067.86	8131.61	8199.94	8033.74	8660.52	2840.69	2635.11	2763.83	2619.67	3074.55	2667.15	7965.76	7442.83	7833.03	7546.12	7451.52	7436.03	7234.55	7195.5	7149.53	7206.91	47
	P15121	P15121	HUMAN	AKR1B1	Aldose reductase	1	43	11	6597.87	7073.24	6886.3	6970.48	7410.32	6744.71	6681.85	6480.94	6635.91	6915.92	3990.2	3932.45	3724.82	3724.11	4187.7	3865.18	9280.55	9248.53	8879.61	9156.94	8274.63	8528.34	8418.27	8807.26	8750.16	10091.1	49
	Q04828	Q04828	HUMAN	AKR1C1	Aldo-keto reductase family 1 member C1	1	14	1	1536	1831.57	1719.63	1759.34	1810.6	1731.12	1606.23	1618.26	1522.43	1663.77	432.521	748.841	449.477	438.471	587.317	418.021	1764.11	2022.73	1987.93	1853.98	1945.51	1796.47	1775.38	1822.3	1753.98	1822.43	15
	P42330	P42330	HUMAN	AKR1C3	Aldo-keto reductase family 1 member C3	1	4	1	1173.87	1380.54	1277.98	1295.75	1278.51	1177.71	1229.62	1297.63	1142.03	1119.63	287.807	543.585	264.922	317.109	416.874	286.724	1997.76	2400.22	2171.8	2092.6	2035.12	2093.92	1841.29	2133.64	1882.14	1848.16	13
	O43488	O43488	HUMAN	AKR7A2	Aflatoxin B1 aldehyde reductase member 2	1	14	15	1831.89	1828.51	1698.28	1679.76	1803.39	1699.41	1631.1	1592.18	1632.13	1636.88	1760.15	1594.24	1718.31	1560.23	1788.36	1651.65	2811.9	2597.94	2841.66	2658.36	2638.78	2667.05	2527.28	2542.36	2600.51	2640.46	18
	P31749	P31749	HUMAN	AKT1	RAC-alpha serine/threonine-protein kinase	1	5	0	753.914	685.373	788.812	694.028	833.661	682.455	773.328	684.515	786.868	741.892	0	0	0	0	0	0	1834.22	1863.06	1923.73	1970.22	1830.24	1614.59	1592.2	1535.24	1556.06	1489.35	11
	Q96B36-3	Q96B36	HUMAN	AKT1S1	Isoform 3 of Proline-rich AKT1 substrate 1	1	3	1	228.551	223.199	233.278	250.84	245.768	218.268	223.331	236.322	223.653	229.582	77.7483	85.2879	95.3548	66.3916	87.3382	76.0594	1412.84	1342.37	1420.58	1510.35	1473.2	1469.52	1375.55	1491.71	1557.28	1521.8	8
	P31751	P31751	HUMAN	AKT2	RAC-beta serine/threonine-protein kinase	1	2	10	349.579	396.415	341.942	389.09	361.38	352.669	335.574	357.393	323.364	334.779	969.238	1050.57	910.203	813.01	1105.32	826.45	722.537	717.326	748.47	780.695	735.267	688.296	675.44	701.446	695.991	715.579	8
	Q9Y243	Q9Y243	HUMAN	AKT3	RAC-gamma serine/threonine-protein kinase	1	2	2	183.658	168.643	167.85	156.448	190.294	152.267	151.737	151.846	169.967	148.269	156.993	147.556	145.314	135.82	151.196	116.844	855.757	837.151	842.112	837.94	872.759	928.137	827.695	862.197	891.721	846.151	5
	Q9H8T0-2	Q9H8T0	HUMAN	AKTIP	Isoform 2 of AKT-interacting protein	1	0	1	0	0	0	0	0	0	0	0	0	0	59.3087	48.0311	56.0559	45.2271	61.9143	47.4574	242.071	240.963	240.404	250.532	240.885	356.326	240.491	331.648	279.832	310.018	2
	P13716-2	P13716	HUMAN	ALAD	Isoform 2 of Delta-aminolevulinic acid dehydratase	1	10	3	2232.9	2255.35	2140.39	2195.41	1989.28	2101.77	2062.39	2202.21	1907.68	2005.67	565.708	525.572	580.629	436.347	631.101	462.913	971.67	885.386	959.08	1006.76	968.414	948.13	982.713	933.444	1050.03	1015.38	7
	P13196	P13196	HUMAN	ALAS1	5-aminolevulinate synthase, nonspecific, mitochondrial	1	4	3	288.746	912.978	676.99	936.046	895.57	749.964	1057.09	1384.9	1282.76	1558.98	241.848	1682.55	242.235	531.463	1140.17	605.292	187.768	359.526	214.87	240.137	285.641	418.412	932.133	459.376	627.204	595.039	4
	Q13740-2	Q13740	HUMAN	ALCAM	Isoform 2 of CD166 antigen	1	55	24	11201.9	11049.1	12086.5	10729.5	11312	9103.64	10779.5	9356.54	12824.5	9827.78	5408.64	5003.07	5674.5	4370.1	4722.34	4820.84	14133.2	12924.8	14033.2	13333.6	12984.1	6338.25	9361.21	6424.45	6830.64	7936.06	72
	Q8IZ83	Q8IZ83	HUMAN	ALDH16A1	Aldehyde dehydrogenase family 16 member A1	1	15	6	1181.92	1208.19	1188.96	1179.68	1175.82	1137.5	1241.65	1207.32	1224.46	1350.46	761.249	708.98	716.82	603.841	782.265	581.792	1489.87	1377.39	1502.09	1507.37	1456.55	1569.14	1667.94	1508.43	1506.64	1501.83	14
	P54886	P54886	HUMAN	ALDH18A1	Delta-1-pyrroline-5-carboxylate synthase	1	34	55	6459.22	5339.05	5776.72	5726.92	5664.13	6384.45	5543.66	5683.29	6029.75	6182.06	13990.6	11214.9	13004.5	14057.7	10888.2	13467.9	8177.17	7292.69	8177.92	7897.09	7710.02	8197.67	8108.04	8244.72	8148.71	7780.25	58
	P00352	P00352	HUMAN	ALDH1A1	Retinal dehydrogenase 1	1	0	10	0	0	0	0	0	0	0	0	0	0	1926.88	1884.53	2163.77	1637.31	2253.94	1669.34	450.471	408.567	461.589	452.707	449.407	381.223	412.095	383.427	438.297	474.516	5
	O94788	O94788	HUMAN	ALDH1A2	Retinal dehydrogenase 2	1	0	1	0	0	0	0	0	0	0	0	0	0	462.483	393.731	425.339	482.651	338.714	486.418	0	0	0	0	0	0	0	0	0	0	0
	P47895	P47895	HUMAN	ALDH1A3	Aldehyde dehydrogenase family 1 member A3	1	0	0	0	0	0	0	0	0	0	0	0	0	0	0	0	0	0	0	78.2711	80.4666	84.9759	76.8979	79.9643	102.476	130.734	97.8462	80.4291	96.5857	1
	P30837	P30837	HUMAN	ALDH1B1	Aldehyde dehydrogenase X, mitochondrial	1	7	37	1713.85	1453.29	1367.99	1398.36	1356.74	1621.47	1422.9	1525.07	1483.92	1555.18	7325.83	6201.16	7210.75	7509.57	6628.87	7094.02	1563.95	1325.31	1487.14	1409.37	1353.78	1357.29	1193.57	1379.72	1249.33	1290.3	8
	Q3SY69	Q3SY69	HUMAN	ALDH1L2	Mitochondrial 10-formyltetrahydrofolate dehydrogenase	1	39	63	8614.68	8379.21	8126.48	8075.09	8540.57	8878.41	7869.91	7960.9	8338.94	8106.99	15652.9	13618.1	14978.2	15809.8	13671.8	15432.9	9423.52	8799.2	9517.07	9274	8631.57	7746.28	7505.8	7839.79	7907.8	8133.65	54
	P05091	P05091	HUMAN	ALDH2	Aldehyde dehydrogenase, mitochondrial	1	26	35	5277.79	4550.08	4724.65	4804.1	4731.35	5609.18	4642.97	5034.41	5035.75	4962.98	7806.08	6388.39	7305.59	7988.57	6265.26	7639.29	2565.06	2593.04	2616.38	2749	2683.36	2629.64	2250.14	2661.42	2620.08	2636.03	24
	P30838	P30838	HUMAN	ALDH3A1	Aldehyde dehydrogenase, dimeric NADP-preferring	1	0	1	0	0	0	0	0	0	0	0	0	0	35.1739	51.4536	43.1048	35.0092	47.1251	34.3618	0	0	0	0	0	0	0	0	0	0	0
	P51648-2	P51648	HUMAN	ALDH3A2	Isoform 2 of Fatty aldehyde dehydrogenase	1	11	14	3038.02	2977.47	2775.54	2772.21	2939.19	3113.28	3076.48	2939.18	3135.78	2691.75	3477.79	3185.15	3369.08	3517.01	3341.32	3403.65	2316.72	2117.86	2268.56	2228.18	2167.29	2522.07	2402.1	2451.63	2307.2	2270.26	13
	P43353	P43353	HUMAN	ALDH3B1	Aldehyde dehydrogenase family 3 member B1	1	4	4	329	441.745	315.425	370.54	450.367	273.523	362.607	277.933	359.764	257.11	449.367	593.958	536.577	409.07	642.353	503.854	1003.16	1067.8	941.005	998.22	860.556	551.139	654.974	538.122	533.271	575.952	5
	P30038	P30038	HUMAN	ALDH4A1	Delta-1-pyrroline-5-carboxylate dehydrogenase, mitochondrial	1	9	29	1737.76	1564.06	1574.05	1549.81	1606.42	1822.58	1535.28	1490.7	1734.53	1495.54	6013.71	5210.3	5820.98	6294.48	5598.83	6220.49	4575.25	3941.58	4611.75	4507.43	4430.6	4420.56	4013.27	4235.81	4329.34	4276.61	32
	P51649-2	P51649	HUMAN	ALDH5A1	Isoform 2 of Succinate-semialdehyde dehydrogenase, mitochondrial	1	0	3	0	0	0	0	0	0	0	0	0	0	684.931	611.827	639.175	727.593	594.089	718.929	0	0	0	0	0	0	0	0	0	0	0
	Q02252	Q02252	HUMAN	ALDH6A1	Methylmalonate-semialdehyde dehydrogenase [acylating], mitochondrial	1	19	16	3813.28	3121.52	3346.64	3173.77	3395.52	3581.64	3238.88	3320.1	3801.69	3489.63	3305.28	2670.07	3143.69	3334.6	2835.47	3385.73	2622.34	2391.16	2612.77	2407.77	2224.74	2299.92	2063.13	2338.73	2252.15	2167.52	16
	P49419-2	P49419	HUMAN	ALDH7A1	Isoform 2 of Alpha-aminoadipic semialdehyde dehydrogenase	1	35	54	8987.78	8181.32	8417.85	7936.04	8346.3	8404.51	8451.76	8043.75	8517.97	8501.91	15826.8	12932.1	15013.1	14911	14211.4	14446	7595.72	6974.25	7624.17	7510.61	6906.64	6592	6760.15	6876.34	6806.03	7023.67	46
	P49189	P49189	HUMAN	ALDH9A1	4-trimethylaminobutyraldehyde dehydrogenase	1	21	22	3074.54	2860.9	2823.89	2840.83	2979.73	2888.75	2941.37	2826.19	2862.06	2912.07	5698.1	5175.82	5659.09	5077.06	5473.87	5061.1	5551.6	4916.94	5355.34	5308.06	5168.86	4909.54	4800.02	4880.65	4957.37	5167.6	37
	P04075-2	P04075	HUMAN	ALDOA	Isoform 2 of Fructose-bisphosphate aldolase A	1	138	93	18955.9	17926.7	18723.2	18958.6	19005.4	18735.1	18001.3	17690.3	17914.2	18463	20622.2	19361.8	21171.1	16868.7	21918.5	16548.8	21371.9	23198	20774.6	21735.5	19776.2	19630.3	20282.2	20259.5	19025.8	18564.2	153
	P05062	P05062	HUMAN	ALDOB	Fructose-bisphosphate aldolase B	1	0	1	0	0	0	0	0	0	0	0	0	0	361.404	325.542	340.534	333.869	357.298	313.742	311.747	264.724	297.49	286.099	277.413	249.394	290.488	247.007	255.5	249.646	2
	P09972	P09972	HUMAN	ALDOC	Fructose-bisphosphate aldolase C	1	11	15	655.566	687.691	672.048	745.858	677.196	661.892	661.201	713.759	672.274	749.365	2277.73	2005.65	2265.04	1760.82	2353.1	1791.05	3471.93	3288.3	3213.89	3052.21	2933.18	2737.82	2817.1	2852.77	2738.89	2702.4	26
	Q9BT22	Q9BT22	HUMAN	ALG1	Chitobiosyldiphosphodolichol beta-mannosyltransferase	1	2	11	66.1436	67.6322	67.537	64.5584	75.6682	72.1263	71.3835	63.585	82.9188	56.141	1628.6	1538.24	1543.88	1730.1	1434.83	1648.75	1742.54	1534.96	1713.65	1710.31	1496.6	1706.65	1496.18	1723.31	1542.46	1588.25	10
	Q2TAA5	Q2TAA5	HUMAN	ALG11	GDP-Man:Man(3)GlcNAc(2)-PP-Dol alpha-1,2-mannosyltransferase	1	3	4	612.517	674.431	609.713	664.084	701.143	640.851	654.16	611.695	664.307	538.863	876.575	912.828	819.438	897.862	737.387	852.997	526.713	524.567	557.028	542.872	537.516	512.583	596.446	506.127	538.314	570.905	5
	Q9BV10	Q9BV10	HUMAN	ALG12	Dol-P-Man:Man(7)GlcNAc(2)-PP-Dol alpha-1,6-mannosyltransferase	1	0	0	0	0	0	0	0	0	0	0	0	0	0	0	0	0	0	0	179.212	171.536	209.059	208.261	198.867	192.214	198.367	195.77	206.098	211.101	1
	Q9NP73	Q9NP73	HUMAN	ALG13	Putative bifunctional UDP-N-acetylglucosamine transferase and deubiquitinase ALG13	1	3	1	457.451	450.879	394.393	409.286	425.376	451.051	459.416	456.369	430.266	475.301	306.151	297.108	311.015	302.551	298.871	287.958	30.7472	34.0897	34.7364	42.2959	44.0475	43.3301	37.7152	35.7796	33.152	39.2328	1
	Q9H553	Q9H553	HUMAN	ALG2	Alpha-1,3/1,6-mannosyltransferase ALG2	1	6	7	1216.7	1268.52	1204.84	1163.96	1214.96	1321.4	1344.34	1309.19	1317.78	1242.73	592.21	545.774	552.017	640.473	508.583	554.708	674.32	744.95	715.073	727.448	703.003	978.046	1069.49	963.994	947.574	1012.27	9
	Q92685	Q92685	HUMAN	ALG3	Dol-P-Man:Man(5)GlcNAc(2)-PP-Dol alpha-1,3-mannosyltransferase	1	0	1	0	0	0	0	0	0	0	0	0	0	54.4366	17.681	48.7181	81.7171	38.8868	68.6446	0	0	0	0	0	0	0	0	0	0	0
	Q9Y673	Q9Y673	HUMAN	ALG5	Dolichyl-phosphate beta-glucosyltransferase	1	6	10	1794.32	1594.81	1792.21	1638.64	1696.49	1860.39	1616.54	1517.54	1809.13	1431.52	2606.36	2383.33	2524.56	2801.32	2383.95	2834.99	1274.26	1117.94	1259.76	1188.19	1222.96	1323.21	1204.8	1377.34	1385.7	1235.42	9
	Q9Y672	Q9Y672	HUMAN	ALG6	Dolichyl pyrophosphate Man9GlcNAc2 alpha-1,3-glucosyltransferase	1	0	0	0	0	0	0	0	0	0	0	0	0	0	0	0	0	0	0	75.592	69.7593	78.4502	81.1935	80.353	98.1083	82.6748	96.3905	106.906	94.2634	1
	Q9H6U8-3	Q9H6U8	HUMAN	ALG9	Isoform 3 of Alpha-1,2-mannosyltransferase ALG9	1	5	5	772.945	743.913	791.591	733.061	823.914	819.874	708.062	609.539	890.858	519.985	1640.26	1421.41	1515.5	1749.83	1357.75	1662.13	645.331	673.866	628.435	709.042	630.29	788.893	645.844	795.841	669.586	730.367	7
	Q9UM73	Q9UM73	HUMAN	ALK	ALK tyrosine kinase receptor	1	1	0	48.7639	47.0195	48.508	43.2088	51.802	51.0089	45.6251	58.8997	49.5208	42.6532	0	0	0	0	0	0	213.265	175.08	190.709	218.167	173.33	261.038	101.914	192.789	177.635	171.729	1
	Q13686	Q13686	HUMAN	ALKBH1	Nucleic acid dioxygenase ALKBH1	1	2	0	231.029	247.649	235.384	258.74	280.263	271.393	272.403	258.567	307.973	261.634	0	0	0	0	0	0	245.282	303.455	232.97	238.552	258.487	378.391	420.695	386.006	387.936	418.206	4
	Q6NS38	Q6NS38	HUMAN	ALKBH2	DNA oxidative demethylase ALKBH2	1	0	0	0	0	0	0	0	0	0	0	0	0	0	0	0	0	0	0	36.3851	43.6707	31.9426	44.9897	44.5455	52.215	39.8684	53.6652	55.6126	52.8918	1
	Q96Q83	Q96Q83	HUMAN	ALKBH3	Alpha-ketoglutarate-dependent dioxygenase alkB homolog 3	1	2	0	282.094	336.381	278.869	334.265	326.1	309.743	264.267	334.85	301.67	284.911	0	0	0	0	0	0	467.256	550.652	490.877	596.525	579.865	692.161	669.318	712.076	733.505	725.678	4
	Q9NXW9	Q9NXW9	HUMAN	ALKBH4	Alpha-ketoglutarate-dependent dioxygenase alkB homolog 4	1	1	1	36.4625	40.6899	48.5571	50.9492	46.9024	49.1781	49.1341	48.806	47.4029	45.655	51.8649	69.7216	58.66	49.5766	69.8188	52.3718	0	0	0	0	0	0	0	0	0	0	0
	Q6P6C2-1	Q6P6C2	HUMAN	ALKBH5	Isoform 1 of RNA demethylase ALKBH5	1	6	4	815.482	982.586	908.93	887.081	971.577	724.59	803.472	731.507	789.04	840.647	715.925	917.041	702.816	692.86	645.883	690.334	509.9	662.162	537.875	544.085	632.245	642.291	525.269	666.994	591.898	529.924	3
	Q3KRA9-2	Q3KRA9	HUMAN	ALKBH6	Isoform 2 of Alpha-ketoglutarate-dependent dioxygenase alkB homolog 6	1	0	0	0	0	0	0	0	0	0	0	0	0	0	0	0	0	0	0	102.81	142.076	102.188	116.969	119.634	121.464	126.009	140.402	142.324	118.942	1
	Q96BT7-4	Q96BT7	HUMAN	ALKBH8	Isoform 4 of Alkylated DNA repair protein alkB homolog 8	1	1	0	335.418	328.603	351.031	336.284	349.24	313.571	321.721	303.441	335.553	316.969	0	0	0	0	0	0	324.365	312.728	306.893	306.486	286.81	297.558	321.573	304.959	318.939	311.313	4
	Q8TCU4	Q8TCU4	HUMAN	ALMS1	Alstrom syndrome protein 1	1	1	0	110.77	128.445	138.335	122.802	118.609	101.439	127.187	122.645	113.389	123.08	0	0	0	0	0	0	225.543	286.084	245.941	234.43	250.227	252.432	228.424	227.518	239.704	248.3	2
	P16050	P16050	HUMAN	ALOX15	Arachidonate 15-lipoxygenase	1	4	0	529.44	510.557	381.463	497.741	234.886	274.691	176.682	122.006	53.0406	62.2094	0	0	0	0	0	0	0	0	0	0	0	0	0	0	0	0	0
	Q96QP1	Q96QP1	HUMAN	ALPK1	Alpha-protein kinase 1	1	3	1	368.666	514.808	423.705	458.732	507.124	339.822	476.188	390.934	440.254	435.077	23.7127	65.1961	20.7776	11.0622	54.7531	17.4899	0	0	0	0	0	0	0	0	0	0	0
	Q86TB3	Q86TB3	HUMAN	ALPK2	Alpha-protein kinase 2	1	2	5	181.165	245.066	232.793	248.534	256.964	138.873	220.352	203.671	197.08	212.898	516.484	1193.71	542.415	388.097	1137.76	371.936	559.425	832.682	617.181	724.358	845.256	342.908	415.944	312.557	396.153	425.575	6
	P05186	P05186	HUMAN	ALPL	Alkaline phosphatase, tissue-nonspecific isozyme	1	1	5	98.895	66.5866	87.894	69.683	70.8924	83.3586	77.3434	77.7439	91.149	69.4498	971.533	1124.95	1036.1	1022.27	982.719	1052.91	93.6313	101.134	100.982	112.936	102.785	81.7672	87.0065	82.8769	111.188	90.2342	2
	Q96Q42	Q96Q42	HUMAN	ALS2	Alsin	1	3	4	509.291	402.108	428.441	472.143	549.544	557.318	406.208	334.357	378.198	249.974	235.079	307.491	251.868	251	367.71	264.182	879.05	821.629	865.485	947.968	1014.79	908.409	824.284	838.317	977.677	1027.18	7
	Q9H161	Q9H161	HUMAN	ALX4	Homeobox protein aristaless-like 4	1	0	3	0	0	0	0	0	0	0	0	0	0	237.156	526.625	210.005	169.621	370.632	185.996	0	0	0	0	0	0	0	0	0	0	0
	Q86V81	Q86V81	HUMAN	ALYREF	THO complex subunit 4	1	24	17	4194.76	3886.84	4472.38	4130.9	4180.68	3663.01	4197.04	4119.97	4118.71	4760.86	4445.27	4137.85	4177.49	5121.27	3998.23	4637.59	2672.91	2735.94	2474.57	2373.42	2436.52	2926.05	2912.62	2952.98	2867.28	2747.57	21
	Q9UHK6-5	Q9UHK6	HUMAN	AMACR	Isoform 4 of Alpha-methylacyl-CoA racemase	1	0	2	0	0	0	0	0	0	0	0	0	0	178.932	174.794	153.1	155.319	148.402	159.633	142.988	124.709	139.184	127.502	109.928	108.646	108.655	114.389	103.716	93.231	2
	Q9C0C7-5	Q9C0C7	HUMAN	AMBRA1	Isoform 5 of Activating molecule in BECN1-regulated autophagy protein 1	1	3	0	356.664	560.902	548.22	578.686	551.596	463.551	513.906	594.168	541.958	536.274	0	0	0	0	0	0	0	0	0	0	0	0	0	0	0	0	0
	P17707	P17707	HUMAN	AMD1	S-adenosylmethionine decarboxylase proenzyme	1	6	2	1123.15	1142.57	1153.13	1205.56	1064.55	1259.42	1387.3	1433.82	1325.29	1479.25	298.353	410.127	300.503	318.508	472.358	288.58	143.9	358.392	146.77	252.628	319.215	325.178	521.179	314.268	441.205	455.363	3
	Q9Y303-3	Q9Y303	HUMAN	AMDHD2	Isoform 3 of N-acetylglucosamine-6-phosphate deacetylase	1	0	1	0	0	0	0	0	0	0	0	0	0	42.4817	56.6022	48.0203	41.3448	61.4682	42.282	445.486	495.343	432.033	484.518	448.578	493.892	503.436	431.812	447.046	486.793	4
	Q5JTC6	Q5JTC6	HUMAN	AMER1	APC membrane recruitment protein 1	1	0	0	0	0	0	0	0	0	0	0	0	0	0	0	0	0	0	0	61.8904	86.6357	67.3511	74.236	94.7562	111.982	206.896	113.188	124.898	115.988	1
	Q9UKV5	Q9UKV5	HUMAN	AMFR	E3 ubiquitin-protein ligase AMFR	1	1	0	70.3184	81.8575	91.4582	74.727	83.7084	75.7572	80.5272	79.668	86.1019	72.4552	0	0	0	0	0	0	283.968	307.021	279.946	309.747	325.351	320.507	297.48	320.841	292.732	313.816	6
	Q86SJ2	Q86SJ2	HUMAN	AMIGO2	Amphoterin-induced protein 2	1	0	2	0	0	0	0	0	0	0	0	0	0	122.636	60.9697	135.917	35.4917	49.4307	58.0585	201.164	284.283	210.657	216.437	205.116	65.6491	102.491	57.2948	54.7425	71.6878	2
	Q9Y4X0	Q9Y4X0	HUMAN	AMMECR1	AMME syndrome candidate gene 1 protein	1	0	0	0	0	0	0	0	0	0	0	0	0	0	0	0	0	0	0	93.2938	148.066	83.7719	102.966	137.594	149.704	211.088	146.846	159.054	182.435	1
	Q6DCA0	Q6DCA0	HUMAN	AMMECR1L	AMMECR1-like protein	1	0	0	0	0	0	0	0	0	0	0	0	0	0	0	0	0	0	0	45.7139	96.8755	39.748	49.3414	62.0515	83.0528	140.181	85.1163	101.503	116.969	1
	Q4VCS5	Q4VCS5	HUMAN	AMOT	Angiomotin	1	1	5	37.9098	77.3573	74.7461	72.2568	72.3934	49.1247	68.3477	60.8161	73.7512	74.3567	302.192	655.639	314.429	303.044	532.273	360.761	386.3	371.176	422.148	420.347	399.993	404.218	460.899	400.222	500.968	382.961	4
	Q8IY63	Q8IY63	HUMAN	AMOTL1	Angiomotin-like protein 1	1	6	3	446.179	979.42	1014.25	995.806	997.353	502.047	842.408	882.223	908.537	908.795	779.426	2096.16	817.288	734.509	1369.09	728.599	268.537	458.639	266.538	331.791	390.068	293.265	401.183	268.098	339.873	421.909	3
	Q9Y2J4-4	Q9Y2J4	HUMAN	AMOTL2	Isoform 4 of Angiomotin-like protein 2	1	4	11	110.864	214.691	188.646	202.634	185.541	84.7151	240.799	189.772	203.042	176.099	1911.42	4324.14	1925.46	1754.89	4602.99	1754.58	1198.48	2285.57	1278.88	1810.13	2320.64	1149.29	2085.65	1062.95	1273.41	1552.15	12
	Q01433	Q01433	HUMAN	AMPD2	AMP deaminase 2	1	6	11	495.857	469.903	489.162	503.145	481.798	453.786	487.086	481.024	487.627	498.026	3467.72	3486.6	3363.05	2468.27	3509.81	2493.67	4300.84	3524.01	4292.3	4071.16	3966.61	3801.59	3650.44	3898.18	3999.48	3935.11	23
	Q01432-4	Q01432	HUMAN	AMPD3	Isoform 2 of AMP deaminase 3	1	3	1	395.506	456.448	369.594	409.335	429.59	488.68	391.101	417.024	370.987	392.978	101.114	120.499	95.7276	79.1985	126.008	82.401	384.89	395.688	380.785	410.715	386.313	428.514	435.756	428.522	422.832	454.173	4
	P49418	P49418	HUMAN	AMPH	Amphiphysin	1	0	2	0	0	0	0	0	0	0	0	0	0	486.279	480.599	532.261	353.118	548.912	384.263	624.865	587.579	606.462	591.846	588.19	677.028	629.856	649.22	580.917	624.091	6
	Q86W34	Q86W34	HUMAN	AMZ2	Archaemetzincin-2	1	1	0	113.222	126.857	141.988	115.633	115.53	113.983	126.376	115.911	123.585	114.356	0	0	0	0	0	0	0	0	0	0	0	0	0	0	0	0	0
	Q9H1A4	Q9H1A4	HUMAN	ANAPC1	Anaphase-promoting complex subunit 1	1	5	5	1248.11	1293.21	1262.92	1263.73	1342.31	582.01	1208.53	1143.1	1177.03	1150.18	918.367	1004.51	888.546	256.739	957.273	299.94	313.202	275.698	293.283	307.113	278.203	92.5937	156.139	91.7118	112.592	141.061	2
	Q9UM13	Q9UM13	HUMAN	ANAPC10	Anaphase-promoting complex subunit 10	1	0	4	0	0	0	0	0	0	0	0	0	0	481.473	551.235	500.717	443.915	515.674	429.609	312.314	359.846	317.96	396.643	377.454	392.23	404.603	386.567	439.03	477.147	4
	Q9BS18	Q9BS18	HUMAN	ANAPC13	Anaphase-promoting complex subunit 13	1	3	0	586.531	620.123	753.723	670.729	715.616	395.169	596.703	579.907	650.845	442.051	0	0	0	0	0	0	280.571	336.563	308.565	448.989	469.258	299.619	333.574	357.698	358.701	339.741	4
	Q96DE5	Q96DE5	HUMAN	ANAPC16	Anaphase-promoting complex subunit 16	1	2	0	657.573	1126.59	1070.9	1108.77	901.257	682.24	930.177	1009.64	837.471	1077.25	0	0	0	0	0	0	369.008	468.069	352.589	461.429	518.722	418.713	519.453	419.27	487.973	453.128	4
	Q9UJX6	Q9UJX6	HUMAN	ANAPC2	Anaphase-promoting complex subunit 2	1	2	2	559.897	636.533	606.627	650.674	611.049	449.422	599.92	668.389	676.999	683.728	273.436	333.208	242.557	152.966	319.144	145.932	0	0	0	0	0	0	0	0	0	0	0
	Q9UJX5-3	Q9UJX5	HUMAN	ANAPC4	Isoform 3 of Anaphase-promoting complex subunit 4	1	1	3	222.746	217.703	204.059	217.167	227.211	132.703	195.11	207.062	211.217	192.598	191.66	191.575	168.616	75.5697	193.154	84.0272	1261.3	1202.24	1261.8	1275.18	1295.29	732.139	1151.55	714.061	1009.38	1116.37	8
	Q9UJX4	Q9UJX4	HUMAN	ANAPC5	Anaphase-promoting complex subunit 5	1	2	3	270.502	319.037	298.664	304.64	321.745	187.765	304.53	275.055	279.467	285.986	286.819	421.157	291.333	96.0143	359.171	104.561	246.894	303.88	238.396	253.937	252.988	122.19	195.576	142.201	135.405	153.5	3
	Q9UJX3	Q9UJX3	HUMAN	ANAPC7	Anaphase-promoting complex subunit 7	1	5	11	1221.61	1272.03	1203.81	1298.87	1224.1	1345.65	1215.63	1301.7	1187.94	1206.53	2006.01	2233.04	1894.18	1949.22	2031.04	1935.15	1917.33	1896.97	1971.5	1862.08	1888.97	2319.6	2321.16	2333.98	2234.49	2401.09	18
	Q5VTE6	Q5VTE6	HUMAN	ANGEL2	Protein angel homolog 2	1	5	3	627.26	625.344	541.879	601.125	650.372	619.023	621.113	549.837	563.953	581.626	890.124	846.322	820.083	996.312	874.602	963.118	424.671	428.157	419.487	428.865	414.227	535.572	488.84	534.126	499.665	433.432	4
	Q15389	Q15389	HUMAN	ANGPT1	Angiopoietin-1	1	3	2	1311.25	692.389	670.38	599.048	589.982	550.977	705.607	562.633	572.629	580.395	105.033	79.5228	116.653	61.5007	95.779	106.313	55.4178	75.8923	55.0951	62.1053	49.7324	41.1416	45.2543	41.5648	30.1684	39.1716	1
	Q9UKU9	Q9UKU9	HUMAN	ANGPTL2	Angiopoietin-related protein 2	1	4	10	573.374	750.443	447.398	403.458	486.147	928.961	1159.59	1009.89	1002.66	958.701	646.054	715.27	698.755	1108.78	956.323	1195.92	531.116	698.579	566.176	608.075	473.29	1311.71	1112.68	1247.85	908.899	946.023	7
	P16157-14	P16157	HUMAN	ANK1	Isoform Er13 of Ankyrin-1	1	6	10	1533.64	1499.83	1533.02	1532.65	1505.63	1555.73	1641.45	1645.79	1545.2	1635.47	1755.88	1877.78	2007.74	1363.98	1764.36	1454.58	2539.04	2434.99	2614.33	2549.38	2469.81	2314.53	2285.43	2368.65	2298.11	2319.63	17
	Q01484	Q01484	HUMAN	ANK2	Ankyrin-2	1	1	3	250.862	216.604	252.111	219.501	259.309	265.082	245.543	230.83	346.921	219.054	136.15	168.756	166.154	148.936	171.534	154.227	409.255	415.267	376.65	426.762	439.215	446.766	464.383	439.031	463.633	496.049	3
	Q12955	Q12955	HUMAN	ANK3	Ankyrin-3	1	0	0	0	0	0	0	0	0	0	0	0	0	0	0	0	0	0	0	823.559	757.374	804.891	775.459	788.315	744.982	779.592	778.039	735.561	709.893	2
	Q9P2R3-4	Q9P2R3	HUMAN	ANKFY1	Isoform 4 of Rabankyrin-5	1	16	15	3596.51	3807.53	3573.7	3730.69	3664.61	3992.95	3518.25	3881.65	3600.9	3625.74	4436.26	4653.11	4579.91	3541.28	4664.55	3724.41	4387.14	4319.07	4468.43	4676.29	4786.44	4600.56	4691.25	4543.45	4786.56	4722.64	28
	Q8IWZ3-6	Q8IWZ3	HUMAN	ANKHD1	Isoform 6 of Ankyrin repeat and KH domain-containing protein 1	1	13	21	2418.95	2353.59	2760.21	2506.38	2613.42	2321.06	2608.38	2770.14	2686.4	2695.49	2979.67	4127.06	3017.19	3097.71	3930.48	3107.67	4387.47	4812.7	4341.69	4765.74	5068.93	5921.38	5752.72	5708.91	6204.52	6560.59	41
	Q9P2G1	Q9P2G1	HUMAN	ANKIB1	Ankyrin repeat and IBR domain-containing protein 1	1	0	5	0	0	0	0	0	0	0	0	0	0	545.797	759.166	584.329	496.299	710.325	532.048	631.766	679.274	652.582	669.558	669.348	530.516	685.392	497.045	609.68	580.983	8
	Q86XL3	Q86XL3	HUMAN	ANKLE2	Ankyrin repeat and LEM domain-containing protein 2	1	2	17	228.015	203.546	220.927	231.245	223.757	203.057	201.326	199.455	214.682	194.034	2960.9	3173.88	2858.52	2522.34	2467.8	2532.15	3246.27	3639.85	3351.2	3682.91	3904.89	3809.19	3756.24	3801.02	3985.54	3708.02	28
	Q8IV38	Q8IV38	HUMAN	ANKMY2	Ankyrin repeat and MYND domain-containing protein 2	1	9	3	842.854	917.202	883.634	867.354	942.978	728.538	857.799	808.267	812.993	844.709	668.277	836.727	642.818	409.34	715.26	437.66	900.416	867.798	924.349	914.701	983.628	874.092	910.887	881.026	877.531	838.196	8
	Q15327	Q15327	HUMAN	ANKRD1	Ankyrin repeat domain-containing protein 1	1	1	2	170.386	355.03	173.675	194.201	236.566	162.664	699.001	182.932	208.013	276.609	120.067	391.665	143.095	165.707	667.116	167.249	44.6892	131.81	44.7163	48.6635	47.6076	36.0722	208.776	36.2431	45.2077	42.2649	1
	Q9NXR5	Q9NXR5	HUMAN	ANKRD10	Ankyrin repeat domain-containing protein 10	1	1	2	31.6517	73.9124	53.5749	61.2741	70.5141	50.9557	89.0656	79.0346	75.718	70.8924	136.757	281.145	144.483	316.297	307.646	309.651	163.84	178.555	164.776	167.254	164.142	252.675	314.216	253.043	246.19	281.569	2
	Q6UB99	Q6UB99	HUMAN	ANKRD11	Ankyrin repeat domain-containing protein 11	1	2	3	402.219	545.441	534.11	530.876	498.519	379.678	479.782	467.126	451.529	494.436	172.776	366.488	159.95	173.901	228.287	161.831	229.914	425.217	225.992	281.505	373.617	207.132	480.296	201.835	270.887	296.716	4
	Q6UB98	Q6UB98	HUMAN	ANKRD12	Ankyrin repeat domain-containing protein 12	1	3	1	529.164	896.412	903.991	830.488	952.884	468.514	820.057	750.209	814.905	825.247	32.5228	81.0126	30.366	34.5239	53.7523	36.1848	83.5571	172.324	77.8116	107.362	96.9513	78.878	133.269	74.9942	80.8758	114.335	1
	Q8IZ07	Q8IZ07	HUMAN	ANKRD13A	Ankyrin repeat domain-containing protein 13A	1	4	3	612.771	612.218	513.943	526.636	527.875	555.091	512.158	517.153	499.264	543.316	1028.82	1169.33	1024.82	1007.64	1198.73	1083.94	1326.04	1464.57	1280.66	1231.32	1207.01	1154.92	1322.51	1058.57	1020.7	1077.35	9
	Q8N6S4	Q8N6S4	HUMAN	ANKRD13C	Ankyrin repeat domain-containing protein 13C	1	0	0	0	0	0	0	0	0	0	0	0	0	0	0	0	0	0	0	109.242	189.779	114.373	125.257	157.996	127.527	237.469	142.036	158.959	109.415	1
	Q6ZTN6-3	Q6ZTN6	HUMAN	ANKRD13D	Isoform 3 of Ankyrin repeat domain-containing protein 13D	1	1	0	94.7537	138.753	94.9864	111.786	115.649	103.96	102.294	110.931	99.6478	87.6258	0	0	0	0	0	0	0	0	0	0	0	0	0	0	0	0	0
	Q6P6B7	Q6P6B7	HUMAN	ANKRD16	Ankyrin repeat domain-containing protein 16	1	1	0	125.381	123.375	110.393	115.215	121.539	125.58	133	118.253	122.677	115.83	0	0	0	0	0	0	223.691	205.037	214.606	220.655	218.019	244.84	248.143	247.652	227.472	235.692	2
	O75179	O75179	HUMAN	ANKRD17	Ankyrin repeat domain-containing protein 17	1	9	9	1107.68	1169.87	1198.29	1290.1	1213.93	1195.26	1154.06	1212.19	1189.2	1207.42	1409.46	1716.72	1355.24	1343.56	1552.28	1338.01	2989.43	3644.25	2932.81	3362.54	3394.64	3463.19	5383.6	3529.49	3682.05	3706.53	28
	Q9UPS8-3	Q9UPS8	HUMAN	ANKRD26	Isoform 3 of Ankyrin repeat domain-containing protein 26	1	2	2	485.152	526.587	485.44	512.992	478.879	472.972	472.262	455.569	453.004	403.384	115.844	140.582	115.357	98.949	144.999	113.602	1209.21	1114.74	1221.73	1250.91	1186.09	1338.53	1034.29	1236.21	1191.42	1124.08	6
	Q96NW4	Q96NW4	HUMAN	ANKRD27	Ankyrin repeat domain-containing protein 27	1	2	2	254.86	316.595	244.753	291.413	280.095	330.992	247.698	308.961	253.371	307.028	137.604	181.147	149.115	142.197	155.247	140.845	739.319	796.571	773.127	720.917	734.549	697.075	675.815	713.811	676.049	672.401	8
	O15084-1	O15084	HUMAN	ANKRD28	Isoform 3 of Serine/threonine-protein phosphatase 6 regulatory ankyrin repeat subunit A	1	5	6	626.717	704.594	638.67	666.217	700.168	645.873	687.401	653.311	656.122	613.657	1896.18	2104.97	1972.48	1478.51	2183.11	1566.88	1362.69	1425.39	1334.38	1455.01	1333	1584.6	1708.27	1528.3	1450.7	1501.98	13
	Q8N7Z5	Q8N7Z5	HUMAN	ANKRD31	Putative ankyrin repeat domain-containing protein 31	1	0	0	0	0	0	0	0	0	0	0	0	0	0	0	0	0	0	0	244.912	271.809	279.675	287.798	299.26	368.049	337.603	218.438	232.21	244.302	2
	Q53RE8	Q53RE8	HUMAN	ANKRD39	Ankyrin repeat domain-containing protein 39	1	0	0	0	0	0	0	0	0	0	0	0	0	0	0	0	0	0	0	281.419	296.578	278.363	296.237	373.675	340.234	364.638	313.078	346.109	310.619	2
	Q8N8A2	Q8N8A2	HUMAN	ANKRD44	Serine/threonine-protein phosphatase 6 regulatory ankyrin repeat subunit B	1	4	2	522.01	555.446	496.555	528.313	539.778	619.95	586.018	607.384	549.545	594.857	100.055	108.597	110.909	105.391	134.885	98.779	997.759	999.361	1002.2	1001.79	965.773	955.326	922.143	951.91	934.797	928.408	7
	Q86W74	Q86W74	HUMAN	ANKRD46	Ankyrin repeat domain-containing protein 46	1	1	1	75.6326	132.533	113.34	101.104	102.423	128.782	106.025	108.064	106.209	103.892	215.6	303.495	203.92	302.673	195.878	274.219	29.4444	44.5853	37.5396	31.3699	34.2301	69.7398	59.9673	69.8868	78.3054	69.5702	1
	Q8WVL7	Q8WVL7	HUMAN	ANKRD49	Ankyrin repeat domain-containing protein 49	1	0	0	0	0	0	0	0	0	0	0	0	0	0	0	0	0	0	0	385.434	314.436	393.924	344.159	377.447	383.45	367.666	379.498	410.675	367.205	2
	Q9ULJ7	Q9ULJ7	HUMAN	ANKRD50	Ankyrin repeat domain-containing protein 50	1	3	4	844.371	852.907	898.307	895.217	925.04	805.149	857.63	881.791	879.605	815.843	448.688	534.792	466.395	408.814	480.494	437.007	798.731	785.106	761.333	870.458	831.613	844.364	689.809	830.44	827.711	852.865	7
	Q8NB46	Q8NB46	HUMAN	ANKRD52	Serine/threonine-protein phosphatase 6 regulatory ankyrin repeat subunit C	1	0	3	0	0	0	0	0	0	0	0	0	0	301.615	472.2	301.844	242.428	356.283	257.244	311.075	348.299	310.414	338.384	329.505	429.605	462.139	428.19	328.212	317.057	4
	Q6NXT1	Q6NXT1	HUMAN	ANKRD54	Ankyrin repeat domain-containing protein 54	1	5	0	668.902	755.56	715.083	795.28	674.737	772.097	782.456	821.53	754.795	947.452	0	0	0	0	0	0	355.025	365.576	345.339	350.5	382.394	496.222	458.954	465.705	487.622	487.727	4
	Q92625	Q92625	HUMAN	ANKS1A	Ankyrin repeat and SAM domain-containing protein 1A	1	3	7	676.256	688.517	634.446	658.852	663.141	692.964	635.29	712.704	630.76	646.988	969.946	1166.76	1020.08	792.41	1170.75	807.043	1027.96	969.111	1050.41	1009.92	1023.63	1170.18	1029.92	1170.88	1174.43	1021.33	9
	Q6ZW76	Q6ZW76	HUMAN	ANKS3	Ankyrin repeat and SAM domain-containing protein 3	1	1	0	181.946	184.276	189.431	190.401	216.732	196.79	191.532	186.217	226.963	209.862	0	0	0	0	0	0	846.815	888.219	813.311	813.071	783.344	831.176	842.626	868.976	843.493	887.518	3
	Q9H8Y5	Q9H8Y5	HUMAN	ANKZF1	Ankyrin repeat and zinc finger domain-containing protein 1	1	5	6	1374.82	1335.6	1393.76	1406.84	1432.44	1342.37	1345.28	1292.05	1411.17	1362.1	642.356	804.001	624.624	611.547	748.386	594.098	1210.54	1308.15	1200.87	1213.02	1215.65	1432.05	1458.29	1457.47	1501.7	1451.22	14
	Q9NQW6	Q9NQW6	HUMAN	ANLN	Anillin	1	4	10	719.265	761.659	709.965	743.19	724.002	702.108	745.784	729.008	691.444	721.982	1859.29	1250.79	1954.49	1684.19	1371.85	1816.78	6192.76	3104.4	5724.83	4433.87	3667.83	3099.77	3622.28	3287.29	3581.66	3181.88	30
	Q5XXA6	Q5XXA6	HUMAN	ANO1	Anoctamin-1	1	0	2	0	0	0	0	0	0	0	0	0	0	295.704	238.568	294.216	230.32	234.432	235.041	0	0	0	0	0	0	0	0	0	0	0
	Q9NW15	Q9NW15	HUMAN	ANO10	Anoctamin-10	1	21	21	3551	3464.71	3719.58	3453.48	3460.66	3685.21	3352.5	3327.76	3877.92	2932.99	3694.99	3272.73	3368.78	3690.91	3321.12	3474.38	4416.05	3990.45	4271.15	3918.55	4010.94	3607.16	3494.78	3598.68	3682.97	3363.83	32
	Q4KMQ2-2	Q4KMQ2	HUMAN	ANO6	Isoform 2 of Anoctamin-6	1	3	10	771.214	816.559	825.94	802.768	847.634	647.94	678.771	668.498	786.432	624.214	2279.66	2202.94	2295.41	2113.36	1989.57	2142.92	2548.52	2529.37	2527.28	2454.77	2514.84	1735.15	2122.29	1714.12	1823.49	1910.6	17
	P39687	P39687	HUMAN	ANP32A	Acidic leucine-rich nuclear phosphoprotein 32 family member A	1	16	16	2246.82	2194.82	2189.24	2280.72	2272.44	2284.35	2298.5	2312.51	2302.63	2351.17	4963.94	4025.02	4734.84	4881.47	4291.6	4889.25	1800.36	1616.72	1755.71	1619.82	1622.65	1685.07	1588.14	1664.32	1613.51	1567.31	16
	Q92688	Q92688	HUMAN	ANP32B	Acidic leucine-rich nuclear phosphoprotein 32 family member B	1	31	23	9595.14	8232.63	9217	8565.47	8958.02	8251.53	8582.54	8252.23	8771.97	8791.73	5447.9	4519.2	5100.96	5654.54	4418.88	5205.75	4080.19	3962.25	4041.85	3942.07	3988.85	4038.54	4057.69	3979.51	3828.77	3887.93	26
	Q9BTT0	Q9BTT0	HUMAN	ANP32E	Acidic leucine-rich nuclear phosphoprotein 32 family member E	1	37	10	3590.19	3780.13	3900.46	3917.21	3805.63	3648.62	3926.35	3961.24	3746.88	4279.14	1214.52	1149.28	1139.23	1317.3	995.226	1345.33	2334.61	2351.35	2457.6	2488.01	2563.69	2716	2399.77	2877.95	2831.07	2640.07	29
	P15144	P15144	HUMAN	ANPEP	Aminopeptidase N	1	100	94	16063.4	15571.9	17407.6	15812.5	17763.3	16709.1	14924.8	14102	18285.6	14540	23402.2	20660.5	21422.7	23389.8	20366.8	21982.4	24779.4	22911.9	25135.8	24694.8	24419.8	22011.1	21665.4	21986.5	22735.5	23297.9	172
	Q9H6X2	Q9H6X2	HUMAN	ANTXR1	Anthrax toxin receptor 1	1	6	22	910.567	1026.78	1041.66	959.561	1122.98	897.082	927.675	749.196	1082.99	640.541	3080.46	3214.32	3829.52	2946.95	2925.31	3481.45	1637.5	1853	1591.3	1726.76	1617.67	1223.81	1418.06	1213.88	1027.65	1120.38	12
	P58335	P58335	HUMAN	ANTXR2	Anthrax toxin receptor 2	1	7	5	1110.02	1866.95	1617.65	1500.31	1707.32	1285.08	1701.37	1453.09	1932.78	1284.88	1181.2	1580.23	1571.82	1335.56	1463.12	1605.75	1210.57	1498.79	1234.5	1116.04	1260.09	945.356	1835.43	933.419	1171.53	1290.38	7
	P04083	P04083	HUMAN	ANXA1	Annexin A1	1	82	163	17384.3	16322.1	16521.4	16887.6	16061.1	16129.5	16905.7	15700.7	15696.5	16158	44743.9	40344.4	42459.7	48056.1	39248.4	43680.5	20217.3	20902.2	19872.4	20295.7	19365.1	17466.4	17823.9	17354	16705.9	17497.3	116
	P50995	P50995	HUMAN	ANXA11	Annexin A11	1	64	31	10757.2	10234	10336.9	10772.7	9808.06	10079.9	9845.85	10498.4	9518.74	10540	11422.9	10428.4	11144.9	11546.7	10659.4	11458	5664.72	5644.8	5798.41	5831.13	5937.7	5041.67	5299.73	5070.2	5102.11	5079.54	45
	P07355-2	P07355	HUMAN	ANXA2	Isoform 2 of Annexin A2	1	98	61	16009	16991.8	16246.6	16565.3	14605.3	14328.9	15335.8	16627.3	15009.6	18696.2	11698.1	9183.4	10148.1	11386.9	9692.72	9595.47	11794	10322.5	11789.6	12611.8	11274	9382.13	9064.09	9126.02	9007.1	9467.85	99
	P12429	P12429	HUMAN	ANXA3	Annexin A3	1	6	9	780.662	732.903	737.348	739.88	795.287	1186.72	1328.46	1124.91	1093.45	1106.63	1779.51	1841.47	1852.75	2070.56	1816.61	1973.59	2180.68	2140.3	2259.52	2138.39	2079.67	2101.42	2116.81	2160.52	2208.98	1896.1	12
	P09525	P09525	HUMAN	ANXA4	Annexin A4	1	46	40	7238.34	6270.67	6701.29	6361.7	6499.61	6840.72	6595.66	6810.45	6687.69	6578.24	13067.4	12037.1	13120	14045.8	12917.7	13952.9	9450.25	8714.77	9452.33	8965.4	8643.42	7919.98	8416.19	7771.7	8001.07	7992.58	59
	P08758	P08758	HUMAN	ANXA5	Annexin A5	1	173	134	38585.9	38628.6	37496	38230.9	37924.4	37384.6	37573.6	35807.9	36618.5	35547.1	38779	32928	36103.7	40141.2	34629.1	36678.8	27932.5	28229.2	28125.5	27926.1	26403.4	25394.4	25194.8	25383.7	24849.7	25547.3	183
	P08133	P08133	HUMAN	ANXA6	Annexin A6	1	222	268	47660.3	43756.3	44373	45385.6	45959	46162.6	43023.2	41389.7	42085.9	40968.4	82005.9	72067.3	80364.1	86144.5	74498.2	84873.9	49631.7	45864.1	49909.3	48786.3	46610.9	42130.7	45211.2	42377.6	40928.2	40674.6	252
	P20073	P20073	HUMAN	ANXA7	Annexin A7	1	26	34	4201.94	4298.24	4301.1	4454.66	4668.92	4231.72	4076.08	4091.9	4006.52	3695.58	6751.73	6551.79	6443.15	7025.63	6577.91	6610.44	5369	5343.48	5480.92	5838.59	5982.16	5622.01	5372.15	5640.07	5692.34	5792.46	48
	Q06278	Q06278	HUMAN	AOX1	Aldehyde oxidase	1	0	1	0	0	0	0	0	0	0	0	0	0	274.024	283.058	233.708	339.058	264.466	319.618	0	0	0	0	0	0	0	0	0	0	0
	Q63HQ0	Q63HQ0	HUMAN	AP1AR	AP-1 complex-associated regulatory protein	1	0	1	0	0	0	0	0	0	0	0	0	0	209.068	200.786	201.078	284.405	197.78	276.891	46.9053	45.7081	46.3208	49.3514	45.4997	79.618	65.11	76.2536	79.2127	72.9638	1
	Q10567	Q10567	HUMAN	AP1B1	AP-1 complex subunit beta-1	1	30	19	5208.36	5635.82	5056.5	5411.38	5751.75	5520.91	4853.55	5104.35	4822.88	4709.57	2040.24	1884.15	1946.51	2011.52	2106.89	2013.09	3258.11	2836.93	3236.1	3181.8	3158.1	3125.54	3275.53	3111.46	3239.59	3191.67	34
	O43747-2	O43747	HUMAN	AP1G1	Isoform 2 of AP-1 complex subunit gamma-1	1	11	20	1599.35	1705.39	1560.08	1617.63	1792.94	1693.14	1658.23	1579.78	1593.7	1445.22	6112.71	5646.43	6011.4	6035	6110.33	6188.62	4302.77	4215.67	4416.42	4560.68	4438.21	5017.15	4407.68	5052.72	4943.84	5010.54	37
	Q9BXS5-2	Q9BXS5	HUMAN	AP1M1	Isoform 2 of AP-1 complex subunit mu-1	1	9	11	1346.87	1370.47	1271.43	1344.3	1468.09	1412.11	1236.11	1186.8	1250.31	1129.81	3139.46	2939.83	2950.02	3225.41	3122.97	3184.2	1643.88	1730.49	1660.36	1748.26	1666.21	1866.37	1820.71	1875.1	1792.28	1881.13	18
	P61966	P61966	HUMAN	AP1S1	AP-1 complex subunit sigma-1A	1	6	1	561.198	617.094	560.816	590.533	629.902	586.126	554.749	534.413	569.388	544.953	250.739	291.339	228.341	288.845	297.846	268.912	230.329	240.76	219.413	240.512	223.91	230.662	231.001	241.745	238.9	223.348	2
	P56377	P56377	HUMAN	AP1S2	AP-1 complex subunit sigma-2	1	3	0	474.506	591.969	522.234	561.837	543.577	623.599	625.508	757.291	601.366	725.29	0	0	0	0	0	0	1147.34	1194.45	1161.37	1239.69	1135.74	1350.33	1237.16	1456.07	1199.67	1327.32	5
	O95782	O95782	HUMAN	AP2A1	AP-2 complex subunit alpha-1	1	52	51	9526.76	9216.81	8617.91	9121.24	9606.47	9567.56	8566.28	8917.04	8891.34	8415.07	11024.8	10803.3	10959.6	10294.7	10546.9	10161.2	11183.8	10229.8	11350.6	11104.7	10712.3	10625.7	9882.08	10924.4	10654.2	10743.4	75
	O94973-2	O94973	HUMAN	AP2A2	Isoform 2 of AP-2 complex subunit alpha-2	1	29	15	5271.53	5846.9	4747.08	5653.56	5472.73	5819.67	4974.6	5402.69	5039.35	4790.36	4194.8	3886.69	4122.33	3598.74	4021.3	3455.58	4719.99	4253.01	4719.9	4542.88	4467.4	4567.61	4198.83	4545.01	4511.41	4635.92	32
	P63010-2	P63010	HUMAN	AP2B1	Isoform 2 of AP-2 complex subunit beta	1	78	67	15816.7	16006.5	15637.9	16172.6	16689.7	15559.1	15088.1	15038.5	14798.2	14695.4	20084.5	18753.2	19762.9	17718.7	19201.1	17516.4	13836	12523.5	13965.2	13964.7	13512.7	13060.2	12305.1	13374.6	13146.4	13555	99
	Q96CW1	Q96CW1	HUMAN	AP2M1	AP-2 complex subunit mu	1	25	38	6500.56	6441.73	6254.78	6210.86	6584.43	5864.15	6042.53	6012.53	5910.69	6117.38	8881.74	8605.8	8649.83	7651.75	8379.23	7466.52	7368.45	6787.28	7469.29	7381.86	7333.28	6359.48	6083.39	6500.45	6617.27	6739.29	57
	P53680	P53680	HUMAN	AP2S1	AP-2 complex subunit sigma	1	9	7	2050.72	2472.63	1972.47	2292.83	2232.86	2308.54	1900.14	2156.33	1797.79	1873.42	1841.71	1835.9	1914.28	1604.09	1817.3	1577.57	2684.95	2935.67	2660.96	2778.88	2788.6	2469.25	2623.15	2597	2674.2	2753.35	19
	O00203	O00203	HUMAN	AP3B1	AP-3 complex subunit beta-1	1	42	25	9345.83	9029.69	9387.31	9407.1	8822.79	8867.89	8709.32	8878	8403.91	8631.77	7065.65	7519.82	7338.33	5965.09	7827.14	5882.57	6665.12	6678.38	6683.88	6948.69	6771.76	6892.96	6292.74	7155.51	6596.18	6883.26	46
	Q13367-4	Q13367	HUMAN	AP3B2	Isoform 4 of AP-3 complex subunit beta-2	1	1	7	104.553	124.373	107.972	108.27	138.907	134.037	115.036	144.987	129.592	102.617	2380.89	2495.19	2465.32	1904.02	2506.47	2000.29	1331.36	1257.76	1323.19	1335.44	1291.85	1280.46	1289.96	1271.98	1259.6	1272.37	6
	O14617-5	O14617	HUMAN	AP3D1	Isoform 5 of AP-3 complex subunit delta-1	1	36	39	9353.12	8539.95	9158.94	8554.42	9342.83	8923.96	8466.13	8293.03	8844.29	8412.77	8270.73	8301.93	8759.77	6864.5	8091.76	7021.51	6691.4	5667.12	6694.37	6573.26	6312.78	6182.48	5582.82	6209.61	6265.67	6163.93	45
	Q9Y2T2	Q9Y2T2	HUMAN	AP3M1	AP-3 complex subunit mu-1	1	12	9	2443.82	2603.6	2536.74	2551.76	2526.86	2470.87	2413.14	2414.25	2291.62	2414.75	1891.66	2087.15	2011.12	1547.68	2091.87	1644.99	2502.5	2564.71	2473.91	2594.82	2542.33	2755.35	2568.85	2804.24	2721.97	2919.26	21
	P53677	P53677	HUMAN	AP3M2	AP-3 complex subunit mu-2	1	4	0	312.152	319.887	313.681	323	301.901	294.158	292.98	304.322	297.997	284.307	0	0	0	0	0	0	580.539	559.565	570.595	526.192	573.893	524.515	702.709	518.807	567.946	545.08	6
	Q92572	Q92572	HUMAN	AP3S1	AP-3 complex subunit sigma-1	1	8	11	2050.87	2140.91	1860.55	2169.67	2357.98	2138.73	1798.83	1653.52	1848.34	1439.84	1533.41	1399.85	1519.36	1177.06	1530.56	1177.66	1767.33	1750.39	1799.41	1880.2	1759.87	1769.71	1549.46	1677.6	1593.41	1596.82	12
	Q9Y6B7	Q9Y6B7	HUMAN	AP4B1	AP-4 complex subunit beta-1	1	1	1	205.153	228.246	212.946	231.99	269.768	308.429	287.604	241.405	300.418	204.832	47.8996	63.1935	58.429	49.787	53.1278	50.7575	228.12	236.434	230.739	229.734	243.247	262.285	277.503	279.809	304.651	302.485	3
	Q9UPM8	Q9UPM8	HUMAN	AP4E1	AP-4 complex subunit epsilon-1	1	1	4	164.52	194.688	179.792	183.856	198.177	183.133	166.952	149.537	156.754	154.205	244.722	312.751	257.157	264.092	304.028	273.094	935.024	1123.28	946.339	986.461	924.682	945.002	859.886	978.97	928.151	1005.55	7
	O00189	O00189	HUMAN	AP4M1	AP-4 complex subunit mu-1	1	1	0	35.2706	34.8456	34.0173	36.5849	39.964	40.0626	37.9387	37.963	32.6021	33.8475	0	0	0	0	0	0	434.666	449.643	433.897	455.555	476.383	460.387	448.996	471.634	481.699	503.662	3
	Q2VPB7	Q2VPB7	HUMAN	AP5B1	AP-5 complex subunit beta-1	1	1	0	129.957	74.8813	84.7472	101.905	139.162	174.882	105.15	68.3284	69.0578	33.6795	0	0	0	0	0	0	0	0	0	0	0	0	0	0	0	0	0
	Q9H0R1	Q9H0R1	HUMAN	AP5M1	AP-5 complex subunit mu-1	1	0	2	0	0	0	0	0	0	0	0	0	0	174.767	257.154	181.284	154.374	219.031	156.128	309.513	415.891	325.514	358.397	357.138	356.389	447.16	342.686	351.081	377.242	3
	Q9NUS5	Q9NUS5	HUMAN	AP5S1	AP-5 complex subunit sigma-1	1	1	0	493.226	468.884	463.045	495.764	461.31	422.17	389.501	434.358	410.405	466.475	0	0	0	0	0	0	202.104	259.443	235.33	314.18	330.189	270.205	220.437	259.528	274.679	255.613	1
	O43299	O43299	HUMAN	AP5Z1	AP-5 complex subunit zeta-1	1	7	2	623.027	1009.56	786.768	827.086	951.465	654.354	808.946	873.977	867.933	766.99	154.251	462.364	159.121	161.374	296.863	158.572	729.969	1032.2	758.552	854.128	945.247	882.984	1094.82	883.586	1045.77	1074.13	8
	O14727	O14727	HUMAN	APAF1	Apoptotic protease-activating factor 1	1	11	11	2587.47	3198.77	2529.34	2796.92	2787.83	2753.74	2969.79	2760.49	2589.04	2686.33	1415.08	1888.93	1434.69	1115.97	1910.55	1171.45	1009.44	1123.16	1054.51	1042.18	1035.93	996.23	1042.15	937.099	945.876	1008.71	11
	Q02410	Q02410	HUMAN	APBA1	Amyloid beta A4 precursor protein-binding family A member 1	1	0	4	0	0	0	0	0	0	0	0	0	0	602.853	551.491	604.667	593.226	550.118	603.227	218.319	194.526	229.45	210.584	185.624	263.134	192.899	255.313	206.74	188.053	3
	Q99767	Q99767	HUMAN	APBA2	Amyloid beta A4 precursor protein-binding family A member 2	1	3	0	649.853	697.279	681.937	652.655	677.734	452.494	585.281	607.928	609.79	628.641	0	0	0	0	0	0	303.926	362.595	291.58	333.295	384.651	362.647	390.453	380.009	432.429	373.029	4
	O96018	O96018	HUMAN	APBA3	Amyloid beta A4 precursor protein-binding family A member 3	1	0	2	0	0	0	0	0	0	0	0	0	0	172.131	190.029	184.483	221.118	201.022	215.866	67.0514	68.7339	61.3262	64.0446	73.4506	85.4876	75.7263	81.6945	95.6563	104.81	1
	O00213	O00213	HUMAN	APBB1	Amyloid beta A4 precursor protein-binding family B member 1	1	4	1	1004.89	1235.58	1156.84	1221.33	1160.45	969.642	1046.58	1128.02	1041.31	1140.29	54.3535	71.8925	66.9468	59.9333	70.45	68.1445	726.578	756.491	701.268	727.638	731.788	729.772	728.269	731.542	755.074	772.498	5
	Q7Z5R6	Q7Z5R6	HUMAN	APBB1IP	Amyloid beta A4 precursor protein-binding family B member 1-interacting protein	1	1	0	101.731	123.371	102.682	103.18	110.491	97.2861	109.233	112.125	96.6289	116.969	0	0	0	0	0	0	679.684	641.846	680.022	658.872	649.916	566.438	528.219	559.26	575.382	597.845	6
	Q92870-4	Q92870	HUMAN	APBB2	Isoform 4 of Amyloid beta A4 precursor protein-binding family B member 2	1	1	2	882.044	1135.56	1134.42	1122.29	1078.37	981.377	1040.6	1189.83	1089.23	1132.64	215.71	290.38	241.82	270.441	242.306	313.63	2284.94	2392.79	2209.34	2435.59	2472.69	2403.55	2364.04	2277.26	2239.34	2321.56	16
	P25054	P25054	HUMAN	APC	Adenomatous polyposis coli protein	1	5	4	467.268	520.901	533.574	528.084	522.867	489.299	483.714	498.73	482.644	451.914	300.438	683.743	761.425	642.858	324.082	590.432	593.769	611.362	567.562	599.743	673.111	870.791	892.431	856	961.813	841.286	7
	Q8J025	Q8J025	HUMAN	APCDD1	Protein APCDD1	1	2	0	349.848	582.914	335.392	339.918	330.103	359.655	482.172	431.071	429.047	346.724	0	0	0	0	0	0	363.117	358.539	304.072	274.281	233.934	221.341	336.615	224.592	231.716	240.87	4
	P13798	P13798	HUMAN	APEH	Acylamino-acid-releasing enzyme	1	31	16	4395.82	5041.51	4282.26	4400.74	4835.57	4409.57	4319.25	4453.96	4131.77	4232.02	2005.24	1824.52	2064.69	1656.62	2461.84	1803.07	2976.73	2542.93	2958.6	2837.81	3056.39	3114.3	2766.21	2632.38	2849.43	2952.02	24
	P27695	P27695	HUMAN	APEX1	DNA-(apurinic or apyrimidinic site) lyase	1	24	26	4817.66	4835.54	5101.87	5075.25	4952.13	4660.76	4937.61	4977.33	5007.88	5954.54	6541.33	5418.27	6209.72	6633.1	5225.45	6635.79	5285.04	4867.71	5193.57	4944.2	4868.16	5354.21	4706.61	5493.43	5142.49	5137.34	32
	Q9UBZ4	Q9UBZ4	HUMAN	APEX2	DNA-(apurinic or apyrimidinic site) lyase 2	1	1	0	142.966	259.865	232.73	250.742	273.403	306.297	230.41	233.852	213.679	214.587	0	0	0	0	0	0	185.528	305.113	184.058	204.705	241.2	306.677	460.154	313.391	384.538	375.772	3
	Q9BZZ5	Q9BZZ5	HUMAN	API5	Apoptosis inhibitor 5	2	27	26	6424.08	6601.16	6963.11	6922.61	6879.94	6645.82	6539.47	6658.31	6537.61	6518.11	6551.12	6270.16	6039.79	7338.42	5904.06	7151.15	4956.89	5168.22	4977.03	5138.71	5421.88	6033.47	5535.8	6232.29	6194.6	5906.42	45
	Q9BZZ5-2	Q9BZZ5	HUMAN	API5	Isoform 2 of Apoptosis inhibitor 5	2	1	1	52.7976	66.2121	65.0477	60.2599	63.8751	63.6546	61.0907	80.0914	67.9419	63.2765	87.0816	90.1201	86.0383	118.307	94.0104	115.764	52.8844	52.3873	53.6996	47.8218	49.4649	70.4117	73.5265	77.8401	77.9478	70.3047	1
	Q96GX9	Q96GX9	HUMAN	APIP	Methylthioribulose-1-phosphate dehydratase	1	2	5	826.353	839.505	857.02	822.246	852.033	729.965	820.692	706.792	835.56	794.049	3250.09	2786.5	3041.45	3346.89	2463.98	3282.59	965.34	972.433	1048.61	951.92	983.822	1062.31	1060.7	1092.14	1091.86	986.18	8
	Q8N2Z9-2	Q8N2Z9	HUMAN	APITD1	Isoform 2 of Centromere protein S	1	1	0	78.9929	97.1036	94.6608	109.066	105.517	92.5515	93.8918	92.8991	96.3741	93.4044	0	0	0	0	0	0	158.083	123.334	152.736	147.467	117.674	118.995	76.4336	128.055	113.719	108.039	1
	Q8IW19	Q8IW19	HUMAN	APLF	Aprataxin and PNK-like factor	1	1	1	459.419	435.72	488.053	481.65	475.326	439.567	436.568	473.889	439.521	441.474	101.82	110.01	98.8237	102.809	120.239	111.847	691.76	673.023	635.164	653.982	628.655	685.791	706.205	688.816	651.021	650.906	5
	Q06481	Q06481	HUMAN	APLP2	Amyloid-like protein 2	1	12	14	1211.25	2565.48	1145.85	1023.23	1147.57	1722.88	2117.28	1755.5	1969.14	1417.79	1481.62	2807.57	3197.13	1633.02	2443.36	2699.56	1554.02	3611.57	1519.67	1589.67	1653.52	2116.47	5565.41	2328.44	2580.32	2814.68	16
	Q9HDC9	Q9HDC9	HUMAN	APMAP	Adipocyte plasma membrane-associated protein	1	32	20	3837.01	4066.67	3820.4	3940.05	4311.4	4345.64	3920.91	3826.59	4020.02	3377.82	5070.37	4724.66	4762.93	5291.52	4584.02	4900.09	2771.47	2788.14	2909.98	2809.46	2914.24	2902.06	2981.51	2902.96	3056.49	3251.23	28
	P04114	P04114	HUMAN	APOB	Apolipoprotein B-100	1	10	16	2952.09	5443.4	1299.3	1047.62	1324.66	1400.41	3211.71	1344.91	1400.75	1211.89	4211.52	10140.8	11801.3	1976.95	3797.55	2697.21	1891.19	5927.66	1949.23	1711.69	1571.47	938.687	1358.59	793.822	808.94	856.335	13
	Q9UH17	Q9UH17	HUMAN	APOBEC3B	DNA dC->dU-editing enzyme APOBEC-3B	1	0	1	0	0	0	0	0	0	0	0	0	0	23.199	30.7476	19.6696	31.5654	34.4532	22.7375	50.849	45.1858	55.1323	53.9883	59.8237	50.1157	39.9042	52.4716	47.9662	50.8062	1
	Q9NRW3	Q9NRW3	HUMAN	APOBEC3C	DNA dC->dU-editing enzyme APOBEC-3C	1	3	0	556.227	570.996	564.459	542.637	665.23	465.301	536.368	489.4	589.22	490.569	0	0	0	0	0	0	164.073	122.023	159.785	223.575	181.545	144.211	141.393	114.16	162.196	210.647	1
	Q8IUX4	Q8IUX4	HUMAN	APOBEC3F	DNA dC->dU-editing enzyme APOBEC-3F	1	0	2	0	0	0	0	0	0	0	0	0	0	184.505	182.366	170.179	215.813	204.786	194.204	0	0	0	0	0	0	0	0	0	0	0
	Q9HC16	Q9HC16	HUMAN	APOBEC3G	DNA dC->dU-editing enzyme APOBEC-3G	1	1	1	48.866	53.77	49.4089	57.153	50.6873	52.5144	46.4792	57.1915	51.702	54.5318	127.383	120.544	141.744	160.334	141.934	171.739	17.6445	35.943	35.6564	30.7354	40.5893	28.3841	35.3589	25.135	43.1875	54.3831	1
	P02655	P02655	HUMAN	APOC2	Apolipoprotein C-II	1	0	0	0	0	0	0	0	0	0	0	0	0	0	0	0	0	0	0	231.745	370.079	167.476	222.954	349.36	245.334	387.678	143.189	225.698	279.733	1
	P02649	P02649	HUMAN	APOE	Apolipoprotein E	1	2	5	85.7851	85.5316	70.696	89.4342	77.0337	136.864	134.538	145.573	122.728	128.217	498.569	1149.2	1144.11	828.98	955.781	884.305	309.285	553.566	297.986	296.167	323.24	320.864	420.755	268.003	315.782	377.81	3
	P02749	P02749	HUMAN	APOH	Beta-2-glycoprotein 1	1	0	1	0	0	0	0	0	0	0	0	0	0	476.91	686.012	594.035	787.951	1192.21	499.378	486.859	623.454	482.602	542.174	702.134	776.512	1561.08	736.534	714.506	857.186	2
	Q9BQE5	Q9BQE5	HUMAN	APOL2	Apolipoprotein L2	1	0	10	0	0	0	0	0	0	0	0	0	0	2001.6	2047.89	2032.91	3944.3	2422.58	3869.73	1592.26	1519.96	1606.73	1961.46	1897.91	2733.56	2446.43	2937.44	3177.01	2621.4	11
	O95236	O95236	HUMAN	APOL3	Apolipoprotein L3	1	1	1	55.405	61.3156	55.7063	56.5167	60.1654	65.726	54.8961	60.2515	47.5947	51.2472	70.2433	71.4504	73.6835	74.7583	72.6544	99.2948	0	0	0	0	0	0	0	0	0	0	0
	Q9BWW8	Q9BWW8	HUMAN	APOL6	Apolipoprotein L6	1	1	6	13.0035	26.4032	22.0017	19.7559	19.9758	23.9749	66.4187	56.5473	84.7299	47.1879	242.544	985.269	292.228	469.217	1317.77	541.8	336.762	1042.22	359.925	654.817	909.785	356.883	1364.28	421.156	798.743	1153.34	4
	Q9BUR5	Q9BUR5	HUMAN	APOO	MICOS complex subunit MIC26	1	2	2	141.717	136.497	134.079	142.621	137.74	163.417	133.335	115.395	134.18	130.58	1033.11	930.501	1020.73	1131.93	955.818	1130.63	557.907	525.896	574.619	556.193	525.986	624.797	533.935	643.032	622.893	564.372	3
	Q6UXV4	Q6UXV4	HUMAN	APOOL	MICOS complex subunit MIC27	1	3	10	144.237	124.404	132.774	127.254	141.587	145.301	133.36	126.943	124.987	127.176	2469.44	2304.84	2497.89	2518.25	2311.13	2667.96	746.181	770.184	699.462	773.04	683.176	601.647	557.909	634.314	573.91	613.708	7
	P05067	P05067	HUMAN	APP	Amyloid beta A4 protein	1	12	43	1131.36	2253.16	871.71	841.195	908.266	1523.48	2033.29	1378.92	1555.79	1143.58	4340.16	9101.8	10394.5	5565.27	6371.37	8991.68	2526.55	4607.86	2530.35	2539.14	2429.74	2995.34	6089.81	3035.47	2913.66	2943.4	22
	Q92624	Q92624	HUMAN	APPBP2	Amyloid protein-binding protein 2	1	1	3	160.662	470.618	338.129	387.898	387.483	239.901	350.718	351.53	297.233	296.956	408.202	1117.04	398.387	509.438	839.977	474.361	495.519	904.608	552.194	675.576	847.285	652.937	1030.23	630.969	967.177	1130.83	6
	Q9UKG1	Q9UKG1	HUMAN	APPL1	DCC-interacting protein 13-alpha	1	11	10	1249	1275.92	1174.89	1267.9	1228.75	1304.42	1216.37	1268.27	1219.15	1322.26	844.619	892.551	944.689	699.057	955.758	731.927	1891.5	1778.6	1882.73	1880.2	1856.21	2069.63	1892.55	2079.02	2043.69	2030.35	21
	Q8NEU8-3	Q8NEU8	HUMAN	APPL2	Isoform 3 of DCC-interacting protein 13-beta	1	35	24	6270.07	5415.85	5355.38	5256.81	5406.14	4566.56	4756.98	4693.1	4572.5	4736.2	4993.54	4725.21	5142.26	3392.13	4813.18	3521.37	6561.1	5805.34	6514.87	6101.5	6045.05	4256.35	4628.54	4265.22	4528.45	4472.43	48
	P07741	P07741	HUMAN	APRT	Adenine phosphoribosyltransferase	1	27	10	2819.41	2646.32	2603.21	2735.1	2841.75	2875.02	2790.09	2618.57	2748.84	2438.77	2092.27	2110.82	2160.39	1941.38	2511.29	1978.87	2559.54	2443.87	2544.72	2762.16	2580.36	2470.7	2214.42	2500.01	2433.3	2713.28	23
	Q7Z2E3	Q7Z2E3	HUMAN	APTX	Aprataxin	1	0	2	0	0	0	0	0	0	0	0	0	0	357.451	390.788	288.06	380.741	300.108	326.05	677.391	809.532	656.355	752.43	765.026	850.173	827.089	877.751	867.39	797.013	5
	O60306	O60306	HUMAN	AQR	Intron-binding protein aquarius	1	10	10	2048.17	2347.4	2227.2	2366.98	2537.88	2409.78	2231.86	2224.27	2282.64	2002.74	2473.03	2736.91	2150.01	3086.4	2486.63	2936.45	3504.46	3795.37	3476.89	3778.21	3756.52	4439.52	4188.46	4635.72	4509.97	4686.73	20
	P10275	P10275	HUMAN	AR	Androgen receptor	1	1	0	99.8487	120.307	104.272	120.982	124.384	103.645	127.673	100.692	107.284	91.6766	0	0	0	0	0	0	30.5698	47.1594	27.1049	36.001	39.1007	12.612	28.1448	17.4185	17.6156	19.0055	1
	P10398	P10398	HUMAN	ARAF	Serine/threonine-protein kinase A-Raf	1	0	2	0	0	0	0	0	0	0	0	0	0	141.079	187.674	172.902	111.334	205.235	139.446	225.395	228.251	243.402	242.031	246.859	227.355	221.145	245.017	229.041	225.32	3
	Q96P48	Q96P48	HUMAN	ARAP1	Arf-GAP with Rho-GAP domain, ANK repeat and PH domain-containing protein 1	1	20	13	2832.08	3045.62	2948.74	3094.68	3023.94	2762.94	2796.14	2831.93	2813.35	2677.69	2857.34	3055.54	2952.08	2426.35	3396.6	2437.41	2218.68	2143.53	2266.94	2311.15	2371.46	2291.47	2177.53	2246.52	2356.09	2364.25	24
	Q8WZ64	Q8WZ64	HUMAN	ARAP2	Arf-GAP with Rho-GAP domain, ANK repeat and PH domain-containing protein 2	1	0	1	0	0	0	0	0	0	0	0	0	0	349.092	362.601	375.185	361.618	358.616	378.682	0	0	0	0	0	0	0	0	0	0	0
	Q8WWN8	Q8WWN8	HUMAN	ARAP3	Arf-GAP with Rho-GAP domain, ANK repeat and PH domain-containing protein 3	1	4	3	529.652	586.361	506.973	563.193	563.24	573.424	582.205	558.375	531.701	550.987	77.3461	138.775	96.137	56.0529	133.934	73.0099	375.355	410.126	432.988	434.796	439.242	476.097	395.907	472.809	449.727	440.691	3
	P48444	P48444	HUMAN	ARCN1	Coatomer subunit delta	1	41	32	10069.9	9457.2	9630.69	9497.65	9306.84	9598.99	9065.25	9391.3	8971.17	9844.54	9233.7	10291.7	9667.6	8696.2	10070.4	8975.4	16016.1	15478.3	16127.3	16722.6	16208.6	14729.6	14908.8	14731.2	15789.2	16384.6	83
	O15033	O15033	HUMAN	AREL1	Apoptosis-resistant E3 ubiquitin protein ligase 1	1	0	1	0	0	0	0	0	0	0	0	0	0	31.1533	42.0882	32.2805	35.3733	40.3368	35.3922	0	0	0	0	0	0	0	0	0	0	0
	P84077	P84077	HUMAN	ARF1	ADP-ribosylation factor 1	1	3	0	1501.36	1837.3	1673.48	1796.34	1750.46	1383.57	1553.17	1635.01	1528.36	1506.53	0	0	0	0	0	0	0	0	0	0	0	0	0	0	0	0	0
	P61204	P61204	HUMAN	ARF3	ADP-ribosylation factor 3	1	28	8	5385.82	6166.42	5056.64	5754.06	6731.42	6407.43	6093.99	6588.93	6865.95	5085.4	2820.95	2598.96	2715.71	2537.92	2668.25	2117.97	4380.11	3773.25	4433.55	4696.25	4476.64	4646.3	3986.66	4558.59	4823.15	5024.59	34
	P18085	P18085	HUMAN	ARF4	ADP-ribosylation factor 4	1	14	12	1695.77	1779.09	1714.82	1651.34	1951.16	1774.33	2021.8	1956.72	2304.48	1651.13	2303.21	2473.78	2381.66	2177.84	2587.07	2211.13	1876.79	1719.27	1881.79	1820.55	1857.32	1782.89	2075.41	1917.44	2036.84	1961.11	16
	P84085	P84085	HUMAN	ARF5	ADP-ribosylation factor 5	1	3	2	844.302	643.904	738.828	648.708	820.317	687.816	805.578	780.32	993.54	720.159	217.561	209.991	218.869	186.059	229.444	203.84	1686.7	1466.07	1695.36	1764.82	1655.56	1624.64	1352.13	1525.37	1532.12	1513.44	9
	P62330	P62330	HUMAN	ARF6	ADP-ribosylation factor 6	1	3	3	1143.47	1121.36	976.419	1070.21	1355.19	979.036	1072.75	1137.41	1201.71	1118.02	1441.08	1358.71	1271.67	1295.08	1032.52	1234.69	1153.41	1048.68	1165.38	1192.97	1088.16	1122.69	1017.89	1178.17	1105.8	1196.63	8
	Q8N6T3	Q8N6T3	HUMAN	ARFGAP1	ADP-ribosylation factor GTPase-activating protein 1	1	14	12	1452.06	1480.57	1429.03	1476.85	1507.14	1606.8	1405.97	1559.88	1419.91	1485.33	1947.19	2051.24	2002.61	2080.92	1990.06	2231.78	1944.9	1799.61	1994.84	2074.25	2036.94	2530.28	2040.02	2453.46	2460.36	2318.63	18
	Q8N6H7	Q8N6H7	HUMAN	ARFGAP2	ADP-ribosylation factor GTPase-activating protein 2	1	16	12	3786.21	3467.34	3574.9	3505.06	3228.39	3016.5	3091.43	3216.56	3024.32	3192.45	2141.16	2131.55	2295.89	1539.91	2381.21	1656.25	2574.13	2568.78	2526.83	2485.21	2512.93	2467.3	2313.94	2416.72	2580.67	2475.56	20
	Q9NP61	Q9NP61	HUMAN	ARFGAP3	ADP-ribosylation factor GTPase-activating protein 3	1	11	14	2177.53	1607.69	2008.94	1735.91	1823.81	1714	1744.34	1621.35	1770.58	1633.04	3151.53	3059.74	3140.17	2364.13	3411.77	2411.64	4637.28	4426.37	4713.72	4719.12	4705.22	4445.84	4178.58	4375.59	4653.63	4634.36	36
	Q9Y6D6	Q9Y6D6	HUMAN	ARFGEF1	Brefeldin A-inhibited guanine nucleotide-exchange protein 1	1	17	20	4168.58	3991.42	3900.64	4123.3	4249.16	4376.47	3903.3	3931.96	3974.39	3523.58	3182.88	3312.6	3407.3	2696.33	3534.26	2974.51	6256.37	5906.06	6244.21	6103.78	6181.09	6894.51	5753.95	6782.13	6700.04	6546.99	42
	Q9Y6D5	Q9Y6D5	HUMAN	ARFGEF2	Brefeldin A-inhibited guanine nucleotide-exchange protein 2	1	8	9	1736.72	1591.2	1698.25	1664.87	1652.16	1812.2	1620.09	1636.58	1698.95	1571.53	2445.11	2375.57	2521.38	2149.34	2316.75	2214.83	2224.05	1962.18	2170.93	2153.92	2136.17	2379.88	2083.55	2425.51	2223.36	2057.08	18
	Q5TH69	Q5TH69	HUMAN	ARFGEF3	Brefeldin A-inhibited guanine nucleotide-exchange protein 3	1	1	0	75.8215	92.6817	76.6926	88.9227	80.0219	105.768	75.6166	94.5892	68.2187	99.4391	0	0	0	0	0	0	0	0	0	0	0	0	0	0	0	0	0
	P53367	P53367	HUMAN	ARFIP1	Arfaptin-1	2	18	14	3236.15	3058.24	3172.44	3121.53	3078.04	3242.31	3233.8	3311.74	3141.12	3132.78	2037.7	2156.8	2073.82	1812.57	1961.13	1981.81	2488.13	2505.15	2462.03	2419.04	2389.81	2575.02	2669.41	2520.21	2716.03	2674.12	21
	P53367-2	P53367	HUMAN	ARFIP1	Isoform A of Arfaptin-1	2	0	1	0	0	0	0	0	0	0	0	0	0	58.3331	53.702	73.4643	58.9192	65.93	66.1556	165.772	132.644	151.605	124.346	134.242	155.662	155.385	182.27	195.722	152.955	1
	P53365	P53365	HUMAN	ARFIP2	Arfaptin-2	1	4	5	1049.09	941.186	1067.9	991.698	954.732	1031.71	956.496	1015.24	971.108	959.774	1161.86	1207.39	1196.51	1233.46	1076.18	1234.43	1086.63	1062.06	1095.2	1187.39	1174.75	1396.12	1236.69	1447.79	1434.37	1433.61	8
	Q13795	Q13795	HUMAN	ARFRP1	ADP-ribosylation factor-related protein 1	1	1	3	74.9678	79.8378	77.4631	76.75	81.8808	86.8502	79.463	79.5966	82.3888	83.3984	482.113	452.524	432.912	444.907	417.837	434.135	615.161	696.944	625.412	649.295	628.473	640.673	567.442	640.194	601.434	619.476	5
	Q9NWB6	Q9NWB6	HUMAN	ARGLU1	Arginine and glutamate-rich protein 1	1	3	6	707.194	673.175	716.423	709.581	793.342	723.825	731.844	587.631	772.276	691.737	1317.42	1331.47	1258.62	1510.13	1257.05	1384.89	1294.23	1277	1391.09	1457.55	1549.86	1462.97	1304.88	1426.24	1448.52	1613.64	9
	Q07960	Q07960	HUMAN	ARHGAP1	Rho GTPase-activating protein 1	1	27	21	5767.53	6066.02	5218.48	5608.98	6069.58	5775.77	5249.73	5332.94	5116.85	4513.74	3810.16	2899.9	3882.81	4544.38	4300.52	4436.32	4809.28	4438.58	4847.9	4896.38	4742.51	4149.02	4209.73	4321.64	4216.57	4263.58	35
	A1A4S6	A1A4S6	HUMAN	ARHGAP10	Rho GTPase-activating protein 10	1	4	10	750.586	728.467	718.29	727.047	751.895	502.312	790.464	731.81	721.626	725.173	2398.23	2336.34	2274.8	1661.98	2415.52	1603.97	1897.75	1884.35	1943.22	1953.36	1846.28	848.915	1467.95	828.79	1184.68	1338.77	10
	Q8IWW6	Q8IWW6	HUMAN	ARHGAP12	Rho GTPase-activating protein 12	1	3	7	368.857	381.742	388.118	365.706	367.382	333.569	358.534	347.646	369.788	387.211	783.148	825.861	841.033	784.835	936.791	859.023	2625.36	2491.78	2583.64	2664.02	2584.91	2479.32	2129.71	2351.8	2363.19	2275.7	18
	Q68EM7	Q68EM7	HUMAN	ARHGAP17	Rho GTPase-activating protein 17	1	20	15	5344.88	4737.34	5039.15	4823.63	4894.1	4598.84	4884.95	4891.36	4707.49	4858.74	3009.12	3248.91	3360.51	2232.11	3456.65	2550.78	3801.84	3559.45	4061.69	3825.69	3996.56	3583.71	3613.9	3636.74	3770.53	3446.77	26
	Q8N392	Q8N392	HUMAN	ARHGAP18	Rho GTPase-activating protein 18	1	27	12	4482.71	4025.71	4460.91	4209.06	4173.43	3716.53	4469.63	4194.86	4209.76	4619.68	1448.34	1473.98	1435.07	1391.84	1835.29	1552.18	3857.85	3714.89	3912.85	3893.16	3672.29	2809.24	2961.78	2843.59	2844.27	2988.8	26
	Q9P2F6	Q9P2F6	HUMAN	ARHGAP20	Rho GTPase-activating protein 20	1	0	0	0	0	0	0	0	0	0	0	0	0	0	0	0	0	0	0	350.336	346.664	355.295	359.051	344.047	349.859	428.753	345.383	323.264	333.518	1
	Q5T5U3	Q5T5U3	HUMAN	ARHGAP21	Rho GTPase-activating protein 21	1	8	11	691.644	749.03	730.191	757.959	742.783	673.753	684.261	741.396	703.781	785.784	1123.34	1199.4	1223.13	1116.35	1053.67	1096.41	3161.99	3423.32	3268.23	3167.48	3208.25	3182.92	3915.53	3001.8	3132.68	2951.44	29
	Q7Z5H3-2	Q7Z5H3	HUMAN	ARHGAP22	Isoform 2 of Rho GTPase-activating protein 22	1	4	0	1041.36	1021.73	1079.25	1041.54	999.586	859.188	1023.43	949.579	1064.9	1022.49	0	0	0	0	0	0	97.1684	100.854	116.595	119.426	114.079	96.5386	97.2551	84.9684	98.389	109.086	2
	Q9P227	Q9P227	HUMAN	ARHGAP23	Rho GTPase-activating protein 23	1	3	3	342.18	369.796	374.176	363.307	366.37	322.165	336.234	379.916	366.683	346.73	564.713	752.039	568.151	643.843	794.025	655.459	1162.38	1136.06	1139.41	1211.72	1280.44	1275.52	1278.9	1257.46	1408.05	1315.21	8
	Q8N264	Q8N264	HUMAN	ARHGAP24	Rho GTPase-activating protein 24	1	8	3	1478.24	1585.48	1753.22	1675.9	1719.01	1334.13	1576.93	1504.85	1550.51	1656.98	377.452	504.308	375.973	326.101	420.074	320.852	1603.12	2105.94	1691.92	1850.88	1993.44	1417.71	2160.38	1431.41	1644.04	1804.88	14
	Q9UNA1	Q9UNA1	HUMAN	ARHGAP26	Rho GTPase-activating protein 26	1	2	2	189.831	200.82	206.344	197.887	193.142	227.132	231.469	235.538	239.911	226.933	412.2	541.755	411.278	493.971	433.053	512.237	237.38	276.552	256.062	255.145	278.575	182.283	354.618	183.456	279.303	295.101	3
	Q9P2N2	Q9P2N2	HUMAN	ARHGAP28	Rho GTPase-activating protein 28	1	1	2	134.79	149.943	135.239	165.71	155.687	128.396	146.264	136.78	138.722	153.221	111.115	157.305	127.21	106.738	150.836	98.5353	161.148	138.244	180.764	161.053	203.676	134.42	174.172	127.111	149.343	134.489	2
	Q52LW3	Q52LW3	HUMAN	ARHGAP29	Rho GTPase-activating protein 29	1	9	22	2898.39	3357.61	3029.72	3259.95	3048.24	1965.9	2799.38	2754.67	2569.53	2769.14	3304.52	3687.75	3364.45	1949.3	3860.66	2122.56	3986.97	3964.09	4156.39	4329.98	4270.75	2624.94	3077.51	2653.52	2965.47	2963.91	24
	Q2M1Z3	Q2M1Z3	HUMAN	ARHGAP31	Rho GTPase-activating protein 31	1	10	12	1259.68	1217.78	1331.58	1328.07	1186.95	1115.58	1237.2	1301.83	1230	1428.67	1126.87	1452.79	1175.95	785.076	1371.17	822.125	2002.85	2055.59	1958.51	2145.39	2271.77	1916.69	1975.8	2012.03	2054.47	1952.28	14
	A7KAX9	A7KAX9	HUMAN	ARHGAP32	Rho GTPase-activating protein 32	1	2	2	184.954	199.976	254.146	220.632	220.01	205.599	181.043	218.517	204.174	217.064	150.567	172.306	136.766	113.646	148.097	109.877	33.6625	87.8351	121.378	46.1649	155.626	49.3199	51.8603	37.2177	180.869	206.446	1
	Q9NRY4	Q9NRY4	HUMAN	ARHGAP35	Rho GTPase-activating protein 35	1	21	20	4876.28	4665.72	4666.58	4728.2	4692.55	2905.57	4398.92	4421.7	4385.17	4388.23	3037.12	2898.08	3064.9	1069.56	3232.61	1193.64	7485.7	6795.78	7257.57	7016.8	7113.59	2411.7	4185.4	2305.55	3311.09	3873.96	30
	A6NI28	A6NI28	HUMAN	ARHGAP42	Rho GTPase-activating protein 42	1	1	1	96.6924	111.223	104.081	102.614	126.799	113.378	110.89	114.585	110.395	124.154	372.203	397.074	391.324	199.809	396.374	205.628	349.828	397.976	363.178	357.176	388.851	348.01	419.526	308.886	367.296	383.103	2
	Q17R89	Q17R89	HUMAN	ARHGAP44	Rho GTPase-activating protein 44	1	1	0	85.1332	90.0595	101.92	85.772	94.1291	96.9104	90.4935	84.5164	78.0869	89.4363	0	0	0	0	0	0	0	0	0	0	0	0	0	0	0	0	0
	Q13017	Q13017	HUMAN	ARHGAP5	Rho GTPase-activating protein 5	1	9	11	581.218	546.476	568.568	592.911	556.586	538.498	537.162	520.676	516.918	510.462	2025.1	2278.39	2224.97	1385.92	2540.02	1551.75	6277.83	6141.05	6262.34	6388.69	6460.87	5390.38	5723.5	5236.56	5559.98	5606.02	40
	O43182	O43182	HUMAN	ARHGAP6	Rho GTPase-activating protein 6	1	0	1	0	0	0	0	0	0	0	0	0	0	26.2623	32.9397	28.1944	16.3524	31.0829	18.8504	150.496	132.213	136.754	137.934	120.297	89.7407	109.346	93.5849	107.063	103.941	1
	P52565	P52565	HUMAN	ARHGDIA	Rho GDP-dissociation inhibitor 1	1	38	24	7450.54	7011	7065.84	7076.83	6807.61	7098.05	6716.49	6981.32	6637.14	7013.76	6290.59	5638.72	6359.95	5632.64	7513.48	5322.84	5859.44	5389.85	5881.61	5555.08	5648.73	5297.71	4995.34	5446.73	5373.56	5326.38	47
	P52566	P52566	HUMAN	ARHGDIB	Rho GDP-dissociation inhibitor 2	1	0	1	0	0	0	0	0	0	0	0	0	0	62.1485	48.6535	56.4422	58.4958	52.0894	57.1417	236.836	203.188	210.868	202.57	189.65	159.494	158.877	164.577	161.911	161.206	1
	Q92888-3	Q92888	HUMAN	ARHGEF1	Isoform 3 of Rho guanine nucleotide exchange factor 1	1	25	14	4796.98	4836.22	4540.43	4806.69	4769.57	4988.18	4603.77	5056.62	4654.89	4802.29	2298.58	2372.27	2296.8	1584.24	2463.31	1682.36	4930.38	4863.58	4873.27	5114.4	4992.06	5386.58	4811.74	5497.55	5310.55	5524.48	42
	O15013	O15013	HUMAN	ARHGEF10	Rho guanine nucleotide exchange factor 10	1	15	13	2728.98	2547.91	2449.24	2526.94	2547.29	2534.87	2405.05	2511.29	2459.38	2324.61	1276.88	1284.12	1359.45	977.172	1375.31	1039.02	3175.47	3059.94	3379.78	3209.2	3164.96	2703.07	2628.23	2669.23	2819.15	2738.39	21
	Q9HCE6	Q9HCE6	HUMAN	ARHGEF10L	Rho guanine nucleotide exchange factor 10-like protein	1	2	0	167.391	158.854	153	162.826	147.248	178.506	162.989	159.159	156.003	174.385	0	0	0	0	0	0	505.113	672.859	537.272	576.443	586.041	573.783	819.486	445.968	554.685	556.067	3
	O15085-2	O15085	HUMAN	ARHGEF11	Isoform 2 of Rho guanine nucleotide exchange factor 11	1	4	7	1322.33	1266.92	1256.52	1296.93	1215.33	1262.53	1277.74	1258.13	1194.88	1295.7	1418.89	1451.19	1377.34	1292.3	1336.01	1315.19	1272.72	1304.1	1339.55	1329.66	1369.35	1353.57	1269.31	1347.83	1308.94	1295.22	10
	Q9NZN5	Q9NZN5	HUMAN	ARHGEF12	Rho guanine nucleotide exchange factor 12	1	13	10	2271.44	2368.03	2280.11	2269.79	2229.23	2036.43	2070.61	2089.75	2064.35	2083.65	1613.9	1653.66	1641.82	1213.58	1577.09	1370.09	4212.52	4016.16	4279.41	4232.34	4391.35	3771.08	3681.15	3758.97	3774	3672.23	30
	Q96PE2	Q96PE2	HUMAN	ARHGEF17	Rho guanine nucleotide exchange factor 17	1	8	19	1383.13	1294.89	1362.23	1317.26	1351.32	1275.37	1222.7	1223.38	1217.49	1185.17	3245.37	3168.1	3290.07	2896.58	3577.81	2883.98	2696.11	2561.91	2727.87	2797.74	2712	2223.07	2342.77	2301.14	2289.43	2370.05	22
	Q6ZSZ5	Q6ZSZ5	HUMAN	ARHGEF18	Rho guanine nucleotide exchange factor 18	1	9	7	1908.97	1900.71	1996.08	1950.26	2032.93	1891.74	2036.04	2103.25	2159.44	2105.59	467.03	605.834	444.735	393.248	550.344	409.567	1562.94	1707.02	1611.54	1774.82	1776.38	1738.67	1805.74	1774.94	1886.09	1983.7	18
	Q92974	Q92974	HUMAN	ARHGEF2	Rho guanine nucleotide exchange factor 2	1	32	38	4401.31	4689.77	4685.23	4595.67	5100.98	4234.27	4383.36	4469.89	4565.22	4408.23	6163.92	6402.47	6299.05	4721.2	6579.37	4961.47	6596.24	6789.45	6774.83	6992.05	7296.51	6334.41	7414.1	6426.66	8041.74	8022.46	59
	Q8N1W1-6	Q8N1W1	HUMAN	ARHGEF28	Isoform 6 of Rho guanine nucleotide exchange factor 28	1	2	0	291.861	351.447	305.198	355.81	340.861	320.385	329.674	354.406	305.016	326.109	0	0	0	0	0	0	352.525	398.68	354.811	398.533	415.531	406.223	408.695	360.724	359.651	374.056	4
	Q9NR81-2	Q9NR81	HUMAN	ARHGEF3	Isoform 2 of Rho guanine nucleotide exchange factor 3	1	0	0	0	0	0	0	0	0	0	0	0	0	0	0	0	0	0	0	31.9791	39.7599	29.7507	39.2997	35.2131	58.3366	45.4076	39.1861	45.4335	38.6329	1
	Q8TER5	Q8TER5	HUMAN	ARHGEF40	Rho guanine nucleotide exchange factor 40	1	8	11	2238.49	1877.41	1900.47	1995.67	2008.3	1920.22	1854.88	1799.97	1836.43	1775.05	1638.2	1763.14	1572.64	1401.36	1690.38	1390.38	1842.8	1828.85	1921.33	2120.48	2034.02	1758.37	1603.31	1750.11	1609.27	1622.24	11
	Q15052	Q15052	HUMAN	ARHGEF6	Rho guanine nucleotide exchange factor 6	1	2	4	315.73	375.402	309.66	347.054	310.71	334.03	298.404	325.644	258.648	349.508	352.938	352.906	370.691	391.576	405.291	390.701	1057.64	1023.43	1084.7	1108.06	1083.7	1105.07	1000.92	1064.09	1032.75	1054.37	7
	Q14155	Q14155	HUMAN	ARHGEF7	Rho guanine nucleotide exchange factor 7	2	11	16	2224.35	2142.93	2098.6	2106.57	2089.77	2261.27	2141.84	2170.54	2080.16	2147.15	1608.17	1854.14	1736.61	1943.95	1942.69	2039.84	1849.37	1875.35	1870.87	1815.95	1860.41	2141.31	1956.81	2105.56	2011.98	1976.19	20
	Q14155-5	Q14155	HUMAN	ARHGEF7	Isoform 5 of Rho guanine nucleotide exchange factor 7	2	0	3	0	0	0	0	0	0	0	0	0	0	598.57	630.564	644.23	722.039	765.53	714.076	823.211	774.273	829.676	765.378	828.756	927.761	791.976	876.639	886.463	810.665	6
	O14497	O14497	HUMAN	ARID1A	AT-rich interactive domain-containing protein 1A	1	10	11	1913.12	1674.43	1827.76	1776.06	1742.42	1645.61	1706.28	1643.46	1599.45	2070.58	3064.18	3027.24	3065.75	3044.72	3135.04	2938.13	1666.94	1624.86	1655.06	1581.11	1687.72	1758.49	1563.01	1741.77	1813.55	1850.52	14
	Q8NFD5-3	Q8NFD5	HUMAN	ARID1B	Isoform 3 of AT-rich interactive domain-containing protein 1B	1	9	13	1944.19	2012.83	1968.12	2069.4	2061.07	1926.61	1830.5	1874.47	1829.7	1843.63	1947.49	1918.06	1840.41	1906.22	1802.24	1900.82	2032.93	1942.99	1992.05	1940.55	1977.93	2066.81	2019.58	1919.73	1894.27	1960.95	20
	Q68CP9	Q68CP9	HUMAN	ARID2	AT-rich interactive domain-containing protein 2	1	1	12	134.272	167.881	122.291	154.431	150.763	145.524	140.141	154.05	121.084	141.02	1804.2	2037.71	1743.88	1877.83	1869.19	1910.54	552.03	653.367	562.262	665.127	659.968	896.804	702.427	841.163	801.66	799.948	7
	Q99856	Q99856	HUMAN	ARID3A	AT-rich interactive domain-containing protein 3A	1	0	1	0	0	0	0	0	0	0	0	0	0	75.0655	47.5304	70.4074	59.2239	76.2207	68.4923	0	0	0	0	0	0	0	0	0	0	0
	P29374	P29374	HUMAN	ARID4A	AT-rich interactive domain-containing protein 4A	1	8	6	1051.35	1452.44	1382.56	1428.33	1431.1	1067.54	1413.21	1340.84	1268.95	1415.91	854.226	1032.78	809.041	761.698	977.173	751.803	497.086	566.473	471.886	433.913	497.552	556.878	500.233	554.342	539.12	516.207	6
	Q4LE39	Q4LE39	HUMAN	ARID4B	AT-rich interactive domain-containing protein 4B	1	7	9	1149.7	1465.3	1664.77	1614.55	1689.31	1228.37	1995.53	1612.45	1778.44	1626.81	1290.38	2812.5	1236.74	1811.55	2372.74	1778.76	1625.02	2664.43	1568.43	1842.16	2232.13	2269.7	2853.14	2232.55	2603.5	2831.79	16
	Q03989	Q03989	HUMAN	ARID5A	AT-rich interactive domain-containing protein 5A	1	0	0	0	0	0	0	0	0	0	0	0	0	0	0	0	0	0	0	74.6221	241.647	68.3263	76.3301	103.52	167.862	701.418	156.236	193.595	296.937	1
	Q14865	Q14865	HUMAN	ARID5B	AT-rich interactive domain-containing protein 5B	1	9	12	1082.93	1203.35	1168.39	1231.41	1277	755.709	1190.25	749.831	912.137	974.01	1190.52	1825.28	1149.27	519.828	1591.9	592.386	696.876	952.605	715.959	646.747	787.494	466.306	787.574	423.307	448.791	499.498	5
	Q9Y4X5	Q9Y4X5	HUMAN	ARIH1	E3 ubiquitin-protein ligase ARIH1	1	6	10	1347.66	1537.39	1530.94	1486.22	1421.58	1421.44	1455.03	1667.65	1507.95	1606.05	1897.54	2092	1956.69	1788.04	2240.56	1864.16	3418.1	3904.16	3488.82	3511.85	3553.58	3598.75	3928.48	3799.56	4123.23	4262.73	23
	O95376	O95376	HUMAN	ARIH2	E3 ubiquitin-protein ligase ARIH2	1	1	3	182.703	194.022	181.393	195.048	193.188	182.122	174.434	201.792	196.728	183.954	355.185	367.295	347.339	321.267	377.184	374.381	787.457	799.349	751.418	786.236	801.385	885.365	919.034	846.177	898.685	885.199	8
	P40616	P40616	HUMAN	ARL1	ADP-ribosylation factor-like protein 1	1	21	3	4449.65	4271.98	4087.19	4070.52	4233.79	4371.4	4226.14	4184.03	4469.9	3665.3	157.959	128.397	139.732	135.522	123.911	138.131	1773.63	1753.16	1798.95	2013.22	1811.5	1889.33	1655.13	1784.67	1705.52	1804.09	15
	Q8N8L6	Q8N8L6	HUMAN	ARL10	ADP-ribosylation factor-like protein 10	1	0	1	0	0	0	0	0	0	0	0	0	0	242.217	224.353	201.908	226.144	210.095	177.098	0	0	0	0	0	0	0	0	0	0	0
	Q3SXY8	Q3SXY8	HUMAN	ARL13B	ADP-ribosylation factor-like protein 13B	1	0	0	0	0	0	0	0	0	0	0	0	0	0	0	0	0	0	0	116.542	114.755	123.363	131.369	152.138	115.733	112.234	115.798	120.601	131.039	1
	Q8N8R7	Q8N8R7	HUMAN	ARL14EP	ARL14 effector protein	1	7	3	1262.71	1639.92	1754.96	1707.51	1852.44	1284.49	1437.73	1316.75	1490.66	1306.29	280.235	447.666	248.338	280.386	327.538	278.357	193.333	286.336	205.63	229.212	261.132	241.253	410.888	229.173	307.684	346.452	4
	Q9NXU5	Q9NXU5	HUMAN	ARL15	ADP-ribosylation factor-like protein 15	1	2	5	133.537	139.408	141.845	135.107	153.849	143.329	141.424	148.942	159.567	153.856	751.73	906.669	823.215	838.909	898.481	875.221	317.4	349.158	310.081	321.416	321.893	437.47	383.01	430.95	395.592	397.955	3
	P36404	P36404	HUMAN	ARL2	ADP-ribosylation factor-like protein 2	1	8	3	2377.32	2969.29	2779.05	2907.06	2915.21	2417.25	2604.83	2815.95	2548.8	2604.82	150.541	188.793	134.259	119.34	172.492	131.352	1470.57	1725.31	1525.25	1972.87	1879.34	1684.86	1708.88	1705.49	1905.47	1942.47	8
	Q9Y2Y0	Q9Y2Y0	HUMAN	ARL2BP	ADP-ribosylation factor-like protein 2-binding protein	1	2	0	227.099	270.71	266.513	258.46	278.268	207.125	253.383	264.327	240.848	225.055	0	0	0	0	0	0	228.768	305.921	231.445	204.049	295.85	226.307	400.847	225.021	323.969	259.019	2
	P36405	P36405	HUMAN	ARL3	ADP-ribosylation factor-like protein 3	1	16	3	3884.88	3679.25	3848.39	3792.02	3603.65	3776.72	3916.2	3817.47	3795.71	4064.27	468.022	389.709	470.883	412.262	490.114	414.379	2653.16	2315.64	2683.79	2508.91	2399.67	2124.08	2230.44	2207.65	2213.95	2088.16	14
	P49703	P49703	HUMAN	ARL4D	ADP-ribosylation factor-like protein 4D	1	1	1	69.2502	345.932	270.129	274.997	308.993	230.317	248.372	197.952	193.51	208.301	29.6253	191.377	28.2085	56.6416	156.033	56.2015	75.587	276.642	46.9296	143.715	232.157	98.5032	306.044	120.325	221.845	254.995	3
	Q9Y689	Q9Y689	HUMAN	ARL5A	ADP-ribosylation factor-like protein 5A	1	0	2	0	0	0	0	0	0	0	0	0	0	253.952	260.074	253.069	255.526	248.335	235.563	0	0	0	0	0	0	0	0	0	0	0
	Q96KC2	Q96KC2	HUMAN	ARL5B	ADP-ribosylation factor-like protein 5B	1	0	0	0	0	0	0	0	0	0	0	0	0	0	0	0	0	0	0	257.584	420.93	262.437	334.754	317.921	395.432	690.576	405.879	465.843	613.413	2
	Q9H0F7-2	Q9H0F7	HUMAN	ARL6	Isoform 2 of ADP-ribosylation factor-like protein 6	1	3	0	440.78	453.883	488.862	411.548	469.995	462.75	568.101	504.539	497.437	476.343	0	0	0	0	0	0	72.9265	82.2138	78.7494	86.3685	82.7943	127.705	83.7224	134.39	116.89	112.469	1
	Q15041	Q15041	HUMAN	ARL6IP1	ADP-ribosylation factor-like protein 6-interacting protein 1	1	2	0	66.7091	62.1644	63.2356	66.8993	69.5296	88.7572	81.4051	86.8739	102.695	71.7995	0	0	0	0	0	0	52.851	67.0242	54.6585	67.8527	64.2617	89.7912	75.4406	94.3967	79.6927	90.6294	1
	Q66PJ3	Q66PJ3	HUMAN	ARL6IP4	ADP-ribosylation factor-like protein 6-interacting protein 4	4	4	3	1059.97	1121.52	1162.87	1164.27	1115.56	944.483	1104.38	1129.25	1108.03	1110.82	380.673	467.812	384.04	443.075	344.494	412.246	582.967	567.415	582.49	494.718	570.225	597.825	594.156	572.948	589.279	529.627	7
	Q66PJ3-2	Q66PJ3	HUMAN	ARL6IP4	Isoform 2 of ADP-ribosylation factor-like protein 6-interacting protein 4	4	0	2	0	0	0	0	0	0	0	0	0	0	206.543	240.496	202.436	207.51	207.866	234.977	358.806	353.543	353.454	323.406	322.866	322.236	393.494	308.298	355.316	279.541	2
	Q66PJ3-3	Q66PJ3	HUMAN	ARL6IP4	Isoform 3 of ADP-ribosylation factor-like protein 6-interacting protein 4	4	0	0	0	0	0	0	0	0	0	0	0	0	0	0	0	0	0	0	250.955	179.232	222.316	183.574	163.891	154.158	134.262	134.939	131.352	86.087	2
	Q66PJ3-7	Q66PJ3	HUMAN	ARL6IP4	Isoform 7 of ADP-ribosylation factor-like protein 6-interacting protein 4	4	0	0	0	0	0	0	0	0	0	0	0	0	0	0	0	0	0	0	55.8446	60.8344	61.665	69.4481	55.9501	46.6677	64.4909	44.3075	44.1146	48.1196	1
	O75915	O75915	HUMAN	ARL6IP5	PRA1 family protein 3	1	10	5	2279.82	1993.02	2355.76	2081.84	2281.81	2149.82	2056.56	1906.89	2416.3	1936.23	2545.73	2330.55	2367.31	2751.14	2332.67	2568.22	1069.23	881.434	1098.4	1032.4	1004.53	899.834	948.152	902.38	905.078	944.3	8
	Q8N6S5	Q8N6S5	HUMAN	ARL6IP6	ADP-ribosylation factor-like protein 6-interacting protein 6	1	0	0	0	0	0	0	0	0	0	0	0	0	0	0	0	0	0	0	306.374	290.02	306.581	314.542	303.431	326.178	289.773	335.953	324.805	316.661	3
	Q96BM9	Q96BM9	HUMAN	ARL8A	ADP-ribosylation factor-like protein 8A	1	5	5	1063.43	1092.89	1255.88	1011.58	1165.46	1087.26	1185.89	1124.14	1255.81	1195.14	975.165	936.994	889.438	1144.84	881.123	1055.51	279.643	228.747	308.341	268.758	318.662	346.834	324.08	348.731	420.461	365.782	2
	Q9NVJ2	Q9NVJ2	HUMAN	ARL8B	ADP-ribosylation factor-like protein 8B	1	27	15	6581.58	6771.46	6334.35	6049.43	6502.56	6715.06	6699.05	6371.4	7072.7	5728.79	3477.39	3464.69	3248.93	4083.25	2952.98	3623.82	3397.46	3494.36	3455.42	3689.1	3580.98	4432.79	4089.7	4474.79	4323.22	4572.08	29
	Q9NVT9	Q9NVT9	HUMAN	ARMC1	Armadillo repeat-containing protein 1	1	5	5	562.207	501.302	505.499	527.601	533.091	533.817	439.035	449.314	497.809	384.805	1009.64	1002.24	997.892	1080.99	925.552	1031.29	401.922	347.436	415.611	402.646	444.5	588.547	459.587	500.732	511.322	535.845	3
	Q8N2F6	Q8N2F6	HUMAN	ARMC10	Armadillo repeat-containing protein 10	1	4	4	353.949	370.274	336.763	337.681	373.059	387.677	370.017	395.745	390.981	377.451	300.34	254.27	276.574	335.693	257.132	273.703	1227.51	1241.04	1188.78	1215.27	1169.54	1221.67	1217.69	1169.27	1207.76	1203.46	10
	Q96C12	Q96C12	HUMAN	ARMC5	Armadillo repeat-containing protein 5	1	0	0	0	0	0	0	0	0	0	0	0	0	0	0	0	0	0	0	45.4266	45.2514	54.2463	55.562	58.7797	59.8411	59.5045	67.539	64.4618	58.544	1
	Q6NXE6	Q6NXE6	HUMAN	ARMC6	Armadillo repeat-containing protein 6	1	6	8	746.181	684.532	627.409	615.237	623.166	588.544	665.5	564.955	521.731	601.014	1023.15	1670.82	1019.21	833.577	1657.9	793.697	893.542	945.486	1076.92	970.143	1083.81	1016.24	966.341	1083.54	1037.2	757.206	7
	Q8IUR7	Q8IUR7	HUMAN	ARMC8	Armadillo repeat-containing protein 8	1	2	5	1119.94	1001.55	1070.92	1058.16	962.388	1071	1106.58	1054.71	1039.6	1029.05	389.349	340.574	382.444	358.719	357.95	362.113	986.83	945.697	965.014	1036.28	932.557	1054	966.23	1060.52	909.977	937.507	7
	Q7Z3E5	Q7Z3E5	HUMAN	ARMC9	LisH domain-containing protein ARMC9	1	3	11	598.549	533.521	616.307	492.462	625.027	448.59	700.027	563.074	676.165	651.649	2245.79	2710.08	2388.53	1127.64	3283.99	1302.54	1717.12	1968.02	1792.22	1898.35	1887.39	1098.85	1535.07	1119.16	1250.94	1292.53	12
	Q9P291	Q9P291	HUMAN	ARMCX1	Armadillo repeat-containing X-linked protein 1	1	6	10	977.11	1358.77	1102.32	1150.3	1118.46	1264.32	1259.8	1410.63	1300.98	1294.48	1861.73	2049.95	1865.76	2124.39	1996.81	2114.75	1173.21	1104.17	1248.13	1330.41	1272.57	1351.66	1448.28	1328.87	1342.11	1285.51	10
	Q7L311	Q7L311	HUMAN	ARMCX2	Armadillo repeat-containing X-linked protein 2	1	4	5	272.084	306.427	329.224	282.697	347.265	296.248	300.024	258.747	315.793	291.494	366.28	361.224	335.381	353.522	347.506	331.36	1594.96	1773.07	1776.29	1972.15	2174.51	1723.46	1978.85	1709.72	2160.64	2052.22	14
	Q9UH62	Q9UH62	HUMAN	ARMCX3	Armadillo repeat-containing X-linked protein 3	1	11	17	1980.26	2245.89	2043.24	2054.12	2227.09	2346.87	2067.06	1951.04	2150.68	1781.5	3205.96	3340.2	2922.59	3772.07	2951.5	3472.39	2422.26	2668.57	2524.93	2587.38	2619.3	2800.63	3283.59	2882.86	3034.14	2951.9	20
	Q5H9R4	Q5H9R4	HUMAN	ARMCX4	Armadillo repeat-containing X-linked protein 4	1	0	0	0	0	0	0	0	0	0	0	0	0	0	0	0	0	0	0	168.921	645.829	166.82	212.024	213.24	133.148	133.555	141.135	126.504	136.53	2
	Q7L4S7	Q7L4S7	HUMAN	ARMCX6	Protein ARMCX6	1	0	1	0	0	0	0	0	0	0	0	0	0	351.346	364.69	366.435	404.516	385.952	390.862	140.843	305.237	156.252	226.581	275.571	180.139	396.842	187.096	311.761	383.559	3
	Q9H993	Q9H993	HUMAN	ARMT1	Protein-glutamate O-methyltransferase	1	16	7	2942.32	3140.17	2861.67	3079.92	3275.21	3124.69	3013.09	2808.75	2838.77	2675.26	1057.13	1106.74	998.449	970.282	1230.82	918.417	3911.83	3828.91	4071.19	4204.66	3885.31	4115.69	3596.74	4298.84	3917.45	3764.09	20
	P27540	P27540	HUMAN	ARNT	Aryl hydrocarbon receptor nuclear translocator	1	5	5	604.589	772.172	683.812	752.897	712.203	618.231	736.851	784.612	703.29	758.943	439.053	582.897	384.32	405.372	400.557	374.526	727.268	932.53	717.972	694.347	869.15	734.448	785.825	685.711	666.747	775.299	7
	O00327	O00327	HUMAN	ARNTL	Aryl hydrocarbon receptor nuclear translocator-like protein 1	1	2	0	236.079	240.743	205.668	261.429	246.874	292.201	217.728	256.189	221.179	222.062	0	0	0	0	0	0	0	0	0	0	0	0	0	0	0	0	0
	Q92747	Q92747	HUMAN	ARPC1A	Actin-related protein 2/3 complex subunit 1A	1	6	13	2405.64	2178.57	2045.48	2124.14	2215.2	2088.01	1983.68	2019.84	1945.95	1882.31	2604.16	2625.28	2712.51	2355.62	2991.04	2381.26	3367.59	3194.41	3164.59	2930.01	2911.61	2918.92	2986.36	2795.22	2847.11	2860.5	19
	O15143	O15143	HUMAN	ARPC1B	Actin-related protein 2/3 complex subunit 1B	1	68	41	8323.31	8080.24	7803.22	7985.89	8236.18	7780.11	8054.9	8159.71	7915.88	8139.59	9734.46	8875.3	9746.76	7565.83	10557.7	7798.57	5871.93	5435.25	5836.81	5619.67	5440.15	5125.8	5860.88	5346.45	5205.67	5184.66	48
	O15144	O15144	HUMAN	ARPC2	Actin-related protein 2/3 complex subunit 2	1	38	21	5782.56	6045.74	5492.58	5801.92	5729.2	5668.67	5614.99	5699.8	5193.86	5257.88	10335.6	10142.7	10589.8	8269.46	12041.9	8705.91	6574.86	6377.05	6831.28	6860.44	7033.05	6119.01	6417.8	6446.1	6637.75	6823.51	43
	O15145	O15145	HUMAN	ARPC3	Actin-related protein 2/3 complex subunit 3	1	45	26	10542.4	10295.5	10546.5	10190.7	10404.3	10032.3	10085.8	9877.69	10000.9	9683.37	7718.6	7845.61	7857.64	6380.36	8683.06	6300.99	7884.79	7956.04	8136.83	8104.38	8381.94	7530.01	7588.13	7463.65	7914.3	7963.13	51
	P59998-3	P59998	HUMAN	ARPC4	Isoform 3 of Actin-related protein 2/3 complex subunit 4	1	21	15	3391.3	3406.86	3250.25	3263.06	3395.54	3336.22	3228.14	3372.48	3186.24	3293.62	4998.36	4627.04	5090.46	4001.23	5725.93	4058.16	2078.41	1800.19	2162.3	2110.06	1958.4	1927.37	1688.18	1894.61	1896.5	1746.01	15
	O15511	O15511	HUMAN	ARPC5	Actin-related protein 2/3 complex subunit 5	1	17	23	3132.72	2747.95	2876.17	2853.19	2852.84	2770.55	2806.74	2790.31	2796.6	2992.01	4886.2	4792.12	5079.01	3815.9	5486.95	4266.77	5572.49	5247.21	5678.82	5360.43	5484.92	4891.34	4531.79	4636.81	4649.13	4820.82	44
	Q9BPX5	Q9BPX5	HUMAN	ARPC5L	Actin-related protein 2/3 complex subunit 5-like protein	1	12	12	3065.6	3004.58	3037.35	3182.91	2990.94	3171	2986.81	3146.32	2965.8	3093.4	2977.11	3011.21	3059.91	2568.84	3407.97	2775.69	1920.41	1857.44	1837.43	1755.33	1756.36	1968.66	1922.22	1854.21	1928	1887.66	14
	Q7Z6K5-2	Q7Z6K5	HUMAN	ARPIN	Isoform C15orf38-AP3S2 of Arpin	1	2	5	154.923	178.827	159.204	179.834	194.77	153.623	148.576	150.155	152.024	144.671	1295.91	1212.8	1352.41	920.398	1460.03	1024.59	2467.27	2741.22	2425.11	2456.93	2626.7	2247.62	2713.62	2183.37	2344.25	2347.08	15
	P56211	P56211	HUMAN	ARPP19	cAMP-regulated phosphoprotein 19	1	0	2	0	0	0	0	0	0	0	0	0	0	295.543	316.333	322.071	225.427	307.681	245.163	174.852	142.563	194.578	159.843	195.992	157.156	179.322	164.599	237.378	175.669	1
	P49407	P49407	HUMAN	ARRB1	Beta-arrestin-1	1	11	2	2531.31	2653.11	2519.62	2655.87	2369.87	2476.09	2320.52	2668.05	2331.08	2631.05	134.616	168.857	136.166	121.979	179.681	119.962	2168.81	1967.39	2216.65	2080.69	2118.03	2006.06	1825.53	2027.09	2084.3	1991.95	18
	P32121-4	P32121	HUMAN	ARRB2	Isoform 4 of Beta-arrestin-2	1	5	3	923.76	983.553	994.344	982.043	981.558	1091.4	1034.58	1049.45	1018.49	1030.04	505.565	570.61	645.049	446.667	674.009	547.175	406.67	428.244	416.527	486.672	499.529	855.509	586.3	860.072	794.067	878.774	4
	Q8N5I2	Q8N5I2	HUMAN	ARRDC1	Arrestin domain-containing protein 1	1	3	1	240.049	213.622	201.199	220.874	227.315	199.132	217.424	204.652	190.67	217.479	211.3	207.959	236.794	208.602	217.76	216.246	105.53	79.3627	95.09	104.482	99.3137	82.8478	73.9838	88.5121	84.4734	89.751	1
	Q8NCT1	Q8NCT1	HUMAN	ARRDC4	Arrestin domain-containing protein 4	1	0	1	0	0	0	0	0	0	0	0	0	0	16.4515	36.7338	23.647	22.1688	42.751	38.6421	0	0	0	0	0	0	0	0	0	0	0
	P15289	P15289	HUMAN	ARSA	Arylsulfatase A	1	3	3	298.344	298.561	297.242	297.054	292.671	286.015	250.768	265.693	254.323	240.565	264.089	217.29	270.541	285.206	232.293	263.062	320.498	329.789	337.383	386.688	367.03	340.298	352.286	308.791	303.538	312.233	4
	P15848	P15848	HUMAN	ARSB	Arylsulfatase B	1	6	12	1432.89	1364.08	1345.25	1369.7	1528.5	1482.84	1319.14	1348.23	1339.86	1359.8	3088.44	2754.91	2942.63	3357.53	2609.76	3148.56	2547.28	2335.28	2654.88	2593.03	2341.57	2162.31	1934.68	2211.45	2045.17	1954.53	16
	P51689	P51689	HUMAN	ARSD	Arylsulfatase D	1	0	1	0	0	0	0	0	0	0	0	0	0	79.841	77.1824	72.8354	79.7041	80.3362	85.7921	0	0	0	0	0	0	0	0	0	0	0
	P51690	P51690	HUMAN	ARSE	Arylsulfatase E	1	1	0	178.848	230.208	215.355	215.718	215.685	159.057	230.48	212.312	215.089	228.626	0	0	0	0	0	0	149.468	156.051	170.767	167.582	160.003	143.259	155.376	136.295	159.025	173.608	3
	Q5FYB0	Q5FYB0	HUMAN	ARSJ	Arylsulfatase J	1	0	0	0	0	0	0	0	0	0	0	0	0	0	0	0	0	0	0	73.2902	91.7652	92.7975	94.269	108.615	44.6558	41.8678	33.1803	39.2239	35.9297	1
	Q6UWY0	Q6UWY0	HUMAN	ARSK	Arylsulfatase K	1	0	4	0	0	0	0	0	0	0	0	0	0	680.043	638.354	676.381	647.12	615.482	603.637	0	0	0	0	0	0	0	0	0	0	0
	Q9H2C2	Q9H2C2	HUMAN	ARV1	Protein ARV1	1	0	2	0	0	0	0	0	0	0	0	0	0	114.369	118.216	117.875	132.222	108.402	124.474	491.266	311.585	458.759	355.428	421.891	361.67	292.332	345.322	430.338	344.759	2
	O00192	O00192	HUMAN	ARVCF	Armadillo repeat protein deleted in velo-cardio-facial syndrome	1	0	1	0	0	0	0	0	0	0	0	0	0	77.752	72.1973	86.0638	71.7186	71.2119	87.2956	0	0	0	0	0	0	0	0	0	0	0
	Q9HBK9	Q9HBK9	HUMAN	AS3MT	Arsenite methyltransferase	1	0	4	0	0	0	0	0	0	0	0	0	0	697.443	850.189	713.9	597.49	1021.12	638.042	22.2218	30.962	29.5915	29.5277	28.6228	20.5236	21.3064	19.2029	26.8221	18.8993	1
	Q13510-2	Q13510	HUMAN	ASAH1	Isoform 2 of Acid ceramidase	1	15	10	2422.07	1954.54	2078.97	2025.02	1994.58	1952.16	1840.56	1996.02	1883.15	1937.37	1726.32	1399.96	1682.5	1531.91	1435.19	1507.99	3388.24	2800.76	3375.08	3246.84	3000.01	3044.06	2646.27	3010.42	2775.82	2694.47	20
	Q9ULH1-2	Q9ULH1	HUMAN	ASAP1	Isoform 1 of Arf-GAP with SH3 domain, ANK repeat and PH domain-containing protein 1	1	7	19	1950.61	1887.27	2108.85	1997.19	2024.1	1674.49	1884.19	1909.94	2017.58	1971.5	2838.86	3066.24	3009.12	2752.71	3283.16	2884.98	3459.64	3767.38	3416.9	3422.68	3594.46	3144.34	4258.25	3125.62	3234.24	3163.09	28
	O43150	O43150	HUMAN	ASAP2	Arf-GAP with SH3 domain, ANK repeat and PH domain-containing protein 2	1	7	5	909.083	1082.97	898.18	1091.85	884.005	930.1	899.815	1068.38	881.148	1039.73	985.725	1186.05	1095.47	931.062	1243.17	996.426	1376.9	1413.4	1345.8	1383.13	1420.18	1332.39	1319.99	1314.46	1292.63	1349.62	9
	Q8TDY4	Q8TDY4	HUMAN	ASAP3	Arf-GAP with SH3 domain, ANK repeat and PH domain-containing protein 3	1	0	2	0	0	0	0	0	0	0	0	0	0	155.713	246.459	179.759	115.485	250.961	117.392	423.507	433.467	419.775	434.637	446.991	337.737	448.616	344.96	362.305	367.163	6
	Q9Y576	Q9Y576	HUMAN	ASB1	Ankyrin repeat and SOCS box protein 1	1	1	1	108.747	170.229	141.675	140.195	139.728	113.466	131.175	120.066	123.441	113.429	67.2315	105.985	63.2842	65.5539	89.8204	68.2536	311.118	428.82	319.196	380.151	435.773	361.775	439.478	362.953	383.606	458.291	2
	Q9Y575-3	Q9Y575	HUMAN	ASB3	Isoform 3 of Ankyrin repeat and SOCS box protein 3	1	2	2	224.354	276.106	267.254	291.171	331.006	326.061	328.483	233.49	304.437	204.872	87.8127	217.351	90.7298	142.185	156.178	150.827	111.482	178.61	108.152	114.796	134.671	146.663	360.902	159.137	186.141	225.718	2
	Q9NWX5	Q9NWX5	HUMAN	ASB6	Ankyrin repeat and SOCS box protein 6	1	1	1	175.251	184.247	180.857	175.385	175.948	148.993	191.411	178.217	180.188	180.783	36.3861	105.366	33.178	39.0768	72.1788	35.1486	875.595	1188.26	881.046	1016.49	1090.63	1135.83	1555.86	1169.64	1287.27	1452.66	6
	Q9H765	Q9H765	HUMAN	ASB8	Ankyrin repeat and SOCS box protein 8	1	0	0	0	0	0	0	0	0	0	0	0	0	0	0	0	0	0	0	459.347	702.783	473.674	611.177	792.721	564.032	1194.31	503.928	718.541	821.754	3
	Q96DX5	Q96DX5	HUMAN	ASB9	Ankyrin repeat and SOCS box protein 9	1	1	0	136.69	132.574	137.403	142.418	154.691	118.636	146.985	133.766	138.25	144.457	0	0	0	0	0	0	210.037	235.527	242.701	225.114	254.096	213.203	228.011	210.341	233.951	270.282	3
	Q8N9N2-2	Q8N9N2	HUMAN	ASCC1	Isoform 2 of Activating signal cointegrator 1 complex subunit 1	1	5	4	1167.17	1512.25	1324.53	1359.72	1343.74	1182.25	1292.84	1307.63	1214.96	1239.36	485.247	500.229	472.174	453.027	498.309	405.66	785.065	745.612	806.633	766.924	824.304	711.161	762.204	711.949	779.154	724.597	10
	Q9H1I8	Q9H1I8	HUMAN	ASCC2	Activating signal cointegrator 1 complex subunit 2	1	10	3	1981.41	2059.08	1838.12	1922.24	2001.43	1944.55	1933.71	1901.78	1857.49	1779.59	564.8	610.353	557.807	608.313	587.607	575.737	604.462	573.701	656.713	663.907	653.673	629.007	598.584	623.115	613.764	634.482	6
	Q8N3C0	Q8N3C0	HUMAN	ASCC3	Activating signal cointegrator 1 complex subunit 3	1	15	22	2610.34	2850.02	2551.12	2739.97	2867.65	2631.62	2695.36	2635.08	2485.96	2639.59	5065.31	5851.49	4744.58	5008.93	5136.31	4293.06	6277.21	6490.06	6322.32	6434.33	6048.55	5747.89	5202.7	5767.4	5291.61	5386.81	37
	Q9Y294	Q9Y294	HUMAN	ASF1A	Histone chaperone ASF1A	1	1	1	131.55	151.274	138.085	130.522	123.981	115.614	120.686	146.998	122.622	171.643	130.047	119.386	132.151	125.43	167.606	133.271	183.624	234.222	194.173	260.459	238.803	162.189	143.112	152.446	130.446	126.12	1
	Q9NR48	Q9NR48	HUMAN	ASH1L	Histone-lysine N-methyltransferase ASH1L	1	6	2	1028.81	2121.36	2139.52	2254.8	2161.99	1004.33	2081.29	1731.57	1736.24	1854.52	72.3666	226.553	58.1363	88.7267	162.303	86.4625	455.852	664.031	442.476	496.193	585.027	506.357	685.639	464.964	516.324	578.664	7
	Q9UBL3	Q9UBL3	HUMAN	ASH2L	Set1/Ash2 histone methyltransferase complex subunit ASH2	1	8	9	2047.23	2316.33	2146.11	2362.8	2175.26	2206.42	1997.63	2138.82	1938.89	2108.56	2388.62	2595.07	2343.01	2677.24	2321.83	2809.49	1878.64	1967.33	1915.9	1835.63	1953.61	1951.96	1959.69	2041.25	2171.74	2272.15	12
	P78348-1	P78348	HUMAN	ASIC1	Isoform 1 of Acid-sensing ion channel 1	1	0	1	0	0	0	0	0	0	0	0	0	0	83.0836	118.968	90.9444	77.8361	125.591	94.1731	0	0	0	0	0	0	0	0	0	0	0
	P04424	P04424	HUMAN	ASL	Argininosuccinate lyase	1	3	5	1371.8	1478.9	1333.71	1329.76	1469.15	1338.56	1282.22	1373.76	1377.7	1143.49	1112.77	1067.94	1177.03	852.244	1194.08	928.343	900.647	878.393	916.61	909.599	851.915	745.215	752.496	758.493	746.754	766.756	6
	O95671	O95671	HUMAN	ASMTL	N-acetylserotonin O-methyltransferase-like protein	1	16	14	2605.1	2222.49	2490.51	2348.48	2459.16	2765	2481.8	2710.97	2620.83	2940.1	2086.41	2107.51	2154.32	1845.31	2621.58	1863.08	2649.26	2490.07	2688.38	2808.42	2958.5	3272.24	3021.96	2939.07	3118.09	3252.23	21
	O43681	O43681	HUMAN	ASNA1	ATPase ASNA1	1	20	12	3166.76	3162.46	3123.54	3162.31	3284.95	3343.75	3302.04	3308.54	3179.34	3560.97	2630.79	3094.71	2552.01	2556.88	3211.31	2482.98	2933.72	2730.34	2904.03	2817.08	2795.83	2866.72	3032.28	2858.13	2919.68	3028.17	21
	P08243	P08243	HUMAN	ASNS	Asparagine synthetase [glutamine-hydrolyzing]	1	30	24	5576.05	7374.97	5949.64	6297.59	6736.91	11065.8	6730.64	7088.1	6225.01	5767.36	4622.25	6883.04	4869.11	4307.11	6466.58	4564.54	4277.36	4755.16	4470.85	4188.74	4568.43	9506.69	9124.89	10610.9	10790.8	10093.4	59
	Q9NWL6	Q9NWL6	HUMAN	ASNSD1	Asparagine synthetase domain-containing protein 1	1	1	0	135.2	120.438	115.135	128.526	129.091	113.942	117.335	133.448	106.965	121.274	0	0	0	0	0	0	0	0	0	0	0	0	0	0	0	0	0
	Q12797	Q12797	HUMAN	ASPH	Aspartyl/asparaginyl beta-hydroxylase	1	26	64	5544.53	5326.7	6235.45	5550.83	6184.97	5665.8	5714.87	5034.43	6649.86	4739.83	16850.2	15535.2	16162.2	17480.1	15179	17351.6	12019.1	12457.4	12316	12843.8	12474.7	11258.7	10808.8	11113.5	11216.3	11485.8	89
	Q6ICH7	Q6ICH7	HUMAN	ASPHD2	Aspartate beta-hydroxylase domain-containing protein 2	1	0	1	0	0	0	0	0	0	0	0	0	0	21.815	35.0033	19.9857	31.9763	28.6008	26.3777	0	0	0	0	0	0	0	0	0	0	0
	Q8IZT6	Q8IZT6	HUMAN	ASPM	Abnormal spindle-like microcephaly-associated protein	1	0	0	0	0	0	0	0	0	0	0	0	0	0	0	0	0	0	0	314.294	308.383	284.093	293.235	279.368	283.625	288.884	292.828	302.39	301.866	2
	Q9BZE9-2	Q9BZE9	HUMAN	ASPSCR1	Isoform 2 of Tether containing UBX domain for GLUT4	1	5	5	682.278	593.672	591.889	546.531	600.436	541.015	545.959	557.392	545.32	499.819	553.408	655.888	593.249	524.616	692.81	525.663	1130.75	1114.56	1137.5	1108.86	1073.28	1083.92	1044.55	1095.7	1026.08	1076.79	8
	P00966	P00966	HUMAN	ASS1	Argininosuccinate synthase	1	8	19	1907.93	1451.28	1587.01	1576.13	1439.6	1959.1	1530.63	1654.22	1554.41	1788.35	4978.42	4646.07	5346.17	4190.02	5848.06	4602.26	1112.75	1087.53	1118.95	1038.18	997.922	1113.16	1187.27	1159.08	1200.14	1174.5	7
	Q2TB18	Q2TB18	HUMAN	ASTE1	Protein asteroid homolog 1	1	0	0	0	0	0	0	0	0	0	0	0	0	0	0	0	0	0	0	95.785	88.0298	91.122	80.6235	85.0684	102.317	83.6826	93.956	91.979	92.0477	1
	Q9NVM9	Q9NVM9	HUMAN	ASUN	Protein asunder homolog	1	6	12	1017.93	1122.79	1037.49	1098.32	1037.65	1072.47	1086.15	1157	1073.37	1192.99	2328.77	2329.9	2088.5	2291.07	2059.33	2190.07	1195.89	1544.52	1206.89	1431.36	1397.47	1309.43	1298.31	1361.52	1240.94	1467.55	9
	Q8IXJ9	Q8IXJ9	HUMAN	ASXL1	Putative Polycomb group protein ASXL1	1	1	1	155.052	269.918	289.719	303.568	313.96	202.201	281.016	284.181	304.283	324.644	29.264	66.9471	27.4183	38.5295	54.7606	38.3832	199.801	370.075	181.306	247.52	341.842	271.509	528.725	281.443	337.832	417.512	2
	Q76L83	Q76L83	HUMAN	ASXL2	Putative Polycomb group protein ASXL2	1	0	0	0	0	0	0	0	0	0	0	0	0	0	0	0	0	0	0	902.273	1367.44	907.726	978.469	1092.6	1243.99	1725.86	1161.3	1225.58	1304.52	10
	Q8NBU5	Q8NBU5	HUMAN	ATAD1	ATPase family AAA domain-containing protein 1	1	3	5	683.678	715.509	762.957	730.333	767.432	803.698	735.347	736.287	744.972	660.223	1965.36	2183.82	1810.04	2346.91	1867.14	2259.42	1347.57	1549.44	1506.82	1417.99	1662.78	1786.84	1687.28	1734.4	1993.02	1981.34	10
	Q6PL18	Q6PL18	HUMAN	ATAD2	ATPase family AAA domain-containing protein 2	1	6	6	1910.76	1153.06	1067.79	1137.6	1149.8	1748.56	1324.61	1144.81	1098.94	1106.6	716.836	591.094	630.194	892.509	520.766	848.655	2306.01	1981.31	2279.9	2198.61	2018.77	2746.92	2278.97	2571.19	2277.43	2534.35	14
	Q9ULI0	Q9ULI0	HUMAN	ATAD2B	ATPase family AAA domain-containing protein 2B	1	0	1	0	0	0	0	0	0	0	0	0	0	133.655	154.199	132.563	170.532	148.489	175.078	93.6595	83.4428	88.7662	82.1906	79.4223	87.4039	90.9664	93.7492	90.1428	88.2706	1
	Q9NVI7-2	Q9NVI7	HUMAN	ATAD3A	Isoform 2 of ATPase family AAA domain-containing protein 3A	1	8	8	1559.75	1627.37	1545.78	1525.79	1587.43	1687.8	1552.24	1610.2	1667.76	1522.91	1441.05	1388.42	1534.86	1441.88	1439.76	1628.76	1910.22	1655.52	1913.35	1881.28	1770.02	1947.28	1738.74	1951.03	1878.35	1915.35	16
	Q5T9A4	Q5T9A4	HUMAN	ATAD3B	ATPase family AAA domain-containing protein 3B	1	15	18	2163.71	2234.65	2148.95	2124.39	2123.6	2342.43	2229.95	2296.27	2370.78	2263.54	4102	3624.01	3934.31	4355.96	3672.66	4125.44	4942.6	4591.13	4831.86	4837.7	4673.64	6065.11	5294.2	5901.18	5557.07	5589.88	32
	Q96QE3	Q96QE3	HUMAN	ATAD5	ATPase family AAA domain-containing protein 5	1	1	0	139.787	155.509	94.7838	149.094	117.888	127.009	155.377	265.193	140.84	147.534	0	0	0	0	0	0	304.866	274.343	306.588	279.717	279.882	283.887	280.09	302.834	302.469	252.253	1
	Q5SQI0	Q5SQI0	HUMAN	ATAT1	Alpha-tubulin N-acetyltransferase 1	1	0	0	0	0	0	0	0	0	0	0	0	0	0	0	0	0	0	0	659.195	606.12	617.606	584.866	605.822	862.517	1009.14	852.051	910.409	877.311	4
	O95260	O95260	HUMAN	ATE1	Arginyl-tRNA--protein transferase 1	2	8	3	2358.09	2329.41	2345.47	2405.48	2336.86	2490.9	2219.51	2426.32	2273.21	2343.02	391.437	392.334	411.69	339.904	415.59	375.48	1467.93	1471.05	1495.36	1384.27	1394.76	1515.2	1336.47	1616.88	1519.78	1516.47	10
	O95260-2	O95260	HUMAN	ATE1	Isoform ATE1-2 of Arginyl-tRNA--protein transferase 1	2	0	1	0	0	0	0	0	0	0	0	0	0	179.248	205.92	170.268	182.645	194.468	170.418	107.16	123.3	93.3648	125.808	92.9761	133.836	92.2359	172.197	109.573	139.393	1
	P18846	P18846	HUMAN	ATF1	Cyclic AMP-dependent transcription factor ATF-1	1	1	4	385.038	360.459	407.076	358.348	376.96	371.976	380.701	354.27	405.028	388.019	648.413	664.885	591.349	785.484	634.706	780.738	211.913	271.931	207.511	225.538	225.14	322.728	283.445	296.448	255.833	338.38	2
	P15336	P15336	HUMAN	ATF2	Cyclic AMP-dependent transcription factor ATF-2	1	5	3	594.707	600.525	718.098	622.664	704.797	561.758	611.435	479.581	514.538	542.525	348.544	437.752	356.155	412.056	416.254	438.666	1030.83	1161.39	1044.81	1099.27	1349.97	1319.59	1178.28	1252.46	1280.88	1361.93	10
	P18847	P18847	HUMAN	ATF3	Cyclic AMP-dependent transcription factor ATF-3	1	1	3	29.1683	73.3034	46.944	43.5528	45.5387	65.0853	254.283	255.168	232.775	292.047	175.784	741.366	162.89	426.577	2192.94	472.203	104.472	304.203	99.8957	120.962	135.218	139.652	1445.96	157.748	361.874	575.326	4
	P18848	P18848	HUMAN	ATF4	Cyclic AMP-dependent transcription factor ATF-4	1	0	2	0	0	0	0	0	0	0	0	0	0	112.008	1715.1	112.339	279.23	1031.58	280.732	0	0	0	0	0	0	0	0	0	0	0
	P18850	P18850	HUMAN	ATF6	Cyclic AMP-dependent transcription factor ATF-6 alpha	1	0	3	0	0	0	0	0	0	0	0	0	0	210.956	658.409	214.196	408.237	459.213	375.453	531.613	1144.82	549.282	747.227	877.156	1081.29	1654.97	1140.85	1576	1548.48	7
	Q99941	Q99941	HUMAN	ATF6B	Cyclic AMP-dependent transcription factor ATF-6 beta	1	0	3	0	0	0	0	0	0	0	0	0	0	189.609	504.972	208.109	182.874	472.269	213.594	50.331	48.7243	69.3153	78.6637	77.4928	78.502	50.2799	87.2263	127.817	113.272	1
	P17544	P17544	HUMAN	ATF7	Cyclic AMP-dependent transcription factor ATF-7	1	1	2	182.508	203.516	281.397	243.127	231.061	217.438	232.691	304.807	240.245	295.132	104.156	163.808	99.3632	172.205	120.808	170.802	438.771	468.282	452.548	485.163	477.111	600.79	579.401	616.436	578.463	613.903	5
	Q6VMQ6-4	Q6VMQ6	HUMAN	ATF7IP	Isoform 3 of Activating transcription factor 7-interacting protein 1	1	6	13	612.82	641.514	684.141	678.074	664.924	647.394	710.044	635.167	657.57	675.622	1096.57	1413.95	1007.22	1312.47	1309.31	1293	1549.19	1781.66	1587.59	1560.9	1681.86	1909.27	2436.83	1962.8	2010.2	2040.52	18
	Q9BSB4	Q9BSB4	HUMAN	ATG101	Autophagy-related protein 101	1	4	1	834.576	1511.08	1101.26	1125.18	1172.62	833.502	1278.14	1199.2	1152.84	1060.25	106.877	260.916	101.015	104.251	161.812	115.711	256.968	523.941	256.49	283.494	368.272	269.169	529.811	260.981	334.233	407.522	4
	O94817	O94817	HUMAN	ATG12	Ubiquitin-like protein ATG12	1	2	0	409.538	591.967	613.561	594.406	625.366	459.767	660.4	599.299	659.604	688.892	0	0	0	0	0	0	539.785	857.808	568.774	808.225	806.921	583.179	826.404	674.033	780.571	926.856	2
	O75143-5	O75143	HUMAN	ATG13	Isoform 5 of Autophagy-related protein 13	1	2	1	289.184	299.287	300.687	299.539	286.134	305.987	269.104	279.766	285.857	287.209	121.256	167.725	126.789	126.714	137.343	131.674	102.727	146.922	106.561	118.164	139.597	144.002	163.223	141.548	153.09	182.252	2
	Q6ZNE5	Q6ZNE5	HUMAN	ATG14	Beclin 1-associated autophagy-related key regulator	1	0	3	0	0	0	0	0	0	0	0	0	0	255.392	388.925	289.179	238.198	363.158	262.62	913.221	1001.89	906.889	862.584	846.332	787.334	827.481	720.457	805.689	750.575	5
	Q676U5	Q676U5	HUMAN	ATG16L1	Autophagy-related protein 16-1	1	7	8	1611.15	1556.16	1603.56	1552.93	1587.29	1609.39	1652.01	1549.82	1589.86	1517.99	1208.05	1306.41	1312.67	1111.26	1486.28	1248.78	2449.93	2110.14	2375.26	2309.89	2305.34	2379.51	2384.27	2344.5	2396.85	2439.22	14
	Q2TAZ0-3	Q2TAZ0	HUMAN	ATG2A	Isoform 2 of Autophagy-related protein 2 homolog A	1	0	0	0	0	0	0	0	0	0	0	0	0	0	0	0	0	0	0	410.306	403.224	461.109	433.265	416.624	484.453	460.321	496.04	485.234	462.876	4
	Q96BY7	Q96BY7	HUMAN	ATG2B	Autophagy-related protein 2 homolog B	1	8	7	1209.98	1248.81	1269.18	1196.81	1230.91	1195.37	1263.26	1280.32	1269.13	1294.98	892.903	1136.98	906.721	739.626	1108.1	707.351	1168.66	1126.79	1183.1	1229.78	1266.07	1409.89	1241.47	1384.76	1420.04	1364.14	8
	Q9NT62	Q9NT62	HUMAN	ATG3	Ubiquitin-like-conjugating enzyme ATG3	1	7	8	1699.34	1493.13	1649.78	1526.08	1606.28	1388.45	1551.44	1439.94	1483.66	1404.16	2041.41	1887.18	2109.39	1494.03	2248.32	1576.56	1193.7	1165.66	1194.56	1124.91	1068.4	1196.6	1206.15	1249.93	1205.22	1133.4	9
	Q8WYN0	Q8WYN0	HUMAN	ATG4A	Cysteine protease ATG4A	1	1	0	156.067	171.503	148.141	168.491	159.998	189.943	175.874	153.79	142.745	167.233	0	0	0	0	0	0	210.496	218.871	201.095	212.868	206.057	285.297	241.35	287.885	280.572	272.956	3
	Q9Y4P1-2	Q9Y4P1	HUMAN	ATG4B	Isoform 2 of Cysteine protease ATG4B	1	4	1	498.316	498.068	498.968	482.807	535.743	500.115	481.625	531.876	557.344	506.669	26.8741	29.2587	35.3208	32.4873	43.9292	33.4474	424.264	385.977	410.836	455.469	453.524	470.271	477.605	492.785	529.724	547.213	5
	Q96DT6	Q96DT6	HUMAN	ATG4C	Cysteine protease ATG4C	1	1	0	43.7466	37.4416	35.3414	40.3866	44.0851	33.5458	46.1558	30.4288	36.1886	37.0023	0	0	0	0	0	0	0	0	0	0	0	0	0	0	0	0	0
	Q9H1Y0	Q9H1Y0	HUMAN	ATG5	Autophagy protein 5	1	4	2	883.319	947.317	931.459	898.256	901.721	872.933	970.802	852.221	905.753	901.779	369.061	475.766	436.259	319.072	491.56	384.774	910.948	946.117	935.881	917.134	996.149	1015.33	950.064	1052.71	1075.58	1050.94	7
	O95352	O95352	HUMAN	ATG7	Ubiquitin-like modifier-activating enzyme ATG7	1	9	5	1217.62	1236.68	1126.5	1123.82	1254.12	1231.86	1153.72	1174.71	1121.95	1058.15	1531.37	1383.33	1496.15	1171.79	1575.52	1255.22	2129.82	2043.65	2281.59	2356.56	2203.86	2026.54	2122.4	2079.41	2123.97	2263.03	18
	Q7Z3C6	Q7Z3C6	HUMAN	ATG9A	Autophagy-related protein 9A	1	0	0	0	0	0	0	0	0	0	0	0	0	0	0	0	0	0	0	243.628	256.563	229.437	246.366	231.119	291.338	277.258	272.155	263.536	267.966	2
	Q32M88	Q32M88	HUMAN	ATHL1	Acid trehalase-like protein 1	1	1	0	54.6984	48.9257	52.8061	51.2349	50.0602	45.7361	44.0243	45.8487	46.1231	36.0257	0	0	0	0	0	0	0	0	0	0	0	0	0	0	0	0	0
	P31939	P31939	HUMAN	ATIC	Bifunctional purine biosynthesis protein PURH	1	75	48	15109.2	13498.8	13886.2	13764.3	13637.9	13935.4	14004.9	13828.5	13520.1	14408.7	8546.43	7648.63	8613.86	6504.84	8936.15	6801.43	10980.8	9848.04	10913.7	10314.2	10360.1	10683.5	9930.22	10544.9	10164.2	10111.4	74
	Q8WXF7	Q8WXF7	HUMAN	ATL1	Atlastin-1	1	4	10	664.822	556.847	713.357	574.242	688.944	679.017	650.713	528.702	717.172	479.042	2604.55	2344.88	2513.54	2605.65	2248.23	2485.64	1707.02	1638.08	1737.57	1726.73	1744.62	1588.09	1423.84	1615.65	1571.33	1438.79	13
	Q8NHH9	Q8NHH9	HUMAN	ATL2	Atlastin-2	1	8	4	1492.77	1315.37	1461.75	1386.96	1507.54	1680.76	1428.36	1263.94	1591.1	1296.09	482.288	503.603	455.436	658.612	484.798	620.647	998.165	910.682	1027.89	987.673	986.447	1491.59	1121.04	1550.56	1415.38	1382.05	9
	Q6DD88	Q6DD88	HUMAN	ATL3	Atlastin-3	1	32	37	6644.06	5652.57	6666.32	5808.11	6457.11	6567.11	5803.65	4994.74	7029.84	4628.54	10986.2	9515.02	10196.3	11162.6	9512.7	10502	5125.38	4479.6	5108.2	5217.09	4794.28	4769.28	4019.12	4957.71	4499.79	4603.44	37
	Q13315	Q13315	HUMAN	ATM	Serine-protein kinase ATM	1	9	17	2917.15	3380.33	2652.33	2920.55	3153.16	2516.47	3242.94	2490.34	2726.33	2608.13	2585.44	2621.94	2377.7	2256.79	2709.54	2170.49	1064.31	1096.78	1037.58	966.191	971.1	714.325	1009.5	765.832	739.182	881.632	9
	P54259	P54259	HUMAN	ATN1	Atrophin-1	1	3	4	475.185	587.327	662.503	709.35	600.088	410.461	457.931	608.029	547.493	543.543	389.401	589.29	400.246	528.304	407.276	525.511	229.315	291.908	249.681	216.744	283.842	300.781	319.104	272.752	281.6	272.614	3
	O00244	O00244	HUMAN	ATOX1	Copper transport protein ATOX1	1	4	4	639.155	518.061	582.749	550.745	550.544	589.162	562.751	549.353	567.418	538.617	2180.49	1669.74	2095.06	1846	2224.71	1880.98	2290.67	2256.39	2261.03	2355.3	2166.09	2354.16	2387.73	2465.16	2101.51	2128.68	9
	O60312	O60312	HUMAN	ATP10A	Probable phospholipid-transporting ATPase VA	1	0	0	0	0	0	0	0	0	0	0	0	0	0	0	0	0	0	0	345.824	517.499	317.541	329.162	383.187	247.257	282.452	249.495	242.508	278.332	3
	Q9P241	Q9P241	HUMAN	ATP10D	Probable phospholipid-transporting ATPase VD	1	0	0	0	0	0	0	0	0	0	0	0	0	0	0	0	0	0	0	215.226	387.674	234.294	260.318	294.433	188.03	266.664	188.139	202.51	237.853	2
	P98196	P98196	HUMAN	ATP11A	Probable phospholipid-transporting ATPase IH	1	0	2	0	0	0	0	0	0	0	0	0	0	246.442	273.512	235.768	239.63	210.877	232.923	254.544	226.348	253.938	246.743	295.267	327.709	239.844	291.852	341.501	345.226	1
	Q9Y2G3	Q9Y2G3	HUMAN	ATP11B	Probable phospholipid-transporting ATPase IF	1	3	2	203.705	272.894	247.952	248.979	262.668	266.126	223.435	221.218	261.69	193.537	110.47	115.519	95.9545	108.881	97.2039	109.046	455.518	507.341	454.206	467.601	497.935	521.851	521.116	565.841	572.025	584.192	6
	Q8NB49	Q8NB49	HUMAN	ATP11C	Phospholipid-transporting ATPase IG	1	16	12	2716.98	2988.53	3263.78	2951.67	3284.15	2728.79	2712.46	2430.55	3329.18	2317.21	1902.35	2112.54	1917.91	2015.33	1740.64	2100.35	2138.04	2298.89	2046.17	2192.02	2087.81	1905.15	2116.34	1925.33	1919.27	2063.53	13
	P54707-2	P54707	HUMAN	ATP12A	Isoform 2 of Potassium-transporting ATPase alpha chain 2	1	6	9	2883.04	2760.74	2973.52	2950.71	2823.46	3181.05	3148.41	2615.54	3292.79	3082.36	3366.1	3477.51	3390.8	3730.57	3144.88	3849.68	2756.04	2500.86	2726.28	2801.28	2406.38	2991.31	2328.46	2900.14	2559.59	2562.46	15
	Q9HD20	Q9HD20	HUMAN	ATP13A1	Manganese-transporting ATPase 13A1	1	14	24	2752.71	2554.61	2840.21	2555.12	2848.93	2781.5	2500.9	2410.61	3169.91	2187.65	5021.48	4513.99	4518.32	4987.36	4389.87	4484.81	2839.19	2873.46	2882.46	3018.08	3064.74	2697.3	3043.46	2723.78	3043.28	3015.24	29
	Q9H7F0	Q9H7F0	HUMAN	ATP13A3	Probable cation-transporting ATPase 13A3	1	1	4	414.491	437.037	312.365	291.731	336.449	225.737	272.229	234.799	252.286	228.452	334.473	442.377	347.985	281.655	263.817	311.106	663.982	954.874	711.703	647.317	715.384	433.662	631.783	391.788	471.773	528.199	5
	P05023-4	P05023	HUMAN	ATP1A1	Isoform 4 of Sodium/potassium-transporting ATPase subunit alpha-1	1	41	46	6061.82	6023.03	7018.53	6081.91	6835.17	6338.73	6216.71	5457.07	8102.3	5392.16	11002.9	11110.5	11235	12073.6	10093.6	12227.9	11726	13418.4	11591.7	11683.3	11728.3	12591.9	14151.9	12843.2	12531.4	12163.4	88
	P13637-3	P13637	HUMAN	ATP1A3	Isoform 3 of Sodium/potassium-transporting ATPase subunit alpha-3	1	20	26	1809.92	1850.22	2085.49	1825.62	2109.18	1903.54	1893.62	1754.66	2513.32	1633.23	7128.74	7051.04	7127.32	7612.37	6407.71	7790.44	3186.41	3398.48	3140.45	3133.17	3134.37	3336.4	3159.11	3379.35	3182.26	3235.47	23
	P05026	P05026	HUMAN	ATP1B1	Sodium/potassium-transporting ATPase subunit beta-1	1	3	7	995.393	877.741	1035.1	911.144	1037.71	899.824	890.811	834.493	1081.5	869.547	1507.75	1904.4	1519.75	1585.44	1600.76	1686.16	1489.9	1488.61	1456.53	1563.06	1613.32	1348.76	1491.94	1459.83	1515.61	1393.97	10
	P54709	P54709	HUMAN	ATP1B3	Sodium/potassium-transporting ATPase subunit beta-3	1	15	14	1970.94	2125.99	2345.78	2056.73	2241.86	2413.25	2238.26	2182.39	3098.92	2010.97	3090.52	2971.91	3013.17	3785.7	3138.14	3465.35	3360.97	3470.57	3268.78	3452.41	3213.88	3991.14	3979.01	4007.7	3722.04	3801.42	31
	P16615	P16615	HUMAN	ATP2A2	Sarcoplasmic/endoplasmic reticulum calcium ATPase 2	1	54	63	10185.2	9211.61	9876.61	9337.23	9781.52	9871.55	8809.14	8600.98	10609.3	8290.29	13640.1	13482.1	12952.5	13167.5	12626.9	12565.1	10334.5	10226.9	10224.7	10918.6	10113.9	9524.63	8734.41	9579.8	9359.56	9697.54	70
	Q93084-5	Q93084	HUMAN	ATP2A3	Isoform SERCA3E of Sarcoplasmic/endoplasmic reticulum calcium ATPase 3	1	6	21	918.363	875.097	997.989	888.786	971.644	909.112	947.343	839.716	1133.27	818.931	5211.74	4809.37	4758.08	4829.62	4590.16	4686.7	6300.46	6315.94	6106.02	6538.88	5985.38	5922.19	5672.57	5945.39	5439.96	5792.21	37
	P20020-3	P20020	HUMAN	ATP2B1	Isoform B of Plasma membrane calcium-transporting ATPase 1	1	17	27	3157.49	3529.93	3581.52	3466.7	3686.78	2987.66	3138.7	2869.29	4147.86	2716.39	5853	4951.59	5767.33	5120.41	4818.74	5304.55	3619.51	3583.59	3678.33	3563.03	3481.41	2817.79	3329.45	2890.64	2903.89	3109.71	31
	Q01814	Q01814	HUMAN	ATP2B2	Plasma membrane calcium-transporting ATPase 2	1	16	23	2824.38	3046.69	3116.41	3002.75	3147.51	2651.22	2747.78	2518.84	3510.33	2328.85	4363.03	3888.4	4210.67	3972.5	3652.98	4008.82	6143.66	5924.28	6273.97	6499.6	6104.25	4679.78	5060.53	4578.81	4749.93	5277.35	34
	P23634	P23634	HUMAN	ATP2B4	Plasma membrane calcium-transporting ATPase 4	1	31	58	6275.43	6233.38	6956.78	6311.69	6964.84	5707.83	5619.24	5030.69	7320.59	4758.98	16582.6	15723	16473.5	16146.9	15691	16139.5	12295	11411	12310.9	11851.2	11571.8	8578.3	9546.98	8317.94	8835.56	9116.03	68
	P98194-7	P98194	HUMAN	ATP2C1	Isoform 7 of Calcium-transporting ATPase type 2C member 1	1	15	15	3065.96	3465.98	3410.04	2957.37	3121.12	2656.38	3155.13	2675.79	3277.75	2665.97	2214.86	2796.29	2193.23	2018.64	1981.93	2205.1	2266.13	2780.41	2230.88	2442.86	2408.99	2186.94	2056.01	2241.22	2073.03	2245.21	22
	P25705	P25705	HUMAN	ATP5A1	ATP synthase subunit alpha, mitochondrial	1	137	94	21808.4	20527.8	20542.7	20566.5	20795.7	23807.3	22346	22276.2	21957.4	22292.6	23750.3	21282.2	23131.8	26547.4	22148.6	25171.8	22690.8	19338	22023.4	21123.1	21011.5	22717.2	19913.2	21068.2	21617.7	20861.7	133
	P06576	P06576	HUMAN	ATP5B	ATP synthase subunit beta, mitochondrial	1	140	87	27461.7	25665.4	26182.7	25832.1	26237.5	30638.6	28888.7	29790.3	28538.4	29055.1	18685.2	16224.3	17684.5	20158.5	16424.2	18314.8	17278.8	16459.9	17154.1	16378.8	16420.6	18375.4	18729.5	18060.8	17919.2	18125	136
	P36542	P36542	HUMAN	ATP5C1	ATP synthase subunit gamma, mitochondrial	1	13	44	3019.84	2918.92	2805.61	2829.83	3082.86	3305.17	3159.76	2997.84	3228.58	3061.65	11766.1	10483.1	11044.6	12327.8	10435	12388.9	9657.92	8257.22	9185.92	8849.47	8410.44	8854.55	8427.79	8861.69	9224.6	9537.7	35
	P30049	P30049	HUMAN	ATP5D	ATP synthase subunit delta, mitochondrial	1	6	2	474.977	398.291	385.062	366.958	338.766	373.492	338.256	450.069	311.098	354.57	243.786	206.316	248.273	286.284	240.942	236.914	495.769	424.39	484.928	475.234	447.831	540.939	466.945	469.954	468.903	483.325	6
	Q5VTU8	Q5VTU8	HUMAN	ATP5EP2	ATP synthase subunit epsilon-like protein, mitochondrial	1	1	4	45.1866	20.7965	22.3171	28.4573	37.3609	44.0618	19.4116	14.5213	25.5282	9.99707	888.337	718.204	841.357	876.186	814.484	802.729	580.973	501.142	589.465	540.678	507.566	611.365	560.143	605.15	547.396	531.825	5
	P24539	P24539	HUMAN	ATP5F1	ATP synthase F(0) complex subunit B1, mitochondrial	1	9	21	1688.67	1697.4	1551.96	1616.26	1771.93	1861.01	1671.34	1614.57	1706.87	1478.48	8710.95	7832.47	8260.01	9226.17	7641.46	8982.46	4923.2	4486.22	4688.85	4329.94	4119.58	4448.87	4241.01	4655.5	4226.59	4126.17	23
	Q06055-2	Q06055	HUMAN	ATP5G2	Isoform 2 of ATP synthase F(0) complex subunit C2, mitochondrial	1	0	2	0	0	0	0	0	0	0	0	0	0	1458.13	1280.36	1351.85	1676.53	1380.72	1561.92	464.559	650.618	481.149	427.273	490.555	544.144	1615.92	396.869	485.589	438.894	3
	O75947	O75947	HUMAN	ATP5H	ATP synthase subunit d, mitochondrial	1	21	26	7561.6	6443.15	6941.69	6738.96	6710.63	7729.75	7566.8	7570.73	7344.56	7414.74	7139.92	5938.06	6838.93	7316.74	6181.91	7362.74	7041.75	6241.63	6877.64	6446.57	5975.47	7000.37	6081.23	6831.98	6352.89	6254.81	37
	P56385	P56385	HUMAN	ATP5I	ATP synthase subunit e, mitochondrial	1	4	12	1360.92	1138.84	1283.15	1169.82	1114.23	1296.91	1346.61	1406.74	1392.78	1377.24	1724.17	1460.67	1655.13	1798.94	1437.37	1835.83	1855.25	1615.14	1809.54	1749.75	1649.55	1930.98	1656.8	1961.19	1809.48	1783.37	10
	P18859-2	P18859	HUMAN	ATP5J	Isoform 2 of ATP synthase-coupling factor 6, mitochondrial	1	9	5	1672.74	1411.29	1449.02	1449.25	1487.48	1795.07	1540.22	1602.55	1458.3	1488.27	2862.37	2255.25	2758.18	2851.36	2470.93	2869.74	2371.96	2223.21	2356.78	2364.28	2091.82	2639.16	2028.87	2708	2197.86	2288.28	16
	P56134	P56134	HUMAN	ATP5J2	ATP synthase subunit f, mitochondrial	1	5	4	515.105	531.906	516.341	508.744	510.47	536.461	560.245	552.066	565.324	521.257	689.112	558.063	574.458	706.159	586.625	558.992	413.039	375.141	468.145	421.697	454.092	464.222	379.694	439.503	466.674	479.198	4
	O75964	O75964	HUMAN	ATP5L	ATP synthase subunit g, mitochondrial	1	7	14	1376.41	1373.76	1233.81	1436.63	1373.91	1749.34	1287.24	1346.48	1436	1120.48	3790.25	3513.03	3712.52	3944.73	3485.37	4140.79	2660.2	2229.46	2589.04	2418.41	2273.25	2506.76	2261.01	2750.65	2486.35	2284.1	13
	P48047	P48047	HUMAN	ATP5O	ATP synthase subunit O, mitochondrial	1	14	27	2567.62	2121.17	2448.61	2217.57	2312.86	2454.53	2601.39	2582.83	2630.74	2608.71	7536.63	6318.14	7395.69	7765.16	6706.16	8016.92	3511.78	2978.12	3430.36	3133.95	3139.38	3364.72	3228.3	3430.94	3266.94	3021.75	23
	Q99766	Q99766	HUMAN	ATP5S	ATP synthase subunit s, mitochondrial	1	0	2	0	0	0	0	0	0	0	0	0	0	334.737	301.957	313.188	347.819	302.6	311.717	411.202	379.048	371.099	406.836	401.657	361.15	335.445	346.344	361.181	409.814	2
	Q9NW81-4	Q9NW81	HUMAN	ATP5SL	Isoform 4 of ATP synthase subunit s-like protein	1	1	1	96.7751	88.7084	94.1462	98.76	109.126	111.63	104.264	115.379	108.509	117.733	87.4713	91.7689	85.5375	88.355	96.306	101.699	586.683	621.549	594.894	584.962	561.45	664.359	711.545	652.602	631.432	680.436	4
	Q15904	Q15904	HUMAN	ATP6AP1	V-type proton ATPase subunit S1	1	4	6	816.243	1035.9	1206.05	1019.6	1176.37	956.114	1107.69	1017.66	1314.03	837.739	663.361	793.987	660.46	800.763	783.385	783.945	902.451	1172.34	968.859	1182.61	1269.15	1339.32	1619.24	1393.64	1452.72	1467.7	5
	O75787	O75787	HUMAN	ATP6AP2	Renin receptor	1	8	4	485.431	1131.92	1089.44	1117.92	1184.96	699.747	931.438	1006.64	1106.78	943.73	282.039	1209.89	298.05	573.483	899.827	541.431	567.624	1472.32	626.014	1049.37	1433.33	841.914	1310.03	915.04	1269.15	1258.21	10
	Q93050-3	Q93050	HUMAN	ATP6V0A1	Isoform 3 of V-type proton ATPase 116 kDa subunit a isoform 1	1	11	11	2777.17	3099.89	3219.37	3032.88	3356.32	3189.77	3344.19	3007.09	3516.52	2738.59	1469.5	1717.07	1459.66	1592.33	1610.89	1605.81	1630.87	1724.2	1664.26	1735.82	1712.52	1821.62	1926.61	1905.75	2091.77	2054.28	12
	Q9Y487	Q9Y487	HUMAN	ATP6V0A2	V-type proton ATPase 116 kDa subunit a isoform 2	1	3	6	322.078	338.417	326.671	331.63	317.218	372.332	328.519	346.758	388.373	279.167	656.017	661.588	650.283	729.432	605.256	737.496	488.018	508.021	526.195	561.131	552.911	706.239	687.626	761.081	733.932	797.066	5
	P61421	P61421	HUMAN	ATP6V0D1	V-type proton ATPase subunit d 1	1	10	5	2097.96	2683.28	2288.93	2377.8	2600.83	2373.74	2470.13	2358.27	2368.62	2169.71	936.144	1159.13	890.762	1065.34	1022.71	991.466	1267.2	1406.09	1290.67	1367.46	1508.63	1432.26	1893.96	1489.85	1734.98	1670.01	14
	P38606	P38606	HUMAN	ATP6V1A	V-type proton ATPase catalytic subunit A	1	32	37	5103.14	5175.16	5063.92	5060.75	4984.94	4803.11	5157.83	4892.81	4799.92	5022.56	7789.04	7364.29	7646.66	7077.52	8254.15	7472.91	5162.72	5331.64	5310.99	5383.38	5534.91	6208.29	6275.13	6298.73	6155.07	5500.4	43
	P15313	P15313	HUMAN	ATP6V1B1	V-type proton ATPase subunit B, kidney isoform	1	7	4	705.474	816.031	683.917	715.17	725.828	747.879	718.601	759.696	718.958	768.608	897.882	871.419	817.06	904.352	994.078	876.104	861.604	815.759	820.475	839.772	837.041	1004.66	972.232	1028.96	992.161	1075.55	9
	P21281	P21281	HUMAN	ATP6V1B2	V-type proton ATPase subunit B, brain isoform	1	32	16	4056.44	4362.74	3832.38	4137.08	4061.95	4474.89	4120.26	4336.53	3908.9	4385.24	4205.57	4150.88	4330.17	4066.95	4532.31	4456.71	3394.62	3486.1	3490.72	3290.72	3320.65	4194	3935.66	4095.25	3968.1	4010.05	35
	P21283	P21283	HUMAN	ATP6V1C1	V-type proton ATPase subunit C 1	1	14	15	3780.47	4603.45	4082.51	4219.54	4306.82	4680.84	4292.18	4469.94	4310.16	3764.9	2197.75	2402.74	2216.13	2264.82	2410.35	2387.7	3962.19	3829.58	4034.79	3851.02	4093.38	5692.01	4983.63	5772.55	5586.03	5069.72	32
	Q9Y5K8	Q9Y5K8	HUMAN	ATP6V1D	V-type proton ATPase subunit D	1	6	9	1372.49	1411.66	1569.87	1387.55	1350.78	1253.6	1400.81	1412.71	1384.96	1328.06	2521.8	2864.55	2395.48	2451.76	2614.14	2500.28	2239.47	2756.83	2223.53	2386.75	2625.95	2615.79	2615.25	2517.58	2698.08	2815.64	18
	P36543	P36543	HUMAN	ATP6V1E1	V-type proton ATPase subunit E 1	1	19	22	3073.51	3716.01	3817.28	3647.11	3579.24	3346.05	3459.45	3555.87	3431.34	3599.19	3581.7	4614.88	3717.95	3733.77	4242.77	4190.49	3517.6	4050.54	3589.93	3595.86	3918.45	4380.65	4966.28	4458.51	4797.4	4622.6	35
	Q16864-2	Q16864	HUMAN	ATP6V1F	Isoform 2 of V-type proton ATPase subunit F	1	2	3	71.0976	105.046	92.9406	104.349	92.1141	83.0337	84.9657	127.322	81.5952	114.563	1218.98	1653	1189.26	1225.08	1524.46	1243.78	328.216	532.241	322.328	506.3	400.678	531.883	394.697	517.104	409.096	403.703	1
	O75348	O75348	HUMAN	ATP6V1G1	V-type proton ATPase subunit G 1	1	2	9	287.358	350.972	346.33	342.886	332.063	323.409	352.179	337.747	343.622	359.743	1736.25	2544.76	1782.48	1756.31	2273.78	1952.05	834.998	1008.14	829.976	869.175	931.968	1079.59	1112.12	1073.91	1165.62	973.933	10
	O95670	O95670	HUMAN	ATP6V1G2	V-type proton ATPase subunit G 2	1	0	0	0	0	0	0	0	0	0	0	0	0	0	0	0	0	0	0	152.363	162.302	154.278	181.062	168.656	177.328	144.48	162.185	139.391	170.403	2
	Q9UI12	Q9UI12	HUMAN	ATP6V1H	V-type proton ATPase subunit H	1	10	13	1080.58	1303.23	1280.26	1248.24	1219.05	1098.71	1392.31	1373.52	1339.49	1378.5	2052.62	2290.15	1977.04	1893.56	2405.81	1994.65	1949.41	2163.09	1977.62	2233.46	2282.24	2487.5	2459.13	2479.83	2706.83	2828.96	20
	Q04656-3	Q04656	HUMAN	ATP7A	Isoform 2 of Copper-transporting ATPase 1	1	2	8	432.443	582.908	532.47	557.773	542.301	590.452	608.312	627.117	670.925	625.337	938.822	1073.43	1060.61	1186.77	1024.27	1281.89	1603.51	2158.96	1540.26	1942.75	1487.84	2206.5	1706.47	2238.74	1520.56	2018.51	6
	O43520	O43520	HUMAN	ATP8B1	Phospholipid-transporting ATPase IC	1	0	0	0	0	0	0	0	0	0	0	0	0	0	0	0	0	0	0	135.848	172.77	135.518	136.458	129.611	143.481	188.129	121.547	138.455	149.699	1
	P98198-3	P98198	HUMAN	ATP8B2	Isoform 3 of Phospholipid-transporting ATPase ID	1	2	2	168.496	156.274	162.504	159.324	175.795	135.615	143.467	114.494	158.986	110.97	176.198	167.503	184.964	147.159	137.225	150.951	761.198	749.013	769.265	854.961	840.951	749.2	602.056	672.525	612.029	713.763	7
	O60423-1	O60423	HUMAN	ATP8B3	Isoform 2 of Phospholipid-transporting ATPase IK	1	1	3	351.862	390.384	347.546	330.92	397.763	325.725	331.186	300.409	348.676	275.653	353.613	355.672	323.061	369.575	396.219	373.423	135.706	118.026	127.81	148.396	162.938	175.109	161.872	156.615	168.837	169.222	1
	O75110	O75110	HUMAN	ATP9A	Probable phospholipid-transporting ATPase IIA	1	3	8	730.143	777.345	706.87	628.322	658.636	573.225	589.729	512.944	600.54	476.73	906.811	814.613	952.056	832.078	777.829	852.767	663.573	708.998	680.99	735.097	688.162	693.068	594.438	653.265	621.33	641.084	5
	O43861	O43861	HUMAN	ATP9B	Probable phospholipid-transporting ATPase IIB	1	0	3	0	0	0	0	0	0	0	0	0	0	309.467	358.592	353.489	305.934	311.769	334.363	270.632	349.249	286.034	287.435	299.761	286.776	557.714	262.629	300.303	301.992	5
	Q5TC12	Q5TC12	HUMAN	ATPAF1	ATP synthase mitochondrial F1 complex assembly factor 1	1	5	0	1339.97	1261.47	1365.99	1541.92	1556.14	1239.29	1172.21	1459.25	1435.88	1528.77	0	0	0	0	0	0	663.749	620.946	693.294	614.375	601.136	755.948	526.675	710.073	632.762	585.546	5
	Q8N5M1	Q8N5M1	HUMAN	ATPAF2	ATP synthase mitochondrial F1 complex assembly factor 2	1	3	0	435.081	411.104	420.443	374.37	426.348	401.46	433.143	462.471	485.095	427.198	0	0	0	0	0	0	0	0	0	0	0	0	0	0	0	0	0
	Q9UII2	Q9UII2	HUMAN	ATPIF1	ATPase inhibitor, mitochondrial	1	1	7	161.481	188.062	203.491	204.271	191.072	195.525	199.717	199.5	230.82	249.83	1839.52	1627.2	1844.16	1910.92	1699.11	1890.36	3643.59	3851.16	3816.41	4028.56	3662.14	4034.44	3691.54	3893.42	3178.74	3918.43	20
	O75882	O75882	HUMAN	ATRN	Attractin	1	2	6	185.959	214.834	219.951	208.93	214.331	227.125	190.252	185.471	226.66	179.341	1147.99	1234.05	1352.92	1440.13	1096.45	1726.38	600.258	591.031	590.785	625.106	630.904	800.815	693.057	710.528	665.607	663.534	6
	P46100	P46100	HUMAN	ATRX	Transcriptional regulator ATRX	1	8	28	1572.78	1809.48	1835.64	1781.79	1820.18	1555.72	1691.91	1779.15	1832.56	1792.31	4066.91	5058.76	3989.23	4449.57	4328.42	4530.12	3281.7	3542.86	3518.02	3577.89	3798.76	3788.9	3505.07	3855.31	3866.87	3627.37	25
	P54253	P54253	HUMAN	ATXN1	Ataxin-1	1	0	6	0	0	0	0	0	0	0	0	0	0	959.091	968.384	891.719	1077.95	899.93	981.255	302.461	348.899	301.369	266.57	301.354	211.766	243.369	218.532	246.705	267.875	4
	Q9UBB4	Q9UBB4	HUMAN	ATXN10	Ataxin-10	1	15	9	4722.94	4336.33	4616.51	4572.7	4429.23	3711.13	3879.88	4314.62	4239.96	3881.41	2710.44	2939.31	2791.66	2221.78	2986.75	2296.25	2450.29	2436.59	2510.14	2980.64	2977.81	2481.61	2287.96	2546.24	2888.4	2818.76	17
	P0C7T5	P0C7T5	HUMAN	ATXN1L	Ataxin-1-like	1	2	3	357.518	464.632	403.161	405.409	376.572	389.464	426.451	473.087	435.841	431.543	455.711	470.949	427.933	476.831	377.431	483.14	32.883	123.332	104.844	64.0242	208.512	104.578	133.571	95.1122	326.995	449.615	1
	Q99700	Q99700	HUMAN	ATXN2	Ataxin-2	1	9	12	2032.46	1859.27	2035.38	1879.32	1754.14	1941.96	1835.38	2116.51	1841.38	2128.54	1754.4	1575.08	1841.15	1786.67	1843.84	1886.97	4342.02	4503.08	4732.88	4487.13	4918.27	5400.77	4807.78	5188.2	5388.49	5409.56	27
	Q8WWM7	Q8WWM7	HUMAN	ATXN2L	Ataxin-2-like protein	1	11	28	1463.21	1451.33	1471.36	1581.64	1500.36	1622.04	1426.28	1511.42	1506.65	1435.97	5190.01	5634.72	5328.09	5526.84	5628.63	5740.57	6706.64	6759.88	6927.1	6851.62	7153.98	8644.76	7879.03	8485.12	8713.42	8291.77	59
	P54252	P54252	HUMAN	ATXN3	Ataxin-3	1	5	1	858.234	973.107	861.094	943.387	898.035	805.32	868.306	884.454	860.044	880.291	31.1642	38.0986	30.7905	30.5695	38.2132	31.6383	337.665	370.389	354.414	341.881	366.608	296.3	402.299	310.29	364.192	319.926	4
	O15265-2	O15265	HUMAN	ATXN7	Isoform b of Ataxin-7	1	0	0	0	0	0	0	0	0	0	0	0	0	0	0	0	0	0	0	350.292	425.17	309.21	336.914	393.072	373.557	347.041	336.741	364.803	351.267	5
	Q9ULK2	Q9ULK2	HUMAN	ATXN7L1	Ataxin-7-like protein 1	1	1	0	156.412	178.246	166.813	169.305	195.786	191.22	180.894	176.883	167.704	156.835	0	0	0	0	0	0	0	0	0	0	0	0	0	0	0	0	0
	Q5T6C5	Q5T6C5	HUMAN	ATXN7L2	Ataxin-7-like protein 2	1	0	0	0	0	0	0	0	0	0	0	0	0	0	0	0	0	0	0	93.9604	154.853	99.6401	85.6522	115.056	63.1024	137.748	87.8396	102.083	114.488	1
	Q14CW9-2	Q14CW9	HUMAN	ATXN7L3	Isoform 2 of Ataxin-7-like protein 3	1	0	1	0	0	0	0	0	0	0	0	0	0	36.5859	31.4822	26.3448	35.5444	34.1313	37.7164	378.84	403.184	379.364	518.623	534.241	543.724	487.318	525.493	518.89	570.367	2
	Q96GX2	Q96GX2	HUMAN	ATXN7L3B	Putative ataxin-7-like protein 3B	1	1	1	73.4987	90.4076	62.8356	103.059	85.249	96.3071	60.6458	97.8533	65.9601	91.7173	240.402	404.324	231.347	241.354	310.58	274.155	31.8803	39.4933	35.7142	43.9984	39.259	51.4586	49.4557	56.6255	59.4925	49.7979	1
	Q13825	Q13825	HUMAN	AUH	Methylglutaconyl-CoA hydratase, mitochondrial	1	1	1	429.308	368.82	411.64	390.853	403.926	449.218	416.454	418.659	443.387	477.375	132.331	126.575	123.869	146.7	136.357	143.918	476.234	481.05	454.11	510.263	454.48	573.413	444.392	600.149	491.587	533.911	3
	Q9Y679	Q9Y679	HUMAN	AUP1	Ancient ubiquitous protein 1	1	0	6	0	0	0	0	0	0	0	0	0	0	1447.53	1610.33	1398.45	1578.68	1390.11	1541	656.389	757.204	648.081	726.842	691.889	974.565	788.136	947.61	874.641	895.715	6
	O14965	O14965	HUMAN	AURKA	Aurora kinase A	1	0	0	0	0	0	0	0	0	0	0	0	0	0	0	0	0	0	0	361.454	240.721	343.194	294.939	262.338	855.237	517.086	904.484	774.125	688.178	5
	Q9NQS1	Q9NQS1	HUMAN	AVEN	Cell death regulator Aven	1	6	2	1315.85	1264.24	1279.79	1270.51	1201.02	1165.37	1096.52	1161.21	1107.21	1237.49	214.418	203.718	242.807	169.142	247.139	193.211	707.744	511.861	704.095	594.738	662.734	420.058	486.95	404.744	564.297	471.984	5
	Q8NBF6	Q8NBF6	HUMAN	AVL9	Late secretory pathway protein AVL9 homolog	1	1	1	134.508	158.682	132.978	164.196	130.59	154.75	125.921	132.43	130.522	146.225	150.28	179.281	151.22	118.759	175.982	143.108	442.088	478.146	432.687	452.099	471.555	575.514	505.824	582.749	578.023	575.506	4
	O15169	O15169	HUMAN	AXIN1	Axin-1	1	1	1	141.282	171.796	175.761	172.54	174.916	143.143	142.466	173.126	170.105	150.282	39.263	51.0933	38.5619	44.0724	37.2158	38.8214	259.153	263.927	261.011	282.107	319.124	314.794	282.786	278.038	344.025	354.294	3
	P30530	P30530	HUMAN	AXL	Tyrosine-protein kinase receptor UFO	1	8	11	1351.48	2349.38	1374.56	1407.32	1680.62	1246.76	1802.99	1167.38	1305.82	1306.51	860.232	1594.62	1623.5	1035.54	1387.42	1433.95	1069.08	1700.81	1043.88	899.289	884.466	695.298	1175.31	671.613	685.273	712.688	12
	Q9H6S1	Q9H6S1	HUMAN	AZI2	5-azacytidine-induced protein 2	1	1	3	41.1103	49.7529	45.4935	53.112	54.8795	33.8821	41.4054	38.3685	32.7946	28.8911	186.688	320.9	199.277	191.589	233.518	258.451	798.432	912.114	754.773	781.259	788.493	594.436	744.821	571.804	597.2	649.017	4
	O14977	O14977	HUMAN	AZIN1	Antizyme inhibitor 1	1	7	1	784.845	2836.01	2643.03	2705.89	2785.97	996.605	1147.29	1807.26	1756.6	1344.44	20.3011	454.377	42.972	36.7343	141.696	71.3657	155.92	999.709	160.165	406.784	728.323	200.941	1011.59	202.316	599.53	842.53	6
	P61769	P61769	HUMAN	B2M	Beta-2-microglobulin	1	4	12	530.11	473.742	526.782	508.262	534.009	709.525	761.517	748.027	784.665	761.391	2836.09	2622.01	3370.44	4969.69	3157.79	3699.18	1336.63	1886.04	1481.72	1425.87	2019.65	1603.33	3791.12	2107.8	2326.78	2008.24	9
	Q8NCR0	Q8NCR0	HUMAN	B3GALNT2	UDP-GalNAc:beta-1,3-N-acetylgalactosaminyltransferase 2	1	0	1	0	0	0	0	0	0	0	0	0	0	147.84	176.192	146.336	161.877	177.024	153.702	0	0	0	0	0	0	0	0	0	0	0
	O94766	O94766	HUMAN	B3GAT3	Galactosylgalactosylxylosylprotein 3-beta-glucuronosyltransferase 3	1	0	1	0	0	0	0	0	0	0	0	0	0	22.9539	46.3912	22.438	23.4506	35.3285	18.2175	175.554	147.509	193.319	196.318	202.678	249.841	210.334	216.851	209.818	202.468	2
	Q6Y288	Q6Y288	HUMAN	B3GLCT	Beta-1,3-glucosyltransferase	1	4	6	928.695	845.547	872.457	880.381	861.219	924.827	875.84	1019.6	873.096	808.067	1909.97	1591.96	1762.53	1985.62	1587.52	1882.94	1615.28	1400.84	1637.79	1481.45	1499.03	1653.46	1444.11	1667.67	1702.73	1557.41	10
	Q9NY97	Q9NY97	HUMAN	B3GNT2	N-acetyllactosaminide beta-1,3-N-acetylglucosaminyltransferase 2	1	1	1	103.782	157.036	136.614	118.305	141.217	228.248	288.361	278.577	333.194	303.663	23.1617	31.245	24.7369	36.9155	29.5704	34.2643	0	0	0	0	0	0	0	0	0	0	0
	Q6UX72	Q6UX72	HUMAN	B3GNT9	UDP-GlcNAc:betaGal beta-1,3-N-acetylglucosaminyltransferase 9	1	0	2	0	0	0	0	0	0	0	0	0	0	492.798	444.016	498.549	595.064	397.056	653.218	232.801	193.898	219.448	233.886	188.929	191.349	159.301	170.154	169.051	175.146	1
	P15291	P15291	HUMAN	B4GALT1	Beta-1,4-galactosyltransferase 1	1	3	3	392.155	395.921	323.078	343.429	330.237	345.877	325.161	332.845	331.921	302.539	325.449	374.63	296.047	276.378	205.899	280.631	382.65	481.992	392.3	416.878	415.882	365.465	446.238	324.497	328.388	364.706	6
	O60512	O60512	HUMAN	B4GALT3	Beta-1,4-galactosyltransferase 3	1	0	1	0	0	0	0	0	0	0	0	0	0	66.6648	65.0538	56.2761	65.4935	62.1305	71.8546	102.017	136.888	101.145	131.215	134.722	178.559	133.326	163.91	172.862	152.695	1
	O60513	O60513	HUMAN	B4GALT4	Beta-1,4-galactosyltransferase 4	1	2	8	1244.93	1209.91	1072.51	1044.95	1114.9	1107.07	968.345	750.65	777.765	685.55	1123.75	1040.77	1100.72	1108.38	809.641	1204.11	489.093	554.391	484.436	500.63	442.92	524.328	451.018	515.452	398.936	443.75	4
	O43286	O43286	HUMAN	B4GALT5	Beta-1,4-galactosyltransferase 5	1	0	1	0	0	0	0	0	0	0	0	0	0	25.7276	39.7692	29.0491	19.0162	22.6185	27.9148	0	0	0	0	0	0	0	0	0	0	0
	Q9UBV7	Q9UBV7	HUMAN	B4GALT7	Beta-1,4-galactosyltransferase 7	1	2	2	185.588	144.356	155.153	129	173.036	153.866	152.477	123.284	169.02	132.64	190.362	149.818	178.968	143.979	155.337	161.515	432.401	426.877	464.694	461.765	422.907	355.317	370.092	307.947	326.073	354.735	4
	Q9UPM9	Q9UPM9	HUMAN	B9D1	B9 domain-containing protein 1	1	1	0	207.657	272.216	227.353	238.291	234.507	160.313	235.209	212.221	181.455	217.962	0	0	0	0	0	0	0	0	0	0	0	0	0	0	0	0	0
	Q9NWV8	Q9NWV8	HUMAN	BABAM1	BRISC and BRCA1-A complex member 1	1	11	8	2429.58	2510.57	2448.88	2436.26	2454.51	2269.54	2453.01	2378.53	2326.95	2385.66	1123.97	1180.36	1152.55	969.44	1238.56	985.272	2200.69	1847.3	2265.1	2094.26	2013.96	2475.27	2266.3	2331.46	2276.41	2147.51	19
	P56817	P56817	HUMAN	BACE1	Beta-secretase 1	1	0	1	0	0	0	0	0	0	0	0	0	0	102.077	138.047	174.525	103.432	91.4875	141.649	590.407	713.211	561.546	558.583	505.263	523.579	509.475	461.22	464.349	446.406	2
	Q9Y5Z0	Q9Y5Z0	HUMAN	BACE2	Beta-secretase 2	1	0	0	0	0	0	0	0	0	0	0	0	0	0	0	0	0	0	0	88.8135	115.833	91.7065	88.9031	99.9703	125.24	129.54	120.208	114.214	105.148	1
	O14867	O14867	HUMAN	BACH1	Transcription regulator protein BACH1	1	2	12	168.302	193.517	232.657	202.742	205.163	170.468	227.151	206.223	225.825	231.944	1279.6	1959.21	1411.87	1374.66	1972.18	1448.39	974.104	1393.96	973.764	1203.14	1267.37	1066.78	1581.39	1094.69	1131.72	1211.23	11
	Q92934	Q92934	HUMAN	BAD	Bcl2-associated agonist of cell death	1	0	0	0	0	0	0	0	0	0	0	0	0	0	0	0	0	0	0	873.057	803.729	901.933	1106.4	1043.57	1045.46	918.225	990.285	1160.86	1084.83	6
	Q99933	Q99933	HUMAN	BAG1	BAG family molecular chaperone regulator 1	1	1	6	98.3274	106.944	89.4002	110.841	103.404	124.356	109.498	130.581	96.4619	110.821	958.244	1139.34	935.606	946.678	1000.55	918.514	687.299	670.051	670.422	691.362	722.6	771.448	657.616	798.808	805.04	825.885	5
	O95816	O95816	HUMAN	BAG2	BAG family molecular chaperone regulator 2	1	15	20	3665.96	3176.11	3463.52	3467.63	3276.93	3203.14	3261.04	3328.66	3111.8	3453.51	3939.17	4111.73	4189.86	3882.73	4107.77	3842.27	4283.93	3493.56	4399.17	3999.31	3964.76	3605.08	3565.44	3462.86	3501.17	3438.85	30
	O95817	O95817	HUMAN	BAG3	BAG family molecular chaperone regulator 3	1	21	21	2062.52	3970.79	3911.51	3542.62	3482.5	2241.51	3405.92	3380.91	3464.48	3390.47	3311.92	9463.83	3446.04	3944.74	7612.89	3948.17	4841.39	7485.28	4635.05	5549.56	7425.6	5952.5	7568.55	5817.63	6505.78	7331.52	47
	O95429	O95429	HUMAN	BAG4	BAG family molecular chaperone regulator 4	1	3	2	622.802	737.639	703.459	757.487	664.982	655.479	697.609	773.687	631.423	801.412	585.348	559.308	507.645	594.576	580.114	564.343	333.413	335.67	331.627	348.544	361.256	360.429	466.737	329.775	341.079	336.595	5
	Q9UL15-2	Q9UL15	HUMAN	BAG5	Isoform 2 of BAG family molecular chaperone regulator 5	1	13	6	2105.43	2252.32	2113.37	2292.61	2148.37	2514.15	2191.38	2453.63	2146.27	2348.24	836.886	1168.43	888.648	1124.37	1113.17	1189.52	1658.6	1660.44	1567.48	1614.88	1550.78	1973.66	1813.08	1975.12	1749.8	1845.22	12
	P46379-3	P46379	HUMAN	BAG6	Isoform 3 of Large proline-rich protein BAG6	1	4	5	649.494	627.67	729.785	679.138	674.175	735.29	636.971	639.165	689.667	645.795	887.522	1156.74	882.229	919.333	1067.13	929.859	1645.66	1834.58	1623.77	1579.44	1571.01	1683.25	1503.26	1652.78	1640.23	1687.11	12
	Q8TBE0	Q8TBE0	HUMAN	BAHD1	Bromo adjacent homology domain-containing 1 protein	1	1	1	200.187	625.033	673.943	663.218	636.482	326.186	595.899	630.346	625.472	637.162	143.527	516.31	148.535	317.54	313.323	320.519	178.146	158.732	147.26	125.3	136.746	146.708	185.202	149.618	147.042	135.2	2
	Q9UQB8	Q9UQB8	HUMAN	BAIAP2	Brain-specific angiogenesis inhibitor 1-associated protein 2	1	4	12	756.81	715.604	709.451	690.88	609.824	645.507	675.298	745.688	718.405	755.359	1587.12	2207.72	1545.31	1662.55	2175.98	1666.46	2209.25	2271.37	2294.56	2233.49	2319.58	1784.78	2450.43	1880.01	2160.79	2206.71	18
	Q9UHR4	Q9UHR4	HUMAN	BAIAP2L1	Brain-specific angiogenesis inhibitor 1-associated protein 2-like protein 1	1	0	3	0	0	0	0	0	0	0	0	0	0	1079.88	1227.29	1089.62	910.926	1124.51	992.681	287.312	360.085	271.316	326.534	312.71	760.439	515.858	759.823	634.487	592.101	5
	O75531	O75531	HUMAN	BANF1	Barrier-to-autointegration factor	1	33	20	6526.34	6918.71	6535.64	7234.21	6176.92	7122.79	6996.43	7510.56	6661.39	8170.25	3699.21	3268.43	3288.26	3782.4	3400.05	3551.43	5009.15	4031	4700.01	4691.92	4407.8	4792.96	4037.3	4982.89	4404.28	4071.77	20
	Q8N9N5	Q8N9N5	HUMAN	BANP	Protein BANP	1	1	3	199.064	183.054	231.206	198.883	198.513	218.827	233.882	208.963	217.76	354.968	305.794	460.876	293.109	363.464	375.114	371.936	243.885	330.222	247.412	254.441	278.877	267.583	410.266	294.721	320.331	340.468	3
	Q92560	Q92560	HUMAN	BAP1	Ubiquitin carboxyl-terminal hydrolase BAP1	1	4	2	1555.02	2156.21	2063.12	2134.71	2162.91	1700.16	1888.14	2065.64	2113.37	2119.6	404.856	536.041	421.961	506.773	476.432	548.275	332.634	379.931	311.572	337.57	374.46	410.695	369.01	396.732	377.647	374.852	5
	Q8IXM2-3	Q8IXM2	HUMAN	BAP18	Isoform 3 of Chromatin complexes subunit BAP18	1	4	7	1132.31	996.435	1143.21	1067.01	1025.44	901.844	1015.8	919.486	955.393	1048.84	1420.48	1291.41	1288.22	1426.08	1184.09	1403.05	1316.94	1602.03	1384.25	1367.8	1516.36	915.726	1295.36	904.298	1076.21	1105.17	8
	Q99728	Q99728	HUMAN	BARD1	BRCA1-associated RING domain protein 1	1	1	0	270.023	282.022	249.392	295.152	280.001	383.334	324.482	400.572	413.966	284.331	0	0	0	0	0	0	352.115	332.5	340.401	305.397	299.886	300.493	315.023	297.135	296.123	319.897	1
	P80723	P80723	HUMAN	BASP1	Brain acid soluble protein 1	1	18	34	3458.29	3549.74	3720.93	3634.91	3728.25	3937.09	3775.27	3439.02	3847.98	3947.37	8285.96	8272.53	8472.2	8299.79	7716.87	8594.14	9196.56	10087.4	8713.32	8459.23	7907.08	8504.45	7334.48	8678.9	8091.65	8128.49	51
	Q07812-2	Q07812	HUMAN	BAX	Isoform Beta of Apoptosis regulator BAX	1	4	11	408.873	376.052	415.717	384.671	382.887	364.34	390.276	365.749	406.214	354.842	1774.44	1602.27	1864.16	3514.92	2840.21	3267.01	1660.39	1602.35	1651.35	1569.04	1621.98	1692.12	1664.2	1664.51	1736.97	1649.92	14
	Q9NRL2	Q9NRL2	HUMAN	BAZ1A	Bromodomain adjacent to zinc finger domain protein 1A	1	7	11	1273.12	1266.61	1193.91	1262.69	1212.04	1671.6	1893.3	1781.52	1698.29	1913.52	774.682	1233.99	770.171	1315.38	1189.32	1206.99	1465	1824.34	1407.74	1486.01	1634.68	2128.07	2453.35	2088.36	2104.62	2216.22	20
	Q9UIG0	Q9UIG0	HUMAN	BAZ1B	Tyrosine-protein kinase BAZ1B	1	22	32	4063.36	4617.28	4462.68	4713.83	4606.08	4421.99	4309.28	4270.24	4101.44	4391.19	7353.93	8648.47	7004.62	9511.27	7942.84	9155	6926.43	7319.58	6794.55	6824.11	7422.91	8897.43	8244.06	8949.95	8810.17	8369.04	52
	Q9UIF9	Q9UIF9	HUMAN	BAZ2A	Bromodomain adjacent to zinc finger domain protein 2A	1	4	3	361.261	474.176	493.034	502.903	489.238	411.627	410.743	441.977	418.478	444.329	365.266	562.76	371.05	456.14	445.07	469.789	348.541	486.236	387.525	440.374	612.42	546.148	541.092	559.413	743.741	606.21	6
	Q9UIF8	Q9UIF8	HUMAN	BAZ2B	Bromodomain adjacent to zinc finger domain protein 2B	1	0	5	0	0	0	0	0	0	0	0	0	0	411.321	640.529	392.142	501	645.754	438.738	0	0	0	0	0	0	0	0	0	0	0
	Q8NFJ9-2	Q8NFJ9	HUMAN	BBS1	Isoform 3 of Bardet-Biedl syndrome 1 protein	1	3	1	286.13	411.14	337.406	371.389	378.56	254.372	362.392	336.071	341.931	332.756	86.8436	131.97	84.5683	51.8647	142.637	49.0442	0	0	0	0	0	0	0	0	0	0	0
	Q9BXC9	Q9BXC9	HUMAN	BBS2	Bardet-Biedl syndrome 2 protein	1	0	2	0	0	0	0	0	0	0	0	0	0	123.42	222.673	131.89	90.3324	229.797	104.953	283.143	295.881	275.419	296.392	284.997	275.209	273.812	264.77	259.135	235.722	3
	Q8N3I7	Q8N3I7	HUMAN	BBS5	Bardet-Biedl syndrome 5 protein	1	1	1	225.833	271.188	288.523	280.202	308.897	202.728	217.277	185.533	222.222	192.294	105.449	182.216	107.578	100.216	121.471	88.647	0	0	0	0	0	0	0	0	0	0	0
	Q8IWZ6	Q8IWZ6	HUMAN	BBS7	Bardet-Biedl syndrome 7 protein	1	1	4	106.125	163.504	120.603	131.866	146.016	110.153	132.96	118.716	119.871	114.014	248.923	348.297	273.105	234.033	329.352	245.435	250.304	330.141	258.83	230.346	271.45	215.995	296.775	229.877	249.767	277.688	2
	Q3SYG4-3	Q3SYG4	HUMAN	BBS9	Isoform 3 of Protein PTHB1	1	3	1	167.148	191.104	177.728	186.799	173.727	182.404	170.601	186.102	183.34	181.771	105.546	90.3515	127.987	94.4465	100.412	107.142	443.83	449.016	465.212	442.052	481.956	442.719	494.134	457.327	480.321	441.536	4
	Q8WY36	Q8WY36	HUMAN	BBX	HMG box transcription factor BBX	1	6	7	944.509	1245.24	1215.5	1248.26	1237.56	1002.63	1412.63	1272.89	1262.88	1383.16	568.465	1001.06	607.103	731.688	859.503	743.093	1708.15	2043.51	1604.21	1581.93	1772.76	1688.61	2313.48	1588.6	1697.54	1767.59	12
	P50895	P50895	HUMAN	BCAM	Basal cell adhesion molecule	1	5	8	942.737	881.832	1055.89	883.003	992.794	893.398	924.978	809.969	1124.95	854.727	769.769	829.018	832.18	875.351	744.144	911.93	69.5337	73.8438	71.6049	58.9313	65.5779	70.3652	67.1486	52.7103	61.5167	73.2403	1
	Q9UHQ4-2	Q9UHQ4	HUMAN	BCAP29	Isoform 2 of B-cell receptor-associated protein 29	1	0	7	0	0	0	0	0	0	0	0	0	0	3313.82	3096.58	3203.52	3620.66	2998.41	3585.08	4311.34	4236.48	4408.72	4291.07	4231.78	4332.88	4093.39	4436.32	4274.41	4112.21	19
	P51572-2	P51572	HUMAN	BCAP31	Isoform 2 of B-cell receptor-associated protein 31	1	6	44	1045.87	913.097	1144.19	955.533	1199.65	1178.93	1047.05	914.954	1461.68	978.325	14798.3	13945.1	15043.1	16402.1	14273.6	16876.4	12764.6	10825.5	12682.2	11280.4	12121.1	11981.6	11090	11945.8	12755.7	11478.4	55
	P56945-6	P56945	HUMAN	BCAR1	Isoform 6 of Breast cancer anti-estrogen resistance protein 1	1	15	10	1630.66	1886.71	1847.85	1965.6	1720.84	1252.28	1660.6	2140.44	1789.99	2073.9	1790.54	2277.03	1775.71	1053.41	2454.64	1141.49	2257.54	2562.44	2358.32	2596.15	2739.29	1644.98	2063.44	1720.43	2127.75	2115.18	16
	O75815	O75815	HUMAN	BCAR3	Breast cancer anti-estrogen resistance protein 3	1	5	2	1070.06	1206.3	1209.55	1162.48	1139.8	829.415	1064.17	1030.5	1030.15	1030.56	110.392	161.023	98.9137	78.6879	153.473	78.9913	1563.46	1962.82	1576.08	1974.26	1993.84	1426.21	1387.25	1510.72	1502.79	1520.39	10
	O75934	O75934	HUMAN	BCAS2	Pre-mRNA-splicing factor SPF27	1	13	11	2135.11	2266.83	2319.38	2261.76	2239.91	2256.82	2309.56	2291.61	2208.33	2473.68	2591.15	3165.18	2394.2	3188.55	2677.56	3148.93	2033.4	2393.97	2042.6	1975.25	2078.51	2563.87	2831.01	2521.28	2552.38	2462.03	18
	Q9H6U6-8	Q9H6U6	HUMAN	BCAS3	Isoform 4 of Breast carcinoma-amplified sequence 3	1	5	2	717.525	727.687	715.713	741.457	700.372	722.665	708.402	698.911	676.606	877.791	256.582	315.134	276.302	181.431	382.461	213.705	579.422	557.183	601.8	612.851	576.986	626.267	557.143	560.657	573.764	599.852	6
	Q8TDM0	Q8TDM0	HUMAN	BCAS4	Breast carcinoma-amplified sequence 4	1	1	2	100.477	159.095	137.566	159.448	155.033	88.8634	158.237	162.358	145.302	154.468	128.426	457.841	107.201	87.6695	315.995	105.939	0	0	0	0	0	0	0	0	0	0	0
	P54687-5	P54687	HUMAN	BCAT1	Isoform 5 of Branched-chain-amino-acid aminotransferase, cytosolic	1	21	6	4433.85	6062.99	4680.75	4959.74	5091.94	4133.39	4625.27	4523.5	4260.99	4242.41	1040.74	1163.06	998.708	1006.33	1178.58	916.822	2204.63	2138.14	2276.61	2209.5	2235.39	1710.54	1727.82	1743.9	1870.88	2063.6	20
	O15382	O15382	HUMAN	BCAT2	Branched-chain-amino-acid aminotransferase, mitochondrial	1	3	5	793.722	794.796	751.547	766.538	756.599	845.976	765.078	816.255	780.956	808.851	1136.34	947.725	1013.89	1117.18	988.306	1045.29	201.01	155.733	208.112	204.117	188.596	170.881	128.699	188.53	177.261	188.209	2
	Q9P287-2	Q9P287	HUMAN	BCCIP	Isoform 2 of BRCA2 and CDKN1A-interacting protein	2	29	8	4348.1	4532.56	4477	4572.17	4628.61	4319.11	4654.41	4532.84	4426.18	4431.53	843.985	924.855	805.112	932.431	845.607	889.388	965.114	1042.39	944.76	955.881	993.493	1309.01	1273.85	1286.1	1209.88	1160.53	12
	Q9P287	Q9P287	HUMAN	BCCIP	BRCA2 and CDKN1A-interacting protein	2	8	0	1549.49	1545.86	1681.89	1567.05	1589.77	1390.25	1551.36	1475.88	1514.87	1561.81	0	0	0	0	0	0	376.283	356.811	338.715	336.639	374.284	423.247	467.403	404.371	484.639	429.979	5
	Q7Z5W3	Q7Z5W3	HUMAN	BCDIN3D	Pre-miRNA 5'-monophosphate methyltransferase	1	0	0	0	0	0	0	0	0	0	0	0	0	0	0	0	0	0	0	60.2902	51.5208	64.1041	57.4843	66.9057	119.376	142.251	130.313	125.124	119.072	1
	P12694	P12694	HUMAN	BCKDHA	2-oxoisovalerate dehydrogenase subunit alpha, mitochondrial	1	6	3	615.121	614.333	654.911	639.905	594.979	687.726	678.31	712.231	754.275	817.899	491.568	437.955	443.964	523.914	416.33	484.106	1082.27	989.251	1106.77	1053.69	943.73	1110.97	995.089	1104.02	1030.57	992.29	7
	P21953	P21953	HUMAN	BCKDHB	2-oxoisovalerate dehydrogenase subunit beta, mitochondrial	1	4	6	816.541	818.116	721.805	762.807	842.7	838.095	816.871	796.67	867.891	816.547	774.994	651.307	699.322	793.958	668.817	754.63	512.002	544.653	510.464	522.668	554.098	542.251	505.215	490.424	546.162	530.673	5
	O14874	O14874	HUMAN	BCKDK	[3-methyl-2-oxobutanoate dehydrogenase [lipoamide]] kinase, mitochondrial	1	1	3	146.444	142.218	130.146	161.528	146.955	155.388	143.194	166.599	161.079	161.183	598.348	426.511	576.629	537.162	379.921	479.783	717.247	549.715	701.191	647.361	673.341	776.339	670.621	785.339	773.817	700.583	5
	O95999	O95999	HUMAN	BCL10	B-cell lymphoma/leukemia 10	1	5	6	730.752	937.409	944.004	961.01	958.53	936.28	947.517	1038.89	986.412	944.305	1253.12	1751.88	1298.23	1119.74	2087.36	1238.97	1108.28	1396.68	1168.86	1346.86	1429.31	1312.49	1636.65	1410.2	1505.24	1600.46	9
	Q07817	Q07817	HUMAN	BCL2L1	Bcl-2-like protein 1	1	1	2	225.993	189.008	225.875	160.748	206.815	156.605	220.248	192.735	237.716	261.796	163.798	150.442	155.53	165.515	154.753	154.105	141.476	141.781	134.209	155.684	147.918	137.317	104.891	117.125	120.125	161.679	1
	Q9HB09	Q9HB09	HUMAN	BCL2L12	Bcl-2-like protein 12	1	1	1	658.648	583.321	656.599	594.692	650.58	587.974	642.751	609.466	694.241	636.828	56.0364	53.0697	53.0421	38.7899	47.0777	44.6508	539.639	587.3	547.385	535.342	538.818	414.639	629.089	415.232	494.708	502.327	4
	Q9BXK5	Q9BXK5	HUMAN	BCL2L13	Bcl-2-like protein 13	1	7	7	944.129	893.137	944.962	885.668	972.51	1041.51	818.556	827.081	937.898	775.093	1150.8	912.096	1080.63	1337.58	618.548	1144.69	1436.12	1450.4	1511.38	1504.55	1458.37	1640.47	1683.69	1602.39	1632.91	1502.99	14
	Q92843-2	Q92843	HUMAN	BCL2L2	Isoform 3 of Bcl-2-like protein 2	1	14	27	2289.91	2109.83	2235.92	2217.02	2244.54	2171.02	2158.25	2055.74	2154.95	2002.43	6731.83	6349.87	6333.52	7634.82	5961.57	7013.29	2369.82	2403.42	2454.31	2515.33	2526.5	2493.13	2478.2	2482.47	2448.85	2578.82	13
	P20749	P20749	HUMAN	BCL3	B-cell lymphoma 3 protein	1	0	1	0	0	0	0	0	0	0	0	0	0	76.3071	85.77	83.9562	67.8365	78.8701	60.5699	0	0	0	0	0	0	0	0	0	0	0
	P41182	P41182	HUMAN	BCL6	B-cell lymphoma 6 protein	1	1	1	29.5874	63.3822	63.1011	67.7604	67.715	24.0724	145.357	76.1061	87.6274	98.4189	53.3138	71.2624	43.9648	42.9477	83.5384	50.4832	405.374	673.057	459.08	806.251	947.012	638.656	1644.69	535.467	676.328	826.412	6
	Q4VC05-2	Q4VC05	HUMAN	BCL7A	Isoform 2 of B-cell CLL/lymphoma 7 protein family member A	1	0	1	0	0	0	0	0	0	0	0	0	0	61.7809	104.625	65.6837	119.574	86.7993	114.075	154.915	163.491	138.713	141.277	183.007	407.853	254.019	332.479	341.446	242.818	3
	Q9BQE9	Q9BQE9	HUMAN	BCL7B	B-cell CLL/lymphoma 7 protein family member B	1	0	3	0	0	0	0	0	0	0	0	0	0	748.11	741.66	662.05	1164.28	674.499	1080.04	300.281	322.046	303.414	309.35	345.469	619.117	485.397	637.941	604.713	597.734	3
	Q8WUZ0-2	Q8WUZ0	HUMAN	BCL7C	Isoform 2 of B-cell CLL/lymphoma 7 protein family member C	1	1	2	112.186	119.084	120.501	107.361	109.597	104.016	111.258	128.24	113.23	119.028	230.98	212.624	241.375	244.162	232.756	247.434	0	0	0	0	0	0	0	0	0	0	0
	O00512	O00512	HUMAN	BCL9	B-cell CLL/lymphoma 9 protein	1	0	0	0	0	0	0	0	0	0	0	0	0	0	0	0	0	0	0	248.359	230.208	229.278	262.866	255.826	321.566	297.941	348.449	348.4	351.48	3
	Q86UU0	Q86UU0	HUMAN	BCL9L	B-cell CLL/lymphoma 9-like protein	1	6	5	1455.68	1212.26	1436.31	1402.33	1501.43	1198.28	1265.77	1165.36	1340.45	1084.02	1136.89	1024.15	942.832	908.801	941.952	855.415	1414.32	1235.52	1424.68	1320.76	1273.33	1421.42	1308.82	1280.35	1270.73	1402.46	11
	Q9NYF8	Q9NYF8	HUMAN	BCLAF1	Bcl-2-associated transcription factor 1	1	7	33	819.139	827.9	887.427	885.535	860.438	829.469	828.152	806.599	765.188	822.192	7522.44	7428.86	7290.95	7899.01	7519.82	7817.18	7543.85	8132.73	7582.82	7384.93	7749.74	8170.17	8397.37	8269.55	8235.47	7844.52	49
	Q6W2J9	Q6W2J9	HUMAN	BCOR	BCL-6 corepressor	1	1	2	114.275	104.966	115.884	112.922	104.952	100.085	121.976	112.384	99.2509	99.607	187.902	334.532	209.843	258.216	283.13	266.38	295.472	460.909	281.211	262.645	286.073	385.199	679.456	352.952	297.123	388.383	4
	Q5H9F3-3	Q5H9F3	HUMAN	BCORL1	Isoform 3 of BCL-6 corepressor-like protein 1	1	0	2	0	0	0	0	0	0	0	0	0	0	261.413	297.083	266.221	307.542	298.309	371.299	0	0	0	0	0	0	0	0	0	0	0
	P11274	P11274	HUMAN	BCR	Breakpoint cluster region protein	1	6	7	826.217	819.234	836.618	848.35	824.024	784.456	768.869	773.751	831.895	778.658	529.732	691.636	612.605	494.378	758.658	502.857	2185.86	2114.08	2209.89	2162.35	2259.32	2469.69	2080.41	2342.21	2276.49	2163.96	14
	Q9Y276	Q9Y276	HUMAN	BCS1L	Mitochondrial chaperone BCS1	1	2	0	333.285	350.722	311.058	322.207	341.585	339.453	321.993	341.392	337.385	306.503	0	0	0	0	0	0	32.2294	22.8895	27.6488	29.2327	28.5254	24.6647	25.6929	23.5809	24.4235	31.5014	1
	Q02338	Q02338	HUMAN	BDH1	D-beta-hydroxybutyrate dehydrogenase, mitochondrial	1	3	0	381.169	435.255	371.252	394.058	385.736	392.646	404.485	445.339	381.734	403.748	0	0	0	0	0	0	487.374	450.551	481.079	478.305	495.74	498.354	468.309	521.057	486.543	501.804	4
	Q9BUT1	Q9BUT1	HUMAN	BDH2	3-hydroxybutyrate dehydrogenase type 2	1	6	5	708.001	712.412	728.975	699.187	676.037	723.379	721.99	735.726	716.981	731.482	383.673	414.977	355.874	312.639	415.06	358.973	1093.28	1098.83	1123.85	1112.54	1066.43	907.166	1006.57	925.575	1004.77	1028.19	8
	P30411	P30411	HUMAN	BDKRB2	B2 bradykinin receptor	1	0	0	0	0	0	0	0	0	0	0	0	0	0	0	0	0	0	0	62.5083	73.611	60.937	76.7611	72.3991	54.6387	59.3039	49.6004	52.2694	52.7733	1
	P23560-4	P23560	HUMAN	BDNF	Isoform 4 of Brain-derived neurotrophic factor	1	0	1	0	0	0	0	0	0	0	0	0	0	82.6992	144.656	106.313	56.3871	127.283	94.1328	35.5837	47.3481	45.2458	37.3031	38.7512	47.5763	49.7956	43.1256	46.2833	46.1941	1
	A6H8Y1	A6H8Y1	HUMAN	BDP1	Transcription factor TFIIIB component B'' homolog	1	1	0	74.3739	102.958	106.08	113.839	108.153	89.7406	79.3216	90.8105	84.5418	69.9774	0	0	0	0	0	0	36.3383	111.488	40.5391	46.3103	73.9287	52.0204	88.0942	46.8708	58.0856	76.4176	1
	Q14457	Q14457	HUMAN	BECN1	Beclin-1	1	8	9	1680.36	1931.51	1724.6	1779.13	1684.66	1694.23	1625.59	1631.9	1511.08	1511.79	1043.37	1228.05	1049.96	863.773	1146.65	950.556	596.511	672.677	607.628	624.692	652.746	703.866	708.004	653.313	665.492	661.271	7
	Q5T5X7	Q5T5X7	HUMAN	BEND3	BEN domain-containing protein 3	1	4	1	531.737	456.638	434.518	466.472	504.494	330.865	498.414	407.345	417.748	459.448	32.1849	31.3636	36.7332	19.8606	39.6946	28.5214	208.771	167.232	218.038	209.43	225.657	123.525	286.749	107.016	138.898	179.317	2
	O15155	O15155	HUMAN	BET1	BET1 homolog	1	0	5	0	0	0	0	0	0	0	0	0	0	822.118	737.305	839.952	964.138	688.618	838.233	493.641	604.447	500.402	563.081	581.729	642.14	743.989	696.354	714.622	680.458	6
	Q9NYM9	Q9NYM9	HUMAN	BET1L	BET1-like protein	1	4	0	560.556	531.287	545.993	492.865	523.636	392.698	401.221	391.141	446.751	388.575	0	0	0	0	0	0	126.998	112.15	120.518	120.195	132.166	68.1912	80.5225	63.7544	92.8232	97.3143	3
	Q00994	Q00994	HUMAN	BEX3	Protein BEX3	1	1	1	23.5258	51.133	38.3106	37.4837	34.3065	28.9757	36.4568	45.4301	40.5968	56.1116	42.4949	825.011	55.1069	59.943	661.148	61.6397	31.8705	228.557	39.2916	175.46	205.629	55.3444	181.07	57.1855	118.639	143.685	1
	Q9NZS9	Q9NZS9	HUMAN	BFAR	Bifunctional apoptosis regulator	1	1	2	71.559	161.969	180.638	153.344	204.744	63.8174	148.383	106.04	159.47	127.357	113.577	405.338	117.372	123.995	207.524	117.767	98.9026	185.887	116.427	120.357	161.231	152.855	260.759	126.414	131.615	185.943	1
	P21810	P21810	HUMAN	BGN	Biglycan	1	15	17	3201.46	2412.69	1880.89	1805.64	1797.12	4888.83	2642.36	3554.36	3212.99	2664.76	2342.74	1948.32	3241.58	5384.19	1759.57	7550.06	1111.28	1169.71	1133.7	1066.51	1066.62	1095.24	1617.43	1111.82	1023.35	1073.72	6
	Q93088	Q93088	HUMAN	BHMT	Betaine--homocysteine S-methyltransferase 1	1	1	0	112.139	127.324	157.483	152.098	156.178	138.257	137.889	128.906	183	171.306	0	0	0	0	0	0	0	0	0	0	0	0	0	0	0	0	0
	Q9H694	Q9H694	HUMAN	BICC1	Protein bicaudal C homolog 1	1	10	12	2790.39	2612.69	2720.87	2896.4	2682.57	1563.2	2282.9	2360.92	2278.21	2266.01	1716.88	1840.98	1641.41	993.82	1808.83	1009.54	750.71	803.215	766.879	804.471	857.528	415.878	601.11	391.335	538.86	552.067	7
	Q96G01	Q96G01	HUMAN	BICD1	Protein bicaudal D homolog 1	1	4	4	896.222	1012.11	1118.47	1033.55	1062.65	829.145	917.358	872.339	928.549	857.903	507.781	638.189	512.964	446.131	558.037	477.462	1446.4	1696.33	1512.84	1709.26	1931.18	1851.17	1832.55	1898.8	2200.4	2166.21	13
	Q8TD16-2	Q8TD16	HUMAN	BICD2	Isoform 2 of Protein bicaudal D homolog 2	1	19	19	4356.78	4624.71	5293.38	5072.75	4981.83	4495.87	4644.62	4827.77	4701.91	4787.21	3255.31	3885.95	3329.69	3056.4	3509.25	3315.09	2967.67	3163.05	2939.66	3169.94	3444.44	3659.38	3430.81	3779.32	3822.55	3515.19	26
	P55957-2	P55957	HUMAN	BID	Isoform 2 of BH3-interacting domain death agonist	1	7	0	768.304	787.621	795.808	805.169	781.134	799.346	760.989	861.359	824.838	804.126	0	0	0	0	0	0	231.343	254.155	229.894	255.986	273.761	296.804	299.627	290.797	285.592	293.237	4
	O00499	O00499	HUMAN	BIN1	Myc box-dependent-interacting protein 1	1	9	14	1363.39	1384.75	1398.08	1462.24	1367.18	1555.78	1355.12	1518.8	1468.15	1515.95	2874.63	2734.72	3074.14	2177.59	3143.03	2358.43	5212.63	4812.29	5245.49	5069.21	5059.56	5948.83	4762.38	5906.25	5544.44	5084.26	34
	Q9NQY0	Q9NQY0	HUMAN	BIN3	Bridging integrator 3	1	4	2	820.966	849.226	843.779	874.996	857.348	797.242	802.116	847.489	838.103	802.203	256.188	276.371	260.661	204.69	269.747	217.476	2455.04	2563.89	2450.38	2554.68	2424.22	2601.51	2357.58	2480	2487.42	2651.13	9
	Q13490	Q13490	HUMAN	BIRC2	Baculoviral IAP repeat-containing protein 2	1	8	4	917.661	1011.6	917.757	987.935	1010.84	824.983	995.282	1037.35	1047.9	1004.49	344.609	459.973	360.214	323.032	420.902	396.781	956.384	1102.71	951.69	977.977	1121.9	777.454	964.998	752.131	810.998	886.431	9
	Q13489	Q13489	HUMAN	BIRC3	Baculoviral IAP repeat-containing protein 3	1	0	0	0	0	0	0	0	0	0	0	0	0	0	0	0	0	0	0	56.5688	48.0553	56.0826	54.511	54.4624	58.3124	48.1076	51.8768	55.8503	48.6992	1
	O15392-2	O15392	HUMAN	BIRC5	Isoform 2 of Baculoviral IAP repeat-containing protein 5	1	1	1	260.814	402.811	284.84	347.656	355.755	252.49	426.385	318.185	310.875	368.261	82.8038	70.8529	97.9495	71.8862	88.2277	89.6666	0	0	0	0	0	0	0	0	0	0	0
	Q9NR09	Q9NR09	HUMAN	BIRC6	Baculoviral IAP repeat-containing protein 6	1	24	20	3502.3	3890.45	3866.11	3961.69	3917.48	3367.13	3492.06	3535.82	3397.52	3607.22	2770.79	3568.5	2832.41	2252.62	3456.75	2381.02	4135.38	4409.28	4146.74	4600.2	4680.57	4838.94	4506.38	4787.63	4469.8	4714.02	43
	P54132	P54132	HUMAN	BLM	Bloom syndrome protein	1	1	0	24.581	21.1543	27.7394	21.9237	27.5036	25.0799	25.2721	20.5534	28.1883	23.2296	0	0	0	0	0	0	361.568	299.002	325.374	283.308	291.182	380.313	329.826	349.988	338.303	288.974	2
	Q13867	Q13867	HUMAN	BLMH	Bleomycin hydrolase	1	16	11	2104.51	2166.91	2061.14	2453.39	1971.1	2144.4	2062.39	2247.19	1904.94	2035.44	2596.9	2804.01	2955.82	2207.39	3226.19	2529.83	2551.44	2266.73	2482.35	2494.47	2397.27	3080.81	2291.4	3045.24	2934.38	2680.03	15
	P78537	P78537	HUMAN	BLOC1S1	Biogenesis of lysosome-related organelles complex 1 subunit 1	1	3	4	1939.83	1975.83	2083.02	1864.75	1925.33	1664.25	1781.15	1741.71	1804.64	1774.24	871.745	1027.9	910.295	775.806	1009.49	785.357	291.442	316.815	330.425	314.053	307.168	315.239	332.384	312.567	324.802	314.221	3
	Q6QNY1	Q6QNY1	HUMAN	BLOC1S2	Biogenesis of lysosome-related organelles complex 1 subunit 2	1	2	2	220.72	283.164	240.732	285.607	259.322	300.183	230.631	285.226	222.421	207.329	383.947	403.022	377.717	335.462	367.461	318.41	314.936	328.472	330.381	326.844	412.71	325.226	384.515	323.925	416.487	397.916	3
	Q6QNY0	Q6QNY0	HUMAN	BLOC1S3	Biogenesis of lysosome-related organelles complex 1 subunit 3	1	2	1	239.402	258.763	226.47	269.992	264.702	240.911	261.504	222.923	259.861	243.097	82.6103	92.4305	89.8277	66.9284	107.897	82.3213	370.848	371.278	382.702	368.436	384.186	431.026	430.545	430.667	504.607	503.665	5
	Q9NUP1	Q9NUP1	HUMAN	BLOC1S4	Biogenesis of lysosome-related organelles complex 1 subunit 4	1	0	2	0	0	0	0	0	0	0	0	0	0	199.38	258.143	198.735	178.526	246.1	186.759	385.343	396.458	368.17	391.02	414.017	461.931	483.935	461.92	440.349	476.725	3
	Q8TDH9	Q8TDH9	HUMAN	BLOC1S5	Biogenesis of lysosome-related organelles complex 1 subunit 5	1	0	1	0	0	0	0	0	0	0	0	0	0	125.042	143.556	145.386	103.233	137.409	105.335	81.2951	115.508	82.7566	101.254	100.182	95.4746	111.881	98.787	94.0945	114.708	1
	Q9UL45	Q9UL45	HUMAN	BLOC1S6	Biogenesis of lysosome-related organelles complex 1 subunit 6	1	2	1	257.298	217.005	296.369	245.713	275.921	188.238	290.539	220.374	272.702	231.268	76.8629	71.6872	62.4021	52.3408	86.5668	65.3166	120.675	128.119	139.991	136.311	163.782	143.917	162.569	128.49	168.207	164.337	2
	P53004	P53004	HUMAN	BLVRA	Biliverdin reductase A	1	10	9	2335.83	2209.08	2367.37	2363.33	2203.09	2247.47	2268.82	2549.47	2258.48	3048.03	1966.13	1739.16	1961.43	1816.52	2128.64	1901.51	2370.19	2213.27	2395.54	2372.3	2432.98	2294.55	2685.79	2381.31	2401.88	2292.06	15
	P30043	P30043	HUMAN	BLVRB	Flavin reductase (NADPH)	1	19	8	2598.8	2471.34	2569.87	2597.41	2474.17	2576.95	2606.28	2558.6	2535.13	2741.99	819.102	720.409	875.713	746.016	851.949	773.62	3809.89	3795.14	3956.08	3978.73	4005.65	3799.26	3947.46	3764.83	3830.16	3746.19	34
	Q9H2G9	Q9H2G9	HUMAN	BLZF1	Golgin-45	1	1	5	84.6837	278.871	245.917	270.345	257.69	136.273	238.194	284.613	244.822	278.053	862.75	2841.03	795.508	976.454	1782.63	900.27	559.816	1567.79	574.81	991.704	1352.92	610.389	1268.08	633.801	983.751	1353.19	6
	P35226	P35226	HUMAN	BMI1	Polycomb complex protein BMI-1	1	0	1	0	0	0	0	0	0	0	0	0	0	262.708	255.254	232.586	305.718	218.354	288.724	259.984	213.799	291.808	307.37	309.705	396.937	295.982	358.536	357.51	312.691	4
	P13497	P13497	HUMAN	BMP1	Bone morphogenetic protein 1	1	2	6	142.106	148.348	156.139	141.527	148.346	148.863	113.397	174.559	147.191	143.278	499.726	502.517	567.361	735.153	411.045	947.308	492.017	470.719	511.531	569.176	618.914	461.883	505.248	430.027	502.259	512.56	3
	Q9NSY1	Q9NSY1	HUMAN	BMP2K	BMP-2-inducible protein kinase	1	7	10	1206.95	1283.94	1273.64	1275.64	1242.17	1400.81	1294.86	1412.66	1350.49	1441.13	1310.31	1443.2	1397.88	1329.1	1393.71	1299.82	818.501	863.838	806.025	794.945	845.891	1085.28	971.216	1103.62	994.626	988.166	12
	P12644	P12644	HUMAN	BMP4	Bone morphogenetic protein 4	1	0	0	0	0	0	0	0	0	0	0	0	0	0	0	0	0	0	0	26.9291	26.5964	26.3188	22.1314	20.2618	20.0736	36.264	20.9029	22.4394	18.6895	1
	Q8N8U9	Q8N8U9	HUMAN	BMPER	BMP-binding endothelial regulator protein	1	0	0	0	0	0	0	0	0	0	0	0	0	0	0	0	0	0	0	54.3486	51.6943	52.0716	45.3399	36.6694	31.015	142.814	22.5576	29.7158	30.0694	1
	P36894	P36894	HUMAN	BMPR1A	Bone morphogenetic protein receptor type-1A	1	0	0	0	0	0	0	0	0	0	0	0	0	0	0	0	0	0	0	138.228	219.557	134.057	145.384	161.987	328.434	451.932	328.52	335.541	329.301	2
	Q13873	Q13873	HUMAN	BMPR2	Bone morphogenetic protein receptor type-2	1	2	10	299.554	493.368	313.603	350.552	399.62	370.324	406.369	379.234	475.183	332.548	761.989	1326.78	1407	970.352	870.369	1299.32	834.549	1238.91	887.669	873.551	844.087	846.609	911.076	862.377	795.987	908.231	7
	Q14692	Q14692	HUMAN	BMS1	Ribosome biogenesis protein BMS1 homolog	1	16	20	1892.61	2117.63	2305.9	2388.51	2232.42	2058.43	2095.24	2183.51	2107.03	2275.98	2863.81	3457.81	2741.06	3125.48	3233.6	2984.26	3938.97	5070.52	3869.31	4433.4	4731.86	5415.22	5539.96	5590.83	5520.39	5882.65	32
	Q1RMZ1	Q1RMZ1	HUMAN	BMT2	Probable methyltransferase BMT2 homolog	1	1	1	43.7065	49.4454	39.7261	50.0618	39.4659	26.3024	39.0363	43.6714	43.5728	36.6178	128.816	275.948	162.473	116.12	323.22	119.877	0	0	0	0	0	0	0	0	0	0	0
	Q01954	Q01954	HUMAN	BNC1	Zinc finger protein basonuclin-1	1	1	0	45.121	45.9606	50.3352	44.8712	49.4328	37.812	55.063	48.4155	51.7789	46.3127	0	0	0	0	0	0	0	0	0	0	0	0	0	0	0	0	0
	Q6ZN30	Q6ZN30	HUMAN	BNC2	Zinc finger protein basonuclin-2	1	0	6	0	0	0	0	0	0	0	0	0	0	785.054	1324.54	696.908	205.971	1303.99	223.476	0	0	0	0	0	0	0	0	0	0	0
	Q12981-1	Q12981	HUMAN	BNIP1	Isoform 3 of Vesicle transport protein SEC20	1	4	7	799.042	703.493	766.824	727.228	775.833	869.31	726.888	662.958	862.151	584.188	1371.46	1136.66	1211.74	1428.43	1102.32	1369.71	410.043	379.87	453.073	409.416	440.096	452.923	456.25	483.735	536.427	491.864	5
	Q12982-2	Q12982	HUMAN	BNIP2	Isoform 2 of BCL2/adenovirus E1B 19 kDa protein-interacting protein 2	1	1	1	23.8205	37.8602	24.3036	29.1754	27.4034	27.947	30.1706	25.0198	27.1796	25.1948	370.439	418.445	355.007	452.586	428.799	466.218	149.767	165.907	156.058	158.275	169.125	179.478	194.751	196.948	215.831	186.663	1
	Q12983	Q12983	HUMAN	BNIP3	BCL2/adenovirus E1B 19 kDa protein-interacting protein 3	1	4	0	168.728	733.921	411.718	472.921	543.06	219.867	569.723	573.833	662.903	535.215	0	0	0	0	0	0	275.717	1309.55	283.622	523.811	536.236	262.694	799.71	250.336	441.036	446.558	3
	O60238	O60238	HUMAN	BNIP3L	BCL2/adenovirus E1B 19 kDa protein-interacting protein 3-like	1	1	5	126.514	309.134	261.052	262.024	341.644	115.436	234.693	239.661	267.978	245.034	412.707	559.231	393.407	260.229	567.92	246.152	224.02	373.77	225.212	327.534	289.209	87.9088	197.72	89.7069	168.29	195.672	2
	Q96IK1	Q96IK1	HUMAN	BOD1	Biorientation of chromosomes in cell division protein 1	1	0	3	0	0	0	0	0	0	0	0	0	0	370.462	365.116	348.64	280.775	357.033	297.429	768.368	798.461	753.173	837.026	832.751	775.834	652.395	803.354	695.162	667.331	4
	Q8NFC6	Q8NFC6	HUMAN	BOD1L1	Biorientation of chromosomes in cell division protein 1-like 1	1	11	28	1569.01	1625.61	1779.82	1780.67	1707.28	1657.49	1599.56	1618.44	1597.42	2082.6	3776.75	4815.92	3699.63	5373.43	4020.72	5284.52	4925.24	5951.9	4858.79	5293.3	5686.57	6475.95	6562.76	6515.18	6368.06	6491.5	52
	Q9UMX3	Q9UMX3	HUMAN	BOK	Bcl-2-related ovarian killer protein	1	0	1	0	0	0	0	0	0	0	0	0	0	24.6784	35.444	26.7744	29.3398	30.2033	27.3591	0	0	0	0	0	0	0	0	0	0	0
	Q9Y3E2	Q9Y3E2	HUMAN	BOLA1	BolA-like protein 1	1	0	0	0	0	0	0	0	0	0	0	0	0	0	0	0	0	0	0	53.1984	40.319	51.0209	47.5775	47.7833	56.0741	40.5486	57.1821	42.0518	37.5845	1
	Q9H3K6	Q9H3K6	HUMAN	BOLA2	BolA-like protein 2	1	5	5	1013.15	955.135	1026.45	1034.66	981.649	994.556	1025.71	1025.24	1020.85	1029.74	928.75	968.62	940.729	832.313	1132.45	823.043	1798.56	1557.86	1805.09	1587.85	1614.86	1795	1440.18	1700.95	1368.5	1487.42	9
	Q53S33	Q53S33	HUMAN	BOLA3	BolA-like protein 3	1	0	1	0	0	0	0	0	0	0	0	0	0	155.768	126.945	149.332	138.615	143.779	145.753	298.812	264.543	286.599	316.755	276.461	372.984	303.968	354.922	358.327	349.295	2
	Q14137	Q14137	HUMAN	BOP1	Ribosome biogenesis protein BOP1	1	8	8	1399.98	1299.48	1378.46	1469.3	1476.29	1413.98	1356.32	1381.03	1373.64	1276.75	1300.29	1379.91	1201.46	1306.35	1251.99	1289	1664.56	1705.09	1678.99	1664.87	1762.25	2128.91	1896.78	1749.98	1786.06	1805.83	15
	Q969J3	Q969J3	HUMAN	BORCS5	BLOC-1-related complex subunit 5	1	1	3	38.5437	41.9266	26.6881	35.9146	27.4483	41.4316	35.9339	38.6205	34.6934	45.8342	877.691	838.414	852.162	811.966	821.054	767.138	471.481	466.014	485.624	487.197	465.338	504.451	470.94	560.874	519.716	491.838	3
	Q96GS4	Q96GS4	HUMAN	BORCS6	BLOC-1-related complex subunit 6	1	1	1	259.218	265.823	289.915	298.555	270.206	271.932	297.593	307.964	276.514	310.511	83.5762	67.6007	77.376	79.3851	65.5437	71.0741	426.583	379.439	435.361	419.086	452.192	490.307	449.149	450.601	468.122	474.895	4
	Q96B45	Q96B45	HUMAN	BORCS7	BLOC-1-related complex subunit 7	1	0	3	0	0	0	0	0	0	0	0	0	0	300.361	409.552	332.698	290.17	367.893	286.512	310.876	398.553	298.774	360.49	353.552	304.062	400.625	340.742	330.569	366.315	3
	Q96FH0	Q96FH0	HUMAN	BORCS8	BLOC-1-related complex subunit 8	1	2	1	258.772	289.01	299.963	291.202	278.281	222.871	260.558	261.311	250.666	267.528	208.958	271.899	204.027	175.771	226.732	178.29	426.771	591.56	439.664	472.668	467.797	473.341	555.27	455.343	515.998	503.48	4
	P07738	P07738	HUMAN	BPGM	Bisphosphoglycerate mutase	1	1	5	65.9111	73.3268	79.4472	72.7335	57.819	69.1529	79.7412	89.3294	80.6141	86.0219	690.278	909.359	717.075	640.266	938.563	703.838	891.227	934.506	929.291	851.134	902.414	946.705	944.621	940.858	941.81	972.239	7
	Q86WA6	Q86WA6	HUMAN	BPHL	Valacyclovir hydrolase	1	0	3	0	0	0	0	0	0	0	0	0	0	827.912	629.309	803.787	758.111	669.335	777.406	455.127	457.91	451.196	443.882	399.358	438.278	426.409	448.417	399.241	452.273	3
	O95861	O95861	HUMAN	BPNT1	3'(2'),5'-bisphosphate nucleotidase 1	1	9	12	1231.93	1171.52	1127.05	1226.88	1245.22	1327.09	1107.74	1066.25	1139.73	1045.59	2771	2376.2	2606.12	2542.81	2782.7	2503.96	3051.74	2706.46	2957.62	2890.96	2739.99	2838.34	2492.03	2999.64	2767.95	2750.57	19
	Q12830	Q12830	HUMAN	BPTF	Nucleosome-remodeling factor subunit BPTF	1	7	27	1734.53	1919.49	1834.51	1949.89	1911.04	2002.98	1955.81	2037.96	1956.86	1879.26	3058.42	3545.21	2903.04	3872.79	3403.62	3777.58	4058.12	4546.59	4182.52	4437.31	4677.82	5246.03	5335.81	5402.1	5358.28	5493.98	31
	P15056	P15056	HUMAN	BRAF	Serine/threonine-protein kinase B-raf	1	1	7	405.201	347.149	386.921	346.903	382.066	298.764	367.375	325.365	331.343	307.653	1135.42	1346.36	1146.56	885.151	1519.86	943.5	1134.53	980.146	1138.3	1095.92	1152.58	1042.85	1286.21	994.834	1150.67	1026.57	8
	Q7Z569	Q7Z569	HUMAN	BRAP	BRCA1-associated protein	1	4	9	550.082	679.244	682.103	685.126	678.877	738.347	641.703	710.93	684.822	687.263	1046.39	1742.39	1087.1	1405.89	1452.76	1441.44	750.703	931.029	770.925	867.871	892.387	919.343	1353.81	981.209	1249.26	1174.18	10
	Q6PJG6	Q6PJG6	HUMAN	BRAT1	BRCA1-associated ATM activator 1	1	3	2	588.103	778.143	504.77	632.341	674.533	657.185	626.26	560.294	567.602	546.875	238.691	247.702	171.408	162.726	215.491	176.392	229.878	198.756	214.652	186.78	169.54	253.48	230.558	263.378	222.67	228.676	2
	P38398-7	P38398	HUMAN	BRCA1	Isoform 7 of Breast cancer type 1 susceptibility protein	1	1	0	146.628	143.39	152.104	124.336	152.282	99.6879	151.75	124.892	130.107	139.264	0	0	0	0	0	0	0	0	0	0	0	0	0	0	0	0	0
	P46736	P46736	HUMAN	BRCC3	Lys-63-specific deubiquitinase BRCC36	1	9	4	2625.55	2396.6	2378.97	2367.5	2428.48	2393.63	2558.37	2473.87	2446.83	2406.76	618.153	608.225	549.75	567.382	676.548	509.138	992.309	879.361	1038.11	991.783	918.217	1000.37	868.385	989.36	953.747	948.988	6
	O95696-2	O95696	HUMAN	BRD1	Isoform 2 of Bromodomain-containing protein 1	1	2	11	411.71	462.476	502.725	503.263	469.539	425.917	444.894	483.645	454.833	493.792	1128.45	1754.65	1060.63	1592.05	1463.68	1534.11	753.156	747.411	755.309	699.404	751.888	891.454	693.378	817.814	937.916	876.837	4
	P25440-2	P25440	HUMAN	BRD2	Isoform 2 of Bromodomain-containing protein 2	1	3	6	361.799	539.875	553.793	535.468	467.339	441.605	667.751	831.23	705.239	1036.62	732.024	1937.1	729.358	1329.65	1886.73	1243.85	384.768	876.54	354.613	411.778	519.237	484.138	950.021	495.208	551.88	695.447	4
	Q15059	Q15059	HUMAN	BRD3	Bromodomain-containing protein 3	1	3	6	593.804	639.256	714.625	705.136	695.635	588.349	607.022	637.817	696.819	577.724	862.695	1141.93	813.472	1087.85	949.784	1121.54	1210.89	1315.85	1179.71	1286.43	1196.63	1442.51	1223.16	1476.48	1228.84	1272.17	9
	O60885	O60885	HUMAN	BRD4	Bromodomain-containing protein 4	1	14	27	2473.16	2650.97	2769.01	2772.17	2760.01	2513.05	2380.35	2441.19	2549.22	2352.99	4537.68	6236.28	4224.9	5822.15	5109.43	5623.96	2332.27	2769.42	2329.7	2371.1	2685.42	2562.26	2977.5	2595.16	2652.4	2689.73	17
	Q9NPI1-2	Q9NPI1	HUMAN	BRD7	Isoform 2 of Bromodomain-containing protein 7	1	3	6	583.076	733.923	672.303	733.894	658.43	633.956	614.352	709.518	623.599	678.447	850.551	905.96	778.844	839.104	792.425	818.59	515.407	653.213	502.526	538.904	566.784	784.568	672.365	760.172	714.896	698.907	4
	Q9H0E9-2	Q9H0E9	HUMAN	BRD8	Isoform 2 of Bromodomain-containing protein 8	1	4	10	359.785	431.203	447.252	458.567	453.205	413.068	418.239	422.506	439.462	389.981	1115.77	1455.23	1129.38	1508.93	1301.16	1492.36	889.41	1102.6	982.111	969.88	1087.33	1110.32	1166.02	1106.1	1254.49	1362.99	11
	Q9H8M2	Q9H8M2	HUMAN	BRD9	Bromodomain-containing protein 9	1	4	4	669.542	913.498	860.936	824.255	783.976	821.055	770.117	839.389	795.695	908.099	341.5	387.821	338.285	501.388	492.592	403.454	1282.36	1582.64	1176.68	1241.91	1368.05	1683.05	1896.25	1565.77	1552.55	1716.24	9
	Q9NXR7	Q9NXR7	HUMAN	BRE	BRCA1-A complex subunit BRE	1	7	5	1337.61	1254.15	1277.58	1202.14	1336.78	1210.99	1288.28	1261.42	1248.47	1267.36	854.935	907.804	908.725	797.021	975.916	907.797	842.97	852.969	872.75	872.41	910.404	825.057	740.018	863.203	794.83	855.535	9
	Q92994	Q92994	HUMAN	BRF1	Transcription factor IIIB 90 kDa subunit	1	0	3	0	0	0	0	0	0	0	0	0	0	401.199	704.724	368.315	447.84	499.593	483.609	228.202	283.219	226.504	241.178	273.967	336.718	319.234	327.907	329.867	356.479	3
	Q9HAW0	Q9HAW0	HUMAN	BRF2	Transcription factor IIIB 50 kDa subunit	1	0	0	0	0	0	0	0	0	0	0	0	0	0	0	0	0	0	0	103.984	323.62	116.955	204.031	334.948	194.39	455.476	226.943	425.447	484.689	3
	Q9BX63	Q9BX63	HUMAN	BRIP1	Fanconi anemia group J protein	1	0	0	0	0	0	0	0	0	0	0	0	0	0	0	0	0	0	0	270.241	209.541	235.49	237.942	206.021	203.681	254.656	221.348	228.42	228.475	1
	Q8TDN6	Q8TDN6	HUMAN	BRIX1	Ribosome biogenesis protein BRX1 homolog	1	17	18	3235.13	3518.83	3381.93	3470.97	3720.13	3091.01	3352.06	3250.95	3297.64	3577.23	3369.47	3511.28	2929.02	3469.35	3229.41	3222.82	2088.27	1998.94	2071.71	2059.97	2094.07	2227.42	2008.13	2260.03	2185.01	2372	17
	Q8WUW1-2	Q8WUW1	HUMAN	BRK1	Isoform 2 of Protein BRICK1	1	7	9	1504.2	1417.05	1498.81	1497.54	1463.61	1376.3	1442.92	1533.34	1430.75	1498.55	1753.23	1898.4	1832.75	1797.49	2063.49	1830.68	1289.72	1375.03	1303.01	1391.63	1426.81	1335.21	1315.28	1333.06	1344.98	1348.96	12
	Q9HCU9	Q9HCU9	HUMAN	BRMS1	Breast cancer metastasis-suppressor 1	1	5	0	358.644	571.259	527.903	551.431	541.39	391.459	554.515	537.948	526.372	564.464	0	0	0	0	0	0	90.0394	181.927	93.0601	106.968	124.637	119.669	282.041	131.23	142.536	215.166	2
	Q5PSV4	Q5PSV4	HUMAN	BRMS1L	Breast cancer metastasis-suppressor 1-like protein	1	4	3	604.33	596.274	657.245	597.758	657.469	584.638	709.458	625.011	674.484	708.732	395.775	466.362	392.523	432.001	433.705	412.392	557.855	654.787	564.831	566.223	598.904	635.493	721.027	654.153	693.63	674.835	4
	Q5VW32	Q5VW32	HUMAN	BROX	BRO1 domain-containing protein BROX	1	12	11	2690.5	2676.74	2492.09	2580.68	2613.65	2482.75	2549.91	2441.26	2440.35	2471.55	2468.69	2530.88	2608.97	2366.72	2769.85	2515.77	3071.87	3111.46	3018.39	3156.28	3005.96	3044.36	3817.68	3120.41	2952.49	3009.99	21
	P55201-2	P55201	HUMAN	BRPF1	Isoform 2 of Peregrin	1	3	2	173.261	166.644	196.888	175.831	177.53	165.28	185.042	173.436	183.91	169.541	268.989	310.565	267.126	331.065	273.283	347.534	111.896	138.374	127.591	104.624	124.191	141.216	137.046	161.7	161.335	127.101	2
	Q9ULD4	Q9ULD4	HUMAN	BRPF3	Bromodomain and PHD finger-containing protein 3	1	1	1	114.648	164.832	167.625	173.235	165.355	124.154	158.248	165.677	150.151	171.715	23.943	61.3783	27.3744	48.6139	38.7316	52.6811	488.169	643.425	479.944	522.793	563.237	617.178	1030	606.893	675.218	688.484	3
	Q8TDC3-2	Q8TDC3	HUMAN	BRSK1	Isoform 2 of Serine/threonine-protein kinase BRSK1	1	0	0	0	0	0	0	0	0	0	0	0	0	0	0	0	0	0	0	411.784	441.162	392.003	395.923	409.875	381.555	404.006	372.078	409.047	382.188	1
	Q9NSI6	Q9NSI6	HUMAN	BRWD1	Bromodomain and WD repeat-containing protein 1	1	1	3	63.3352	67.473	58.2067	61.9549	66.7878	61.3682	64.2168	70.0815	62.6103	59.0822	314.453	615.982	432.155	314.915	587.509	345.022	19.0412	30.3517	18.459	25.6073	27.924	29.3436	31.3156	21.9821	25.3557	26.1837	1
	Q6RI45	Q6RI45	HUMAN	BRWD3	Bromodomain and WD repeat-containing protein 3	1	0	0	0	0	0	0	0	0	0	0	0	0	0	0	0	0	0	0	28.9338	24.5745	34.9943	29.7101	38.5743	35.0343	20.5406	56.7693	63.7135	42.7762	1
	Q9NW68-3	Q9NW68	HUMAN	BSDC1	Isoform 3 of BSD domain-containing protein 1	1	4	1	387.512	415.36	444.105	444.286	418.086	359.611	367.87	443.179	384.536	404.296	133.445	144.033	144.471	87.3781	115.955	99.6792	1399.63	1695.7	1411.85	1702.23	1759.4	1863.99	1466.04	1971.43	1904.51	1859.69	12
	P35613	P35613	HUMAN	BSG	Basigin	1	15	8	1996.98	2164.85	2566.88	2249.18	2430.58	1781.83	2184.73	2009.81	2844.56	1996.68	2939.24	3937.11	3046.46	3013.78	3373.88	3386.08	2293.84	2137.56	2293.13	2032.7	2522.47	1503.55	2342.06	1555.11	2095.54	1833.49	22
	Q10588	Q10588	HUMAN	BST1	ADP-ribosyl cyclase/cyclic ADP-ribose hydrolase 2	1	9	10	1235.58	1207.1	1296.86	1253.69	1235.23	1249.17	1220.53	1270.23	1455.68	1150.92	1193.1	1170.94	1173.6	1272.43	1065.86	1168.92	1272.76	1302.16	1271.22	1216.04	1241.89	1248.8	1308.97	1249.39	1328.38	1361.44	11
	Q10589	Q10589	HUMAN	BST2	Bone marrow stromal antigen 2	1	0	2	0	0	0	0	0	0	0	0	0	0	42.676	71.4531	50.7756	131.869	125.854	140.64	51.3013	48.3431	60.415	54.1032	58.7033	86.2871	99.8198	90.6345	126.7	100.612	1
	O14981	O14981	HUMAN	BTAF1	TATA-binding protein-associated factor 172	1	19	12	2666.54	3122.49	2814.55	2951.7	3249.78	3056.02	3049.66	2930.85	2962.95	2681.43	1934.88	2244.4	1792.86	2242.13	1950.76	2231.74	1863.1	2243.5	1900.63	1988.73	2061.21	2492.86	2346.29	2490.37	2279.51	2262.33	17
	Q9H0C5	Q9H0C5	HUMAN	BTBD1	BTB/POZ domain-containing protein 1	1	4	2	268.622	379.329	373.152	409.435	388.415	226.963	329.343	318.172	319.303	416.476	110.058	256.919	105.125	91.9553	205.364	114.89	213.77	402.17	232.275	311.538	420.05	233.351	314.801	237.753	289.399	319.949	3
	Q9BSF8-2	Q9BSF8	HUMAN	BTBD10	Isoform 2 of BTB/POZ domain-containing protein 10	1	0	0	0	0	0	0	0	0	0	0	0	0	0	0	0	0	0	0	65.5548	100.456	76.3559	86.7899	112.13	91.3239	127.622	84.704	111.517	128.953	2
	Q9BX70	Q9BX70	HUMAN	BTBD2	BTB/POZ domain-containing protein 2	1	3	4	623.119	589.438	581.405	642.528	599.738	432.504	509.567	504.374	511.299	469.926	384.778	465.144	356.002	395.066	510.746	356.272	702.959	850.695	688.906	870.534	1107.49	652.856	641.032	532.945	637.536	593.713	3
	Q96Q07	Q96Q07	HUMAN	BTBD9	BTB/POZ domain-containing protein 9	1	3	0	238.023	233.122	221.506	235.425	245.274	199.496	232.558	235.017	234	211.955	0	0	0	0	0	0	0	0	0	0	0	0	0	0	0	0	0
	P43251-3	P43251	HUMAN	BTD	Isoform 3 of Biotinidase	1	0	2	0	0	0	0	0	0	0	0	0	0	643.552	567.711	688.611	964.623	822.585	1018.47	32.8582	22.368	26.695	28.4203	31.5046	47.1629	50.9377	42.3792	40.3356	36.6399	1
	P20290	P20290	HUMAN	BTF3	Transcription factor BTF3	1	43	19	7581.23	6387.95	6799.63	6799.83	6317.59	7228.19	6622.01	7409.55	6770.23	7128.12	3129.29	2841.83	3121.12	3336.46	2645.39	3272.51	7019.72	6900.55	7036.38	6926.4	7725.25	8948.68	8389.63	9045.03	9633.48	8443.9	59
	Q96K17	Q96K17	HUMAN	BTF3L4	Transcription factor BTF3 homolog 4	1	26	14	5317.52	4953.99	4949.64	5196.51	4803.45	5065.58	4704.99	5065.09	4809.89	5315.28	3102.62	2682.74	3161.41	2957.46	2911.65	2973.92	2684.37	2327.3	2710.53	2660.95	2617.35	2965.36	2505.53	2974.03	2982.74	2712.6	24
	P62324	P62324	HUMAN	BTG1	Protein BTG1	1	4	0	104.071	442.618	290.659	296.358	356.406	112.19	461.604	266.715	321.788	407.615	0	0	0	0	0	0	21.0962	58.9221	18.8672	27.1965	34.7958	17.6816	44.979	15.7462	20.7189	27.7244	1
	Q14201-2	Q14201	HUMAN	BTG3	Isoform 2 of Protein BTG3	1	2	0	121.676	193.903	142.865	167.971	177.211	136.591	310.823	276.71	292.959	340.633	0	0	0	0	0	0	35.9105	148.376	44.3676	52.8526	74.5153	46.9439	231.935	52.1037	95.987	137.955	1
	Q7KYR7	Q7KYR7	HUMAN	BTN2A1	Butyrophilin subfamily 2 member A1	1	2	6	555.175	600.782	660.434	611.486	601.691	470.684	666.746	636.206	730.401	665.747	754.097	1026.67	761.062	723.417	874.096	736.267	1166.1	1307.54	1162.54	1301.86	1418.93	1219.44	1276.75	1087.94	1392.95	1356.97	8
	O00481	O00481	HUMAN	BTN3A1	Butyrophilin subfamily 3 member A1	1	0	0	0	0	0	0	0	0	0	0	0	0	0	0	0	0	0	0	63.9553	74.3066	81.0914	67.4238	81.7358	71.4603	70.7401	72.9602	81.9824	80.563	1
	P78410	P78410	HUMAN	BTN3A2	Butyrophilin subfamily 3 member A2	1	1	2	184.934	288.024	239.767	245.819	238.615	199.626	229.189	211.226	263.523	220.081	152	207.067	129.787	141.896	171.533	135.313	0	0	0	0	0	0	0	0	0	0	0
	O00478	O00478	HUMAN	BTN3A3	Butyrophilin subfamily 3 member A3	1	2	2	318.048	517.955	397.974	455.788	450.485	338.725	364.621	402.058	480.478	364.595	147.558	201.517	147.707	163.808	178.474	150.895	210.309	241.203	234.827	265.102	256.964	207.217	229.025	206.448	232.514	253.917	2
	Q9Y297	Q9Y297	HUMAN	BTRC	F-box/WD repeat-containing protein 1A	1	1	2	145.966	223.153	213.59	241.263	237.476	219.005	216.709	250.039	219.313	217.482	263.534	351.845	250.708	278.846	310.009	274.921	0	0	0	0	0	0	0	0	0	0	0
	O60566-3	O60566	HUMAN	BUB1B	Isoform 3 of Mitotic checkpoint serine/threonine-protein kinase BUB1 beta	1	1	1	253.813	254.535	294.202	261.857	271.059	216.351	287.011	243.186	288.225	263.314	38.1774	32.7457	42.7416	28.7813	33.9444	24.5708	840.83	686.827	782.013	826.493	703.058	800.777	621.348	783.609	723.511	736.013	4
	O43684	O43684	HUMAN	BUB3	Mitotic checkpoint protein BUB3	1	16	14	2312.65	2414.41	2448.68	2418.93	2576.75	2412.34	2415	2379.4	2438.4	2530.48	2794.9	2912.99	2709.74	2991.16	2539.63	2989.03	3014.7	2697.84	2999.59	3027.44	3184.84	3198.05	3065.95	3219.14	3596.7	3490.47	23
	Q9BRD0	Q9BRD0	HUMAN	BUD13	BUD13 homolog	1	3	3	387.863	387.051	398.611	396.314	372.328	394.598	347.165	374.993	352.396	376.95	445.782	365.821	346.318	443.969	346.89	432.069	597.466	553.04	587.831	590.34	584.291	746.531	637.989	711.588	678.033	694.579	4
	P41223-2	P41223	HUMAN	BUD31	Isoform 2 of Protein BUD31 homolog	2	7	7	1268.16	1580.97	1577.51	1519.87	1536.11	1414.5	1526.07	1420.42	1392.92	1322.23	692.062	859.968	716.389	760.153	697.2	836.678	1769.78	2237.26	1722.01	1695.78	1990.47	1954.27	2558.84	2037.01	2496.62	2596.11	15
	P41223	P41223	HUMAN	BUD31	Protein BUD31 homolog	2	0	1	0	0	0	0	0	0	0	0	0	0	529.049	734.521	567.977	642.722	529.728	702.086	391.474	549.113	362.599	398.854	448.769	526.7	680.289	550.246	596.235	617.478	4
	Q8NE79	Q8NE79	HUMAN	BVES	Blood vessel epicardial substance	1	0	0	0	0	0	0	0	0	0	0	0	0	0	0	0	0	0	0	92.9331	190.665	89.741	117.335	177.805	80.6097	141.875	78.2535	115.79	110.326	2
	Q13895	Q13895	HUMAN	BYSL	Bystin	1	7	12	939.55	1164.42	1056.18	1201.77	1242.31	1216.59	1133.52	1168.61	1160.41	1163.82	1901.51	2676.34	1917.95	2223.25	2126.5	2238.83	769.346	818.472	845.028	812.956	942.878	1159.52	1104.33	1106.54	1111.06	1177.43	5
	Q7L1Q6-3	Q7L1Q6	HUMAN	BZW1	Isoform 3 of Basic leucine zipper and W2 domain-containing protein 1	1	40	25	8978.27	10657.1	10189.3	10491	10480.7	9620.33	10835.2	10486.6	10179.8	9893.49	7151.45	7070.03	7562.66	5868.14	8535.74	6527.13	6669.74	6553.79	6816.23	6995.43	6942.01	7612.9	6971.96	8265.59	7770.44	7158.54	44
	Q9Y6E2	Q9Y6E2	HUMAN	BZW2	Basic leucine zipper and W2 domain-containing protein 2	1	17	11	4349.42	3973.64	4114.62	4093.55	4317.58	3760.03	3997.97	3772.83	3785.12	3687.43	3347.83	3390.64	3506.82	2729.91	3671.58	2951.13	3560.56	3421.87	3546.99	3657.12	3443.14	3437.51	3395.94	3566.9	3280.29	3185.83	21
	Q8N655	Q8N655	HUMAN	C10orf12	Uncharacterized protein C10orf12	1	0	0	0	0	0	0	0	0	0	0	0	0	0	0	0	0	0	0	195.754	245.119	205.029	243.801	261.205	315.016	242.899	276.125	287.14	269.63	3
	Q9H7M9	Q9H7M9	HUMAN	C10orf54	V-type immunoglobulin domain-containing suppressor of T-cell activation	1	0	1	0	0	0	0	0	0	0	0	0	0	155.442	185.806	197.513	162.422	185.076	204.903	356.223	295.735	345.326	295.465	261.694	214.664	294.779	189.059	193.262	215.737	3
	Q5T2E6	Q5T2E6	HUMAN	C10orf76	UPF0668 protein C10orf76	1	5	3	934.631	1158.12	928.104	1061.91	1026.48	1100.14	893.719	1028.91	910.885	953.871	452.969	476.441	411.604	435.528	461.679	405.319	411.399	424.83	403.205	404.604	408.291	423.495	398.727	432.074	423.256	473.786	4
	Q9H8K7	Q9H8K7	HUMAN	C10orf88	Uncharacterized protein C10orf88	1	0	2	0	0	0	0	0	0	0	0	0	0	144.508	233.261	145.321	164.44	204.752	203.966	335.407	337.452	297.348	312.823	302.883	489.101	412.1	493.28	408.452	468.916	5
	Q9H0W9	Q9H0W9	HUMAN	C11orf54	Ester hydrolase C11orf54	1	11	4	3731.05	3402.28	3527.4	3494.41	3502.25	3353.95	3427.41	3286.11	3455.2	3524.64	558.185	503.73	567.895	519.343	576.012	525.49	1430.93	1290.28	1431.88	1343.8	1327.12	1317.14	1229.84	1275.99	1326.84	1214.49	12
	Q9H3H3-3	Q9H3H3	HUMAN	C11orf68	Isoform 3 of UPF0696 protein C11orf68	1	7	6	2049.65	2169.34	2060.68	2169.03	2160.43	1783.23	2000.26	2028.43	1891.91	1834.6	949.001	875.588	1090.54	817.445	1043.62	806.731	1334.62	1245.39	1294.58	1306.51	1384.91	1044.85	1192.1	1061.68	1190.2	1251.39	8
	Q9BUA3	Q9BUA3	HUMAN	C11orf84	Uncharacterized protein C11orf84	1	5	2	777.909	847.871	880.43	906.056	850.731	794.794	797.358	833.518	737.228	838.236	166.883	223.612	165.153	224.878	157.217	224.146	297.428	364.038	286.093	307.18	357.826	299.977	334.659	306.143	291.582	315.997	3
	C9JLR9	C9JLR9	HUMAN	C11orf95	Uncharacterized protein C11orf95	1	0	1	0	0	0	0	0	0	0	0	0	0	22.1223	27.7565	29.7662	41.6114	31.8864	36.8892	0	0	0	0	0	0	0	0	0	0	0
	Q7Z7L8	Q7Z7L8	HUMAN	C11orf96	Uncharacterized protein C11orf96	1	0	0	0	0	0	0	0	0	0	0	0	0	0	0	0	0	0	0	65.5317	102.423	68.985	57.9602	70.9393	163.705	359.672	179.596	183.906	172.289	2
	E9PRG8	E9PRG8	HUMAN	C11orf98	Uncharacterized protein C11orf98	1	0	2	0	0	0	0	0	0	0	0	0	0	140.186	144.506	128.209	142.351	128.885	124.543	230.954	260.739	237.727	231.898	230.237	269.116	222.814	274.811	227.337	243.689	2
	Q9HB07	Q9HB07	HUMAN	C12orf10	UPF0160 protein MYG1, mitochondrial	1	18	7	2010.63	1917.13	1882.26	1931.64	1905.91	1942.06	1851.95	1904.83	1845.28	1935.68	1121.79	1012.68	1075.91	1076.53	1120.04	1003.88	1993.69	1876.89	1979.27	2071.6	1933.59	2034.78	1699.92	2062.34	1881.76	1907.65	20
	Q8N999	Q8N999	HUMAN	C12orf29	Uncharacterized protein C12orf29	1	2	2	345.321	322.211	310.53	345.128	312.848	319.368	322.933	303.239	309.277	337.509	85.38	158.127	82.5334	78.0679	165.005	77.7528	1198.44	1248.5	1173.11	1098.28	1204.39	1263.72	1494.56	1335.83	1430.17	1463.04	6
	Q9NQ89	Q9NQ89	HUMAN	C12orf4	Protein C12orf4	1	1	1	304.993	346.904	389.317	356.41	360.38	310.439	326.777	334.824	317.398	321.829	36.8773	49.1678	43.8376	29.9627	57.0349	40.7543	439.307	499.826	424.448	483.854	506.55	415.92	513.072	401.972	496.85	504.675	5
	Q96C57	Q96C57	HUMAN	C12orf43	Uncharacterized protein C12orf43	1	3	1	668.837	627.951	702.428	664.492	690.815	742.846	741.925	717.781	753.628	820.792	98.0572	130.618	86.5971	151.892	87.1086	140.072	241.309	317.925	243.201	273.466	287.343	362.6	433.219	351.154	407.074	375.831	4
	Q8N5I9	Q8N5I9	HUMAN	C12orf45	Uncharacterized protein C12orf45	1	1	1	217.936	209.277	233.571	223.527	215.44	211.867	221.053	223.338	223.69	245.803	58.4228	66.8878	54.0694	67.423	57.9846	72.285	322.71	329.381	343.186	354.272	372.053	383.962	401.118	355.885	398.752	378.394	3
	Q99622	Q99622	HUMAN	C12orf57	Protein C10	1	8	0	627.816	637.224	650.523	665.391	612.42	560.804	703.989	694.474	670.865	739.421	0	0	0	0	0	0	969.038	1096.26	949.463	1053.88	1204.14	673.994	870.616	684.6	837.982	834.717	11
	Q9H3J6	Q9H3J6	HUMAN	C12orf65	Probable peptide chain release factor C12orf65, mitochondrial	1	0	0	0	0	0	0	0	0	0	0	0	0	0	0	0	0	0	0	42.1753	60.5119	44.3504	52.0217	57.9041	64.8738	71.2775	68.4108	98.8503	89.7075	1
	Q9UKR5	Q9UKR5	HUMAN	C14orf1	Probable ergosterol biosynthetic protein 28	1	0	1	0	0	0	0	0	0	0	0	0	0	56.9923	48.3179	57.1354	71.3213	65.0041	55.4486	0	0	0	0	0	0	0	0	0	0	0
	Q9NWQ9	Q9NWQ9	HUMAN	C14orf119	Uncharacterized protein C14orf119	1	2	2	634.367	886.58	1007.53	886.092	988.397	584.766	851.033	685.523	827.909	737.514	428.388	965.882	489.664	362.857	813.651	389.434	368.814	631.593	379.526	506.469	671.192	522.501	824.324	584.289	772.921	669.135	3
	Q9BXV9	Q9BXV9	HUMAN	C14orf142	Uncharacterized protein C14orf142	1	3	4	1157.37	1199.74	1183.87	1197.25	1103.43	1140.31	1103.07	1181.84	1124.34	1197.17	176.365	133.452	166.187	178.904	139.724	168.449	215.787	201.177	202.576	209.828	216.693	235.854	204.197	225.253	239.085	230.13	2
	Q7Z3D6-2	Q7Z3D6	HUMAN	C14orf159	Isoform 2 of UPF0317 protein C14orf159, mitochondrial	1	2	1	744.195	636.687	790.674	881.358	948.479	653.281	589.842	643.15	793.984	777.349	59.4596	52.6301	54.6613	73.6612	49.9017	58.5472	92.7463	73.1509	86.3347	83.6592	68.3548	80.8501	60.2867	90.7009	76.9257	69.935	1
	Q9Y224	Q9Y224	HUMAN	C14orf166	UPF0568 protein C14orf166	1	48	27	8263.01	7665.31	8249.85	7890.05	7579.3	8294.5	8661.44	8861.99	8389.5	8929.83	10061.2	8760.71	9270.91	10172.4	8589.2	9765.25	5401.19	5173.24	5331.11	5656.93	5483.62	6319.33	5172.02	6495.02	6008.91	6078.06	28
	Q6ZRI6	Q6ZRI6	HUMAN	C15orf39	Uncharacterized protein C15orf39	1	5	0	263.649	511.261	422.64	470.12	440.017	335.955	386.736	437.445	402.922	443.733	0	0	0	0	0	0	344.749	656.954	334.327	336.875	437.766	339.69	775.513	343.347	400.114	461.271	6
	Q8WUR7-3	Q8WUR7	HUMAN	C15orf40	Isoform 3 of UPF0235 protein C15orf40	1	4	1	288.219	279.686	303.874	300.065	290.535	264.07	282.261	292.237	313.137	302.678	119.455	119.551	135.171	119.862	126.5	125.167	77.6894	76.7793	81.2671	76.4154	75.7354	98.0947	76.1304	92.0684	90.4025	85.211	1
	Q9Y2V0	Q9Y2V0	HUMAN	C15orf41	Uncharacterized protein C15orf41	1	0	0	0	0	0	0	0	0	0	0	0	0	0	0	0	0	0	0	74.2726	78.3164	70.1451	71.2265	65.7865	63.4175	94.097	52.0199	73.9418	63.4557	1
	Q6ZUT6	Q6ZUT6	HUMAN	C15orf52	Uncharacterized protein C15orf52	1	2	3	176.209	170.687	151.783	157.652	145.921	144.14	133.843	164.761	131.413	167.503	215.697	214.367	244.944	201.192	221.845	181.734	327.624	360.039	321.022	310.395	300.768	311.818	347.437	288.447	273.864	282.246	4
	Q9BV29-2	Q9BV29	HUMAN	C15orf57	Isoform 2 of Uncharacterized protein C15orf57	1	4	0	278.284	351.685	427.021	396.33	362.928	310.852	311.995	318.966	294.906	337.661	0	0	0	0	0	0	194.206	279.581	184.356	238.337	260.335	319.684	255.299	352.956	321.769	295.818	3
	Q96S19	Q96S19	HUMAN	C16orf13	UPF0585 protein C16orf13	1	1	1	67.7108	60.6781	66.7013	66.9536	64.701	62.7763	50.872	65.3556	60.5008	81.8702	203.813	235.527	236.344	161.676	295.79	179.331	722.467	661.138	756.704	744.794	673.779	638.709	663.094	614.86	622.492	656.654	8
	Q96MC5	Q96MC5	HUMAN	C16orf45	Uncharacterized protein C16orf45	1	0	1	0	0	0	0	0	0	0	0	0	0	156.086	406.867	172.29	157.479	275.978	178.09	211.252	316.739	222.967	258.854	310.831	237.021	253.731	256.107	284.69	262.85	2
	Q96GQ5	Q96GQ5	HUMAN	C16orf58	RUS1 family protein C16orf58	1	3	4	772.805	812.007	869.672	765.16	813.192	759.277	752.715	700.299	918.089	656.45	872.435	796.943	786.61	874.706	843.966	769.62	600.74	635.608	620.772	683.473	639.323	581.487	579.44	531.644	556.936	671.938	5
	Q7Z3J2	Q7Z3J2	HUMAN	C16orf62	UPF0505 protein C16orf62	1	12	11	2836.12	2965.44	2820.41	2799.92	3148.59	2807.13	2753.12	2716.84	2811.43	2585.51	2066.13	2330.11	2149.1	1844.08	2469.58	1848.54	2703.43	2958.07	3012.76	2816.25	3163.19	2888.13	3195.73	2974.1	3242.93	3384.4	18
	Q9BSU1	Q9BSU1	HUMAN	C16orf70	UPF0183 protein C16orf70	1	1	1	213.353	198.584	238.488	209.958	215.397	198.194	232.124	204.712	226.536	172.681	35.9812	34.4104	26.6228	24.0073	39.5911	25.58	644.926	664.844	604.237	638.356	644.67	613.508	609.599	672.885	655.859	679.422	3
	Q14CZ0	Q14CZ0	HUMAN	C16orf72	UPF0472 protein C16orf72	1	5	1	218.365	1692.6	1119.41	1223.87	1293.69	292.872	800.854	603.758	642.569	726.926	12.2526	347.572	17.5281	32.4525	126.678	29.2504	148.015	1528.93	140.586	257.671	462.632	188.896	1323.11	199.248	270.574	409.292	2
	Q6PH81	Q6PH81	HUMAN	C16orf87	UPF0547 protein C16orf87	1	0	1	0	0	0	0	0	0	0	0	0	0	348.381	496.347	300.035	420.004	388.211	414.264	77.0391	152.919	109.37	109.237	152.17	112.339	141.892	109.603	141.383	150.914	1
	Q9BQA9	Q9BQA9	HUMAN	C17orf62	Uncharacterized protein C17orf62	1	1	4	192.619	230.507	178.693	218.12	204.679	222.639	171.3	189.262	194.482	185.083	631.867	527.942	574.169	596.12	517.491	551.081	0	0	0	0	0	0	0	0	0	0	0
	Q9HAS0	Q9HAS0	HUMAN	C17orf75	Protein Njmu-R1	1	6	4	1319.35	1423.42	1230.92	1318.63	1303.57	1328.16	1261.98	1244.89	1179.11	1057.07	416.582	395.819	412.326	385.197	393.8	366.952	1184.72	1106.64	1186.22	1205.51	1097.13	1252.21	1056.2	1194.66	1150.66	1172.89	12
	Q9BSJ5	Q9BSJ5	HUMAN	C17orf80	Uncharacterized protein C17orf80	1	0	2	0	0	0	0	0	0	0	0	0	0	300.474	288.153	319.342	342.856	222.65	329.579	216.908	226.798	227.165	243.042	221.363	331.831	231.726	314.464	292.796	276.473	3
	Q32NC0	Q32NC0	HUMAN	C18orf21	UPF0711 protein C18orf21	1	0	3	0	0	0	0	0	0	0	0	0	0	278.348	410.957	292.329	316.746	334.051	324.103	510.436	872	537.65	515.993	599.997	697.961	1187.63	710.485	731.989	703.256	4
	Q96B23	Q96B23	HUMAN	C18orf25	Uncharacterized protein C18orf25	1	3	4	301.205	488.187	353.581	474.768	355.381	479.2	358.779	489.718	359.013	484.244	296.581	590.032	287.041	396.593	405.909	387.023	258.477	404.146	261.294	309.032	318.544	398.667	433.482	383.421	389.863	410.9	4
	Q8TCD1	Q8TCD1	HUMAN	C18orf32	UPF0729 protein C18orf32	1	0	2	0	0	0	0	0	0	0	0	0	0	161.673	194.944	164.021	179.017	164.257	153.596	98.0634	77.4233	92.2327	99.4505	96.0957	84.8357	84.0736	81.5424	93.4193	80.8689	1
	Q96DM3	Q96DM3	HUMAN	C18orf8	Uncharacterized protein C18orf8	1	8	2	2210.6	2326.62	2254.56	2287.22	2388.27	2375.65	2313.28	2448.95	2545.63	2217.4	222.851	249.889	235.571	226.692	216.985	242.703	1059.26	1166.71	1103.01	1158.09	1178.04	1455.38	1626.52	1486.58	1514.61	1668.93	9
	Q9UFG5	Q9UFG5	HUMAN	C19orf25	UPF0449 protein C19orf25	1	2	4	248.129	254.023	301.728	273.304	264.032	248.662	262.595	317.772	254.335	305.644	1016.24	918.667	1047.73	1018.74	953.948	1040.63	311.06	394.66	302.93	385.363	368.466	323.079	342.857	310.002	314.707	352.451	3
	Q9BQ61	Q9BQ61	HUMAN	C19orf43	Uncharacterized protein C19orf43	1	2	3	71.3044	84.2235	90.4778	77.8059	74.9512	80.7017	87.1582	85.8401	89.1742	126.077	1118.07	923.453	1049.16	1111.38	984.924	1083.98	1000.53	990.934	1008.94	1061.74	1119.6	1150.1	1197.84	1068.23	1169.95	1198.65	13
	Q8N9M1	Q8N9M1	HUMAN	C19orf47	Uncharacterized protein C19orf47	1	0	2	0	0	0	0	0	0	0	0	0	0	330.772	384.732	327.784	338.339	331.72	345.779	387.139	460.071	424.796	402.567	426.382	501.232	484.089	510.285	552.532	492.572	5
	Q9UNZ5	Q9UNZ5	HUMAN	C19orf53	Leydig cell tumor 10 kDa protein homolog	1	0	4	0	0	0	0	0	0	0	0	0	0	1891.87	2331.92	1878.47	2078.78	2055.48	2078.89	1368.87	1381.39	1195.18	1304.86	1329.59	1447.55	1386.04	1400.6	1398.81	1437.51	7
	Q86XI8	Q86XI8	HUMAN	C19orf68	Uncharacterized protein C19orf68	1	1	0	53.9679	52.9903	53.4837	57.2737	58.8243	59.8445	50.9525	58.5747	55.561	52.781	0	0	0	0	0	0	0	0	0	0	0	0	0	0	0	0	0
	Q13901	Q13901	HUMAN	C1D	Nuclear nucleic acid-binding protein C1D	1	0	2	0	0	0	0	0	0	0	0	0	0	812.456	1354.29	742.61	938.798	1050.76	907.445	130.847	150.051	132.749	100.75	148.068	129.515	211.702	125.089	180.927	158.404	1
	Q9NS00	Q9NS00	HUMAN	C1GALT1	Glycoprotein-N-acetylgalactosamine 3-beta-galactosyltransferase 1	1	0	3	0	0	0	0	0	0	0	0	0	0	552.206	598.318	539.872	638.043	535.861	657.973	1265.31	1309.23	1306.39	1295.96	1194.68	1287.98	1242.1	1302.34	1244.45	1274.89	7
	Q96EU7	Q96EU7	HUMAN	C1GALT1C1	C1GALT1-specific chaperone 1	1	1	1	115.574	143.967	115.838	116.034	155.19	131.063	150.734	131.09	138.323	105.18	168.482	272.486	150.419	192.631	258.935	196.621	226.992	310.771	261.166	283.271	283.371	315.625	379.65	334.261	341.5	340.132	4
	Q9NX04	Q9NX04	HUMAN	C1orf109	Uncharacterized protein C1orf109	1	3	0	533.699	574.762	554.452	543.489	609.153	521.368	719.976	579.832	667.081	625.386	0	0	0	0	0	0	261.137	294.946	255.951	227.97	278.095	253.384	363.533	259.895	305.858	357.04	1
	Q6ZSJ8	Q6ZSJ8	HUMAN	C1orf122	Uncharacterized protein C1orf122	1	3	1	318.724	282.868	305.926	293.263	318.341	451.248	577.386	512.484	564.714	522.235	34.5557	33.0453	30.6602	30.2859	41.6825	28.8971	63.0313	56.4971	58.777	56.6794	62.6168	76.4696	77.2151	63.007	73.7815	64.0403	1
	Q9NWV4	Q9NWV4	HUMAN	C1orf123	UPF0587 protein C1orf123	1	4	6	511.778	469.795	544.854	490.21	469.367	431.096	482.614	524.731	510.855	583.504	1190.14	1263.64	1222.9	1121.6	1572.45	1256.85	1977.56	1685.14	1895.55	1796.76	1714.96	1689.8	1622.58	1730.94	1652.81	1560.84	16
	Q8NDD1	Q8NDD1	HUMAN	C1orf131	Uncharacterized protein C1orf131	1	0	2	0	0	0	0	0	0	0	0	0	0	293.364	400.09	320.509	421.59	349.162	417.837	74.5362	101.79	88.3356	74.4904	82.8454	86.9985	100.888	96.3684	94.2373	101.81	2
	Q96HA4	Q96HA4	HUMAN	C1orf159	Uncharacterized protein C1orf159	1	0	1	0	0	0	0	0	0	0	0	0	0	436.318	499.232	523.764	571.193	635.668	522.743	0	0	0	0	0	0	0	0	0	0	0
	Q8NEQ5	Q8NEQ5	HUMAN	C1orf162	Transmembrane protein C1orf162	1	1	0	29.3933	25.0473	25.7628	26.2048	28.9345	33.0611	25.099	32.9687	30.5429	31.8557	0	0	0	0	0	0	0	0	0	0	0	0	0	0	0	0	0
	Q8IYL3	Q8IYL3	HUMAN	C1orf174	UPF0688 protein C1orf174	1	2	3	123.871	115.59	110.93	113.086	109.311	106.54	133.708	114.902	105.429	120.571	962.364	867.78	886.346	1002.55	859.473	1016.84	410.71	512.805	423.037	415.921	458.611	496.615	717.873	506.146	489.58	504.938	5
	Q9H425	Q9H425	HUMAN	C1orf198	Uncharacterized protein C1orf198	1	9	8	2151.15	1805.32	2264.02	2035.12	1808.65	1156.51	1549.06	1733.97	1641	1590.42	1582.94	1888.08	1831.38	1073.75	1982.49	1156.05	2233.94	2321.58	2334.3	2657.3	2613.37	1206.02	1406.08	1185.45	1300.64	1456.21	18
	Q9H246	Q9H246	HUMAN	C1orf21	Uncharacterized protein C1orf21	1	0	2	0	0	0	0	0	0	0	0	0	0	175.279	186.862	142.037	183.048	180.83	199.335	779.986	692.685	740.895	669.032	681.086	582.806	652.791	568.85	644.708	558.623	4
	A1L170-2	A1L170	HUMAN	C1orf226	Isoform 2 of Uncharacterized protein C1orf226	1	0	0	0	0	0	0	0	0	0	0	0	0	0	0	0	0	0	0	100.365	132.393	111.836	104.853	113.325	144.337	174.819	159.583	173.496	163.96	1
	Q9BWL3	Q9BWL3	HUMAN	C1orf43	Uncharacterized protein C1orf43	1	1	3	174.805	279.765	235.922	219.961	218.526	144.793	171.093	165.474	200.659	172.086	203.704	383.328	204.325	187.095	243.323	213.148	133.347	257.097	133.062	183.96	220.738	183.966	327.977	198.236	227.991	227.175	3
	Q9BV19	Q9BV19	HUMAN	C1orf50	Uncharacterized protein C1orf50	1	2	1	618.17	649.116	663.769	643.064	590.866	530.896	585.124	647.432	596.937	682.132	165.851	178.788	172.981	146.205	186.079	165.762	437.239	380.852	432.886	369.272	453.925	366.089	382.865	404.467	427.198	389.111	4
	Q8N6N3	Q8N6N3	HUMAN	C1orf52	UPF0690 protein C1orf52	1	2	6	248.078	251.129	255.531	253.428	278.952	283.735	315.297	266.11	301.33	259.166	869.442	900.348	837.873	1160.68	898.022	1218.9	976.146	1287.31	976.777	1104.56	1173.92	1656.94	1535.38	1706.3	1585.48	1644.75	7
	Q5VUE5	Q5VUE5	HUMAN	C1orf53	Uncharacterized protein C1orf53	1	1	0	129.634	121.341	114.075	138.566	128.155	151.399	115.246	153.056	133.845	160.969	0	0	0	0	0	0	0	0	0	0	0	0	0	0	0	0	0
	Q07021	Q07021	HUMAN	C1QBP	Complement component 1 Q subcomponent-binding protein, mitochondrial	1	31	13	5173.15	5517.9	4604.88	5194.31	5032.22	5821.04	5465.03	6480.49	5561.36	4325.05	1636.44	1426.96	1488.52	1594.18	1447.16	1583.28	1779.25	1718.83	2043.62	1728.06	1728.33	2419.87	1939.54	2389.09	2209.59	2012.32	13
	Q9BXJ4-3	Q9BXJ4	HUMAN	C1QTNF3	Isoform 3 of Complement C1q tumor necrosis factor-related protein 3	1	1	0	359.759	296.748	298.265	255.723	332.905	271.149	302.397	270.785	258.776	273.937	0	0	0	0	0	0	271.588	256.935	291.638	394.366	333.121	258.096	263.709	278.326	299.355	399.743	2
	P00736	P00736	HUMAN	C1R	Complement C1r subcomponent	1	14	22	1751.9	2232.57	1757.01	1651.77	1702.26	3219.47	2787.73	3080.05	3046.03	2433.37	1761.12	2150.89	1972.36	4622.69	2471.9	5730.09	1651.33	2122.95	1635.21	1992.98	2062.46	2302.75	4920.61	2277.64	2328.41	2723.05	21
	Q9NZP8	Q9NZP8	HUMAN	C1RL	Complement C1r subcomponent-like protein	1	0	2	0	0	0	0	0	0	0	0	0	0	151.411	194.47	147.545	246.772	202.243	225.871	119.012	100.125	119.185	132.84	100.666	98.3713	155.464	114.607	110.095	119.481	1
	P09871	P09871	HUMAN	C1S	Complement C1s subcomponent	1	1	11	98.3041	165.04	127.83	125.522	114.406	201.706	166	193.671	167.778	132.313	850.582	1068.38	911.34	2459.43	1059.13	2994.86	456.149	515.774	455.509	518.573	605.859	569.558	820.484	579.067	550.582	605.128	7
	Q5TEA3	Q5TEA3	HUMAN	C20orf194	Uncharacterized protein C20orf194	1	6	1	1118.92	1316.08	1080.27	1126.92	1263.17	820.538	1184.23	970.451	1033.79	1083.32	33.7226	61.9729	34.4034	25.5177	42.166	28.1213	119.901	151.582	119.562	128.858	143.065	59.9612	85.8033	55.2253	68.5347	73.1456	2
	Q9BUV8-5	Q9BUV8	HUMAN	C20orf24	Isoform 5 of Uncharacterized protein C20orf24	1	0	1	0	0	0	0	0	0	0	0	0	0	262.709	259.116	205.103	274.76	231.002	219.32	203.662	123.46	181.338	173.631	167.194	204.671	212.599	187.801	314.958	275.029	1
	Q9GZN8-2	Q9GZN8	HUMAN	C20orf27	Isoform 2 of UPF0687 protein C20orf27	1	3	0	361.053	289.937	317.454	295.285	363.629	332.201	326.573	280.786	304.617	266.606	0	0	0	0	0	0	365.608	348.024	366.272	350.797	328.139	340.697	281.59	368.663	298.265	313.808	3
	O43822-4	O43822	HUMAN	C21orf2	Isoform 4 of Protein C21orf2	1	3	0	553.243	494.508	560.284	575.77	561.238	549.811	510.748	481.277	496.723	539.429	0	0	0	0	0	0	153.848	194.939	152.906	178.503	181.316	133.526	150.824	139.058	142.159	163.565	2
	P30042	P30042	HUMAN	C21orf33	ES1 protein homolog, mitochondrial	1	9	18	1520.19	1503.86	1460.72	1519.13	1538.6	1643.5	1576.83	1573.87	1571.42	1601.92	4991.39	3918.04	4522.06	4910.01	4023.91	4453.88	2707.98	2226.69	2581.24	2466.6	2287.76	2139.95	2331.38	2084.5	2205.29	2140.98	19
	P57076	P57076	HUMAN	C21orf59	UPF0769 protein C21orf59	1	3	2	1523.21	2072.9	1849.17	2022.29	1838.52	1595.87	1985.46	2079.94	1841.13	2089.95	384.943	637.624	361.101	290.455	522.333	306.685	829.933	989.918	817.536	909.388	1045.7	1142.26	1283.02	1254.07	1387.05	1369.92	10
	Q9Y426	Q9Y426	HUMAN	C2CD2	C2 domain-containing protein 2	1	1	1	21.3693	27.3458	91.1173	20.7082	23.2825	23.177	18.5887	26.7153	22.885	21.3418	152.027	126.243	127.8	136.654	116.564	122.173	511.649	681.462	498.825	534.418	698.846	594.488	802.311	518.064	623.856	662.188	4
	O14523-2	O14523	HUMAN	C2CD2L	Isoform 2 of C2 domain-containing protein 2-like	1	0	1	0	0	0	0	0	0	0	0	0	0	34.0797	36.921	34.4349	44.6852	31.5602	44.2279	86.1051	92.4999	81.635	80.4216	83.2194	193.788	110.477	170.179	149.925	137.72	1
	Q4AC94	Q4AC94	HUMAN	C2CD3	C2 domain-containing protein 3	1	0	1	0	0	0	0	0	0	0	0	0	0	84.0718	139.538	90.0234	71.2229	122.858	78.5215	245.531	232.551	228.212	239.821	251.278	257.301	239.165	252.973	256.604	248.426	2
	Q8TF44	Q8TF44	HUMAN	C2CD4C	C2 calcium-dependent domain-containing protein 4C	1	0	0	0	0	0	0	0	0	0	0	0	0	0	0	0	0	0	0	153.891	149.504	163.449	158.327	198.014	262.304	216.257	273.978	291.012	244.806	1
	Q86YS7-5	Q86YS7	HUMAN	C2CD5	Isoform 5 of C2 domain-containing protein 5	1	4	6	918.231	842.803	872.338	844.79	842.396	828.068	873.096	807.892	871.703	1061.41	851.628	734.351	848.244	699.027	767.644	743.936	1372.56	1278.63	1317.5	1319.91	1207.33	1134.55	1285.98	1137.09	1081.4	1104.74	12
	Q8WWC4	Q8WWC4	HUMAN	C2orf47	m-AAA protease-interacting protein 1, mitochondrial	1	4	5	740.036	742.464	731.089	681.793	746.884	678.482	714.518	651.033	694.103	557.33	1449.02	1240.36	1312.05	1458.27	1181.31	1317.98	1304.05	1101.98	1305.19	1215.97	1205.67	1399.49	1320.13	1467.04	1624.87	1477.4	5
	Q9BVC5	Q9BVC5	HUMAN	C2orf49	Ashwin	1	2	2	380.599	522.577	427.81	518.944	492.429	520.403	419.938	490.57	416.851	481.39	434.33	497.174	405.015	585.096	427.776	572.008	399.342	434.891	397.313	399.667	431.838	538.313	520.565	549.438	562.911	544.199	4
	Q8N8R5	Q8N8R5	HUMAN	C2orf69	UPF0565 protein C2orf69	1	1	1	170.97	169.746	181.812	187.938	183.137	204.343	178.447	203.862	190.327	192.336	130.204	130.478	109.861	126.874	119.412	140.565	126.328	108.215	119.703	127.55	125.424	129.407	131.05	114.136	137.193	132.091	2
	Q3KRA6	Q3KRA6	HUMAN	C2orf76	UPF0538 protein C2orf76	1	2	1	891.106	782.973	750.726	790.071	741.63	783.731	746.824	778.516	748.883	887.386	133.136	153.485	153.398	126.931	175.162	129.501	843.543	792.65	853.147	845.7	796.484	751.276	721.182	742.232	769.383	712.291	3
	P01024	P01024	HUMAN	C3	Complement C3	1	0	5	0	0	0	0	0	0	0	0	0	0	652.778	956.104	641.388	1443.13	1618.98	771.465	1121.18	1430.37	1157.75	1244.46	1400.73	1491.07	2212.23	1343.41	1214.86	1627	12
	Q9HBI5	Q9HBI5	HUMAN	C3orf14	Uncharacterized protein C3orf14	1	1	1	77.9668	112.717	109.808	103.853	91.5476	68.1822	99.0967	127.934	110.562	127.151	32.1749	57.3341	54.1064	45.3772	71.316	42.5166	0	0	0	0	0	0	0	0	0	0	0
	Q5JPI3	Q5JPI3	HUMAN	C3orf38	Uncharacterized protein C3orf38	1	6	4	452.497	545.89	490.372	552.977	578.119	543.661	526.929	505.989	516.095	525.215	540.899	669.418	615.029	762.61	650.18	768.2	389.612	367.199	436.145	390.516	419.518	393.024	370.137	392.723	435.94	437.703	3
	Q8NDZ4	Q8NDZ4	HUMAN	C3orf58	Deleted in autism protein 1	1	4	4	1104.64	1811.09	1951.77	1515.77	1599.44	1481.88	2077.97	1642.6	1873.35	1775	467.418	659.576	500.862	596.921	584.859	568.275	172.496	212.336	166.885	172.154	183.201	196.692	197.523	176.704	179.068	194.219	3
	P0C0L5	P0C0L5	HUMAN	C4B	Complement C4-B	1	4	10	2268.8	5239.86	1899.79	2002.35	1931.35	1170.84	1512.53	1143.5	1013.91	1028.49	2906.89	8930.55	7996.72	1384.74	2777.56	2738.19	1235.92	4141.6	1240.61	1144.87	1197.08	595.201	1075.68	578.731	599.851	599.121	6
	Q8N8J7	Q8N8J7	HUMAN	C4orf32	Uncharacterized protein C4orf32	1	0	0	0	0	0	0	0	0	0	0	0	0	0	0	0	0	0	0	260.574	336.155	282.597	305.31	350.781	453.238	450.932	477.249	489.674	529.739	1
	P01031	P01031	HUMAN	C5	Complement C5	1	0	1	0	0	0	0	0	0	0	0	0	0	38.4651	54.3572	46.9546	64.9488	85.1433	67.1535	0	0	0	0	0	0	0	0	0	0	0
	Q49AR2	Q49AR2	HUMAN	C5orf22	UPF0489 protein C5orf22	1	1	4	93.5188	122.09	112.363	114.116	127.211	110.032	88.3512	100.321	92.9327	107.996	472.957	685.983	460.413	550.763	445.636	487.884	826.927	930.681	789.671	824.082	900.292	1122.96	1124.67	1139.46	1158.44	1260.14	8
	Q7Z6I8	Q7Z6I8	HUMAN	C5orf24	UPF0461 protein C5orf24	1	1	4	98.2514	102.795	101.871	97.313	101.201	92.4903	84.1336	77.3105	79.9954	91.5327	636.295	727.093	540.77	490.06	546.724	447.498	374.77	469.401	382.199	354.002	448.737	229.465	347.445	247.927	295.982	272.064	2
	Q96GV9	Q96GV9	HUMAN	C5orf30	UNC119-binding protein C5orf30	1	0	1	0	0	0	0	0	0	0	0	0	0	114.457	224.529	124.495	155.75	138.643	145.801	115.494	235.859	134.37	181.992	207.823	153.225	211.015	160.17	165.736	162.46	1
	A6NDU8	A6NDU8	HUMAN	C5orf51	UPF0600 protein C5orf51	1	5	2	484.171	486.271	498.482	516.627	507.661	484.96	486.245	460.68	444.744	516.927	216.927	234.96	231.653	204.09	245.936	214.358	1091.76	1063.18	1184.99	1132.66	1265.86	1365.96	1206.53	1297.58	1398.83	1453.28	10
	Q9H6K1	Q9H6K1	HUMAN	C6orf106	Uncharacterized protein C6orf106	1	0	1	0	0	0	0	0	0	0	0	0	0	45.2999	54.364	44.5828	27.1414	48.4225	31.9893	175.534	249.52	180.486	210.273	250.856	114.93	183.797	134.738	158.023	179.443	2
	Q5T0Z8	Q5T0Z8	HUMAN	C6orf132	Uncharacterized protein C6orf132	1	0	0	0	0	0	0	0	0	0	0	0	0	0	0	0	0	0	0	133.801	170.026	135.329	176.154	144.515	156	135.236	156.634	126.744	181.604	1
	Q9P0P8	Q9P0P8	HUMAN	C6orf203	Uncharacterized protein C6orf203	1	1	1	388.035	356.896	351.198	369.828	357.394	425.837	329.111	368.177	318.486	349.121	327.368	302.878	323.707	377.716	256.181	329.068	2481.37	2011.18	2747.55	2537.06	2974.01	3502.97	2585.16	3003.99	2707.12	3173.63	5
	O95873	O95873	HUMAN	C6orf47	Uncharacterized protein C6orf47	1	0	1	0	0	0	0	0	0	0	0	0	0	57.0261	51.2079	68.9713	59.2495	40.9381	62.7593	160.599	144.423	165.321	151.811	142.997	169.32	134.671	176.924	152.296	161.38	2
	Q6UWU4-2	Q6UWU4	HUMAN	C6orf89	Isoform 2 of Bombesin receptor-activated protein C6orf89	1	0	3	0	0	0	0	0	0	0	0	0	0	457.735	546.817	417.074	308.943	407.304	290.316	500.334	737.039	525.719	636.221	763.777	555.189	803.39	585.864	711.777	669.199	3
	P10643	P10643	HUMAN	C7	Complement component C7	1	1	5	302.281	278.06	291.318	302.214	298.186	307.425	269.599	263.284	291.902	270.29	1161.97	1339.39	1071.04	1897.59	1793.77	1313.71	289.187	315.263	278.921	276.654	312.141	363.092	423.158	293.224	274.855	370.895	3
	Q9BPX7-2	Q9BPX7	HUMAN	C7orf25	Isoform 2 of UPF0415 protein C7orf25	1	1	2	182.76	188.557	162.603	193.554	146.297	191.761	146.601	202.306	147.937	197.928	123.336	116.59	118.155	108.247	139.802	120.027	154.221	169.925	161.185	161.624	141.159	184.94	161.063	189.594	166.933	183.578	3
	Q96N11	Q96N11	HUMAN	C7orf26	Uncharacterized protein C7orf26	1	1	3	208.353	198.287	191.785	198.217	213.674	201.902	199.355	189.059	204.507	211.414	234.997	332.597	216.945	315.733	305.281	319.959	88.236	111.093	103.189	130.275	116.623	156.945	232.576	148.116	134.733	155.069	2
	Q8WVR3	Q8WVR3	HUMAN	C7orf43	Uncharacterized protein C7orf43	1	2	0	86.1702	96.7396	84.6024	89.6233	80.3862	96.6583	110.052	111.781	99.3053	151.298	0	0	0	0	0	0	96.3925	119.209	100.141	103.05	124.306	192.031	183.375	160.796	179.173	177.112	2
	Q9BRJ6	Q9BRJ6	HUMAN	C7orf50	Uncharacterized protein C7orf50	1	5	8	864.195	868.83	881.492	892.84	857.791	807.214	872.867	901.046	875.746	887.536	1546.62	1501.36	1453.56	1695.88	1485.73	1503.81	1471.08	1254.73	1472.06	1371.69	1479.75	1496.22	1356.99	1472.34	1544.47	1305.77	8
	Q96HJ9-2	Q96HJ9	HUMAN	C7orf55	Isoform 2 of UPF0562 protein C7orf55	1	14	23	4134.24	4231.35	4471.59	4338.65	4195.58	4194.92	4502.19	4439.28	4342.41	4774.48	10798	10927	10112.8	12194	10202.1	11896.8	4431.01	4499.98	4323.53	4419.2	4483.38	5133.63	4915.51	5171.69	5244.01	5173.57	18
	Q9H7E9-2	Q9H7E9	HUMAN	C8orf33	Isoform 2 of UPF0488 protein C8orf33	1	1	0	125.388	153.678	160.978	155.006	135.27	165.102	142.629	161.213	151.77	159.651	0	0	0	0	0	0	210.505	217.307	212.729	224.001	211.472	292.357	249.594	301.692	290.883	298.062	3
	Q8N0T1	Q8N0T1	HUMAN	C8orf59	Uncharacterized protein C8orf59	1	0	1	0	0	0	0	0	0	0	0	0	0	176.706	366.131	188.719	413.882	280.341	420.793	894.902	1489.25	968.089	1262.93	1344.99	1518.44	1969.28	1748.8	1662.7	1355.67	4
	Q96K31	Q96K31	HUMAN	C8orf76	Uncharacterized protein C8orf76	1	0	1	0	0	0	0	0	0	0	0	0	0	20.0637	82.9904	27.0057	28.5582	95.8848	31.2125	62.7531	113.954	63.3408	68.3316	74.4365	73.6432	134.46	71.2804	77.9857	88.9949	1
	Q6P1X6	Q6P1X6	HUMAN	C8orf82	UPF0598 protein C8orf82	1	1	0	71.962	50.2629	73.8825	71.0187	66.2026	65.4755	38.2975	58.4286	56.8837	44.3471	0	0	0	0	0	0	71.73	59.4827	66.3396	71.9328	72.7301	64.5475	83.5632	55.0342	67.4443	60.6513	1
	P0DMB2	P0DMB2	HUMAN	C8orf88	Uncharacterized protein C8orf88	1	0	0	0	0	0	0	0	0	0	0	0	0	0	0	0	0	0	0	66.6464	57.7603	70.2622	64.8613	76.216	71.0763	56.9652	74.3595	97.8828	84.1707	1
	P02748	P02748	HUMAN	C9	Complement component C9	1	0	1	0	0	0	0	0	0	0	0	0	0	31.8986	47.995	30.8025	66.6975	73.1798	31.3098	46.9297	46.6161	44.7765	40.8231	54.4287	49.6119	72.6721	49.0163	53.7987	51.4829	1
	Q5T280	Q5T280	HUMAN	C9orf114	Putative methyltransferase C9orf114	1	0	0	0	0	0	0	0	0	0	0	0	0	0	0	0	0	0	0	196.909	213.074	188.799	368.964	296.411	447.38	385.873	420.836	495.017	483.554	2
	Q9BUH6	Q9BUH6	HUMAN	C9orf142	Protein PAXX	1	2	4	330.887	265.914	363.906	289.81	320.702	250.982	344.457	334.972	362.005	350.293	361.433	332.008	350.636	324.918	359.871	318.422	404.967	318.117	348.539	347.003	324.382	258.078	258.031	261.136	259.256	248.882	2
	Q5T6V5	Q5T6V5	HUMAN	C9orf64	UPF0553 protein C9orf64	1	0	2	0	0	0	0	0	0	0	0	0	0	92.5872	113.142	88.3406	100.296	112.448	83.5855	401.206	412.397	421.38	409.152	398.9	414.853	343.03	413.535	381.763	412.88	2
	Q9NZ63	Q9NZ63	HUMAN	C9orf78	Uncharacterized protein C9orf78	1	8	6	1762.25	1960.41	2066.42	2040.8	2004.59	1811.3	1929.37	1980.29	1940.03	2181.87	1470.38	1760.1	1333.38	1998.47	1357.42	1991.95	1174.72	1346.44	1193.1	1242.56	1353.62	1613.78	1436.31	1649.98	1576.46	1542.5	12
	Q8N1Q1	Q8N1Q1	HUMAN	CA13	Carbonic anhydrase 13	1	0	0	0	0	0	0	0	0	0	0	0	0	0	0	0	0	0	0	231.053	258.721	233.407	252.206	255.862	428.497	334.27	456.23	435.604	407.337	3
	Q9Y2D0	Q9Y2D0	HUMAN	CA5B	Carbonic anhydrase 5B, mitochondrial	1	1	1	224.402	202.097	213.506	222.265	229.287	197.049	193.144	219.816	228.7	255.062	349.687	259.03	330.56	340.029	299.953	348.909	152.245	165.77	127.146	140.561	129.704	127.247	125.415	143.98	109.434	132.054	1
	P35219	P35219	HUMAN	CA8	Carbonic anhydrase-related protein	1	2	0	362.979	458.429	389.573	454.192	431.023	442.709	496.649	500.544	477.987	435.327	0	0	0	0	0	0	181.814	161.448	163.76	148.468	179.45	125.546	154.454	120.198	165.167	147.519	1
	Q9H8G2	Q9H8G2	HUMAN	CAAP1	Caspase activity and apoptosis inhibitor 1	1	3	3	288.743	285.791	272.245	286.433	283.075	335.004	294.996	319.061	285.009	284.121	601.753	659.953	594.713	699.286	511.123	726.377	464.917	446.071	482.414	447.055	459.538	574.532	514.536	561.712	588.308	512.882	4
	Q9Y376	Q9Y376	HUMAN	CAB39	Calcium-binding protein 39	1	16	8	3597.55	4306.2	3788.47	4084.27	3960.49	3444.39	3519.91	3794.57	3432.56	3915.36	2485.73	2898.11	2340.07	2136.8	2648.96	1969.65	1854.7	1828.02	1912.04	1929.62	2046.82	1737.21	1736.6	1828.58	2070.97	1954.52	14
	Q9H9S4	Q9H9S4	HUMAN	CAB39L	Calcium-binding protein 39-like	1	2	0	285.613	280.181	301.905	302.922	294.982	276.27	275.101	284.472	256.182	298.51	0	0	0	0	0	0	601.17	612.983	615.892	592.807	619.455	724.974	630.279	742.226	728.883	725.878	4
	Q9Y6J0	Q9Y6J0	HUMAN	CABIN1	Calcineurin-binding protein cabin-1	1	3	2	569.508	650.366	601.462	644.033	671.488	542.595	578.898	562.309	547.767	558.342	187.773	231.763	159.73	183.702	210.612	195.835	1026.36	1125.13	955.943	982.122	955.189	1151.1	1003.61	1088.74	901.73	972.531	7
	Q9BTV7	Q9BTV7	HUMAN	CABLES2	CDK5 and ABL1 enzyme substrate 2	1	0	1	0	0	0	0	0	0	0	0	0	0	92.6629	89.4929	77.5971	87.0289	85.6363	95.5992	75.3764	74.9391	79.0926	82.5341	78.3576	89.8665	102.523	87.3245	111.926	102.241	1
	Q9UGQ2	Q9UGQ2	HUMAN	CACFD1	Calcium channel flower homolog	1	1	0	239.372	200.488	242.462	193.388	216.659	252.852	223.643	187.433	249.277	196.201	0	0	0	0	0	0	0	0	0	0	0	0	0	0	0	0	0
	Q5VU97	Q5VU97	HUMAN	CACHD1	VWFA and cache domain-containing protein 1	1	0	2	0	0	0	0	0	0	0	0	0	0	201.737	220.744	225.867	215.36	183.925	227.467	0	0	0	0	0	0	0	0	0	0	0
	Q13936-2	Q13936	HUMAN	CACNA1C	Isoform 2 of Voltage-dependent L-type calcium channel subunit alpha-1C	1	0	2	0	0	0	0	0	0	0	0	0	0	241.485	290.365	252.845	233.963	262.454	211.909	39.3258	56.0863	42.7483	48.1989	52.5534	38.2327	55.2743	36.2882	36.3211	48.257	1
	P54289	P54289	HUMAN	CACNA2D1	Voltage-dependent calcium channel subunit alpha-2/delta-1	1	12	19	2307.52	2264.4	2465.43	2222.29	2407.53	2367.59	2196.09	2107.71	2689.81	2122.58	3130.9	3074.96	3187.38	3228.04	2824.2	3269.37	3877.25	3990.37	3877.79	3879.33	3671.31	3573.09	4346.1	3346.09	3414.48	3290.93	30
	Q9NY47-5	Q9NY47	HUMAN	CACNA2D2	Isoform 5 of Voltage-dependent calcium channel subunit alpha-2/delta-2	1	0	0	0	0	0	0	0	0	0	0	0	0	0	0	0	0	0	0	310.175	286.84	322.605	351.281	312.115	297.699	282.062	268.652	271.421	316.265	1
	P54284	P54284	HUMAN	CACNB3	Voltage-dependent L-type calcium channel subunit beta-3	1	3	0	96.2707	111.83	101.317	122.016	115.019	100.294	106.463	114.147	106.104	112.679	0	0	0	0	0	0	362.6	406.397	350.966	346.607	362.612	346.726	515.618	320.214	377.044	390.939	3
	Q8WUQ7-2	Q8WUQ7	HUMAN	CACTIN	Isoform 2 of Cactin	1	6	8	1304.66	1317.28	1408.64	1366.57	1373.81	1547.55	1373.44	1438.63	1436.18	1359.84	707.338	780.393	657.832	993.832	764.653	954.927	816.927	812.39	791.521	847.304	803.925	1105.81	1115.38	1074.74	1014.56	1077.91	7
	Q86Y37	Q86Y37	HUMAN	CACUL1	CDK2-associated and cullin domain-containing protein 1	1	0	2	0	0	0	0	0	0	0	0	0	0	297.633	311.583	283.582	294.638	276.012	318.271	1248.73	1512.22	1267.41	1400.62	1430.88	1921.2	1473.61	1847.2	1670.66	1742.8	7
	Q9HB71	Q9HB71	HUMAN	CACYBP	Calcyclin-binding protein	1	23	22	6197.3	7250.4	7534.42	6650.22	6541.3	5219.79	6874.86	5646.12	6062.25	8353.62	6033.53	8523.22	5944.78	4914.5	7114.55	5158.21	6561.51	7508.36	5629.65	6015.53	6839.93	8900.37	7157.99	8952.62	7308.12	8168.16	50
	P27708	P27708	HUMAN	CAD	CAD protein	1	67	44	9858.79	9749.5	8991.92	9300.66	9689.27	9835.3	9720.88	9768.84	9564.9	9105.28	9221.08	8681.77	9259.95	6780.57	9517.33	7071.85	9017.44	8079.07	8868.66	8650.82	7933.79	8831.19	8023.7	8933.21	8146.6	8241.88	70
	Q8NFZ8	Q8NFZ8	HUMAN	CADM4	Cell adhesion molecule 4	1	0	0	0	0	0	0	0	0	0	0	0	0	0	0	0	0	0	0	11.8472	12.4842	17.0142	14.3877	17.8368	95.987	91.8828	95.7511	88.8185	76.8179	1
	Q9P1Z2	Q9P1Z2	HUMAN	CALCOCO1	Calcium-binding and coiled-coil domain-containing protein 1	1	5	12	918.877	1306.48	567.71	594.38	657.155	1142.93	1196.61	875.776	802.587	871.861	1624.56	2991.71	3671.34	1896.65	2692.59	2849.02	1502.11	2003.16	1483.08	1507.32	1348.02	2466.79	2516.53	2525.03	2392.91	2569.46	11
	Q13137-4	Q13137	HUMAN	CALCOCO2	Isoform 4 of Calcium-binding and coiled-coil domain-containing protein 2	1	3	11	172.819	460.84	172.206	170.538	240.024	314.868	288.314	214.436	195.016	172.44	2061.82	6438.33	4074.12	3558.61	3612.26	5353.72	1724.61	3063.49	1664.24	1762.99	1780.48	1871.09	3569.25	1902.46	2304.48	2331.68	17
	Q05682	Q05682	HUMAN	CALD1	Caldesmon	3	79	192	12663.1	11570.2	12797.7	12525.8	12612.5	11396.8	11415.9	11031.2	11918.1	12231.6	60643.4	55407.2	62107.6	56535.3	51608	53782.7	49800	48515.1	49414.1	49034.8	45806.1	29336.5	30142.1	29818.6	29567.3	30426.4	199
	Q05682-4	Q05682	HUMAN	CALD1	Isoform 4 of Caldesmon	3	2	6	386.053	375.108	375.83	403.788	380.617	347.063	258.102	200.764	228.624	202.288	1846.93	1639.01	2093.5	1561.17	1523.16	1785.59	1825.36	1413.51	1663.63	1386.67	1349.83	899.623	854.441	982.288	928.281	863.836	4
	Q05682-3	Q05682	HUMAN	CALD1	Isoform 3 of Caldesmon	3	1	0	98.987	88.7619	85.3157	83.8813	76.7393	85.8425	84.69	97.0346	84.7884	103.303	0	0	0	0	0	0	390.812	365.669	380.314	365.617	365.998	355.98	386.759	335.856	350.482	358.196	3
	Q9HA72	Q9HA72	HUMAN	CALHM2	Calcium homeostasis modulator protein 2	1	1	0	81.1036	91.0125	90.8957	77.7895	85.6441	86.465	78.955	87.0827	89.0851	74.3434	0	0	0	0	0	0	191.718	190.712	202.365	189.528	191.679	172.117	190.077	156.403	157.877	164.174	2
	P62158	P62158	HUMAN	CALM1	Calmodulin	1	167	25	20519.5	19845.7	20085.1	20843.8	20680.2	19444.7	19897.3	19683.9	19380.6	17668	5118.83	5060.88	5567.6	4601.75	5831.91	4752.83	4854.96	3963.64	4764.39	4786.64	4731.49	4127.68	4050.96	3820.24	4187.3	4039.96	46
	P27482	P27482	HUMAN	CALML3	Calmodulin-like protein 3	1	6	6	1730.56	1791.02	1736.99	1874.89	1680.51	1738.17	1743.03	1781.24	1621.68	1724.55	1252.31	1102.77	1237.5	987.481	1214.44	1059.42	608.507	423.306	595.037	494.845	542.034	440.927	457.761	437.72	482.837	436.552	3
	P27797	P27797	HUMAN	CALR	Calreticulin	1	293	170	64099.8	62569.2	63325.4	63795.8	62265.1	68623.1	66069.2	67019.9	64376.7	65164.5	41817.9	35402.1	38611.1	48860	35910.4	39282	32126.5	34593.5	32273.2	34964.8	32328.1	32238.4	29937.8	33801	31959.4	32682.9	240
	O43852-4	O43852	HUMAN	CALU	Isoform 4 of Calumenin	2	96	88	18775.7	18069.2	18536	18513.4	17820.3	19454.9	17773.1	18659.2	17468.9	20200	19588.1	17803.8	18542.5	20983.9	14962.5	20255.5	13284.3	13518.8	13565.4	12630	12802	11957.4	12207.5	12074.7	12689.1	11790.8	99
	O43852-3	O43852	HUMAN	CALU	Isoform 3 of Calumenin	2	25	11	3368.4	3104.91	3415.89	3104.77	3196.94	3306.02	3074.77	3023.09	3118.14	2980.62	3137.67	2819.08	3078.93	3520.16	2269.83	3296.07	2111.59	2462.74	2121.65	2163.34	2065.39	2027.07	1919.08	2078.51	1940.19	1941.99	13
	Q14012	Q14012	HUMAN	CAMK1	Calcium/calmodulin-dependent protein kinase type 1	1	4	0	1059.56	1303.51	1157.94	1231.62	1031.27	1154.05	1202.61	1454.08	1157.61	1529.76	0	0	0	0	0	0	826.008	815.975	866.122	811.077	911.388	747.863	827.361	797.917	859.487	845.352	7
	Q8IU85	Q8IU85	HUMAN	CAMK1D	Calcium/calmodulin-dependent protein kinase type 1D	1	1	5	235.441	270.535	250.189	257.416	255.067	276.208	253.797	288.146	265.521	277.6	423.535	429.711	451.99	361.333	488.544	375.023	301.477	279.735	306.678	290.753	288.393	349.781	319.037	355.799	360.591	332.711	3
	Q13554	Q13554	HUMAN	CAMK2B	Calcium/calmodulin-dependent protein kinase type II subunit beta	1	8	12	842.023	786.882	783.476	779.084	745.514	789.931	738.027	787.855	731.219	765.556	2967.73	2998.2	2816.45	3618.01	2913.68	3451.15	1464.74	1371.75	1495.78	1484.68	1395.62	1372	1277.85	1275.77	1243.63	1335.95	10
	Q13557-11	Q13557	HUMAN	CAMK2D	Isoform Delta 11 of Calcium/calmodulin-dependent protein kinase type II subunit delta	1	19	18	3412.86	3253.24	3374.07	3117.18	3128.39	3194.58	3418.14	3429.27	3279.01	3602.68	4734.76	4532	4648.26	4989.68	4479.26	4872.7	5712.07	5204.47	5796.96	5497.04	5538.44	4880.34	5092.61	4809.97	5029.11	4812.16	42
	Q13555-6	Q13555	HUMAN	CAMK2G	Isoform 6 of Calcium/calmodulin-dependent protein kinase type II subunit gamma	1	10	13	2531.61	2244.8	2455.27	2323.77	2352.94	2312.27	2359.03	2379.27	2333.77	2408.92	1657.44	1629.93	1688.9	1801.5	1750.17	1876.22	1333.14	1229.43	1357.01	1361.14	1286.61	1270.93	1159.32	1286.78	1171.77	1088.24	14
	Q16566	Q16566	HUMAN	CAMK4	Calcium/calmodulin-dependent protein kinase type IV	1	2	1	734.931	774.089	732.529	755.881	717.073	657.391	726.928	708.297	695.847	707.302	71.1953	72.894	72.5554	54.6865	67.7251	66.5283	260.546	258.095	271.027	256.643	260.25	246.747	267.277	237.11	243.451	251.483	3
	Q8N5S9-2	Q8N5S9	HUMAN	CAMKK1	Isoform 2 of Calcium/calmodulin-dependent protein kinase kinase 1	1	2	0	308.016	311.761	314.233	335.833	321.519	298.003	305.871	307.174	315.95	302.714	0	0	0	0	0	0	74.6141	70.8034	68.8474	73.9837	81.8528	101.681	97.0122	99.2403	118.823	105.878	1
	Q96RR4	Q96RR4	HUMAN	CAMKK2	Calcium/calmodulin-dependent protein kinase kinase 2	1	0	3	0	0	0	0	0	0	0	0	0	0	224.775	317.893	226.75	175.621	312.448	197.461	1484.7	1369.83	1456.58	1414.23	1367.67	1041.84	1090.33	1014.89	1112.86	1101.6	6
	Q7Z624	Q7Z624	HUMAN	CAMKMT	Calmodulin-lysine N-methyltransferase	1	0	0	0	0	0	0	0	0	0	0	0	0	0	0	0	0	0	0	331.755	325.613	317.686	352.078	353.871	322.234	368.367	358.891	380.012	357.066	5
	P49069	P49069	HUMAN	CAMLG	Calcium signal-modulating cyclophilin ligand	1	0	1	0	0	0	0	0	0	0	0	0	0	61.0046	67.3848	49.7448	66.8824	55.4191	54.8697	543.18	574.596	544.614	597.25	598.601	607.676	611.109	564.727	612.652	679.815	4
	Q5T5Y3-3	Q5T5Y3	HUMAN	CAMSAP1	Isoform 3 of Calmodulin-regulated spectrin-associated protein 1	1	6	4	1130.85	1110.82	1137.39	1179.34	1135.09	1058.91	1094.1	1107.07	1062.38	1149.82	657.039	678.621	630.56	530.633	639.748	566.191	1253.86	1300.3	1288.99	1249.72	1326.57	1472.93	1269.35	1511.68	1438.47	1407.93	9
	Q08AD1	Q08AD1	HUMAN	CAMSAP2	Calmodulin-regulated spectrin-associated protein 2	1	10	13	1676.2	1601.4	1726.44	1607.81	1627.7	1612.11	1573.25	1647.2	1594.02	1642.61	1292.63	1269.14	1339.17	1140.7	1213.99	1143.86	2551.73	2538.53	2440.45	2461.35	2531.65	2628.94	2522.19	2744.21	2734.67	2544.28	22
	Q86VP6	Q86VP6	HUMAN	CAND1	Cullin-associated NEDD8-dissociated protein 1	1	78	55	18562.3	16925.7	17452.1	17275	18014.1	17610.4	17348.8	16637.7	17281.4	16321.9	14608.8	13221.7	14062	13389.4	13727	12938.8	15322.8	13811	15627.2	15681.2	15082.8	16997.6	15249	16911.1	16361	16537.2	107
	O75155	O75155	HUMAN	CAND2	Cullin-associated NEDD8-dissociated protein 2	1	5	7	770.648	763.73	758.545	763.369	740.107	780.462	751.458	771.075	761.677	790.931	773.169	771.169	786.161	763.51	840.647	825.001	974.835	891.621	1041.69	937.763	944.62	1307.75	1000.02	1224.26	1119.44	1109.95	10
	Q8WVQ1	Q8WVQ1	HUMAN	CANT1	Soluble calcium-activated nucleotidase 1	1	4	4	816.685	750.041	763.21	637.533	739.285	952.781	770.619	726.531	823.459	652.092	880.746	694.026	812.041	967.898	629.768	959.808	1255.81	1225.59	1274.21	1247.46	1285.36	1635.63	1422.38	1633.76	1497.94	1443.95	10
	P27824-2	P27824	HUMAN	CANX	Isoform 2 of Calnexin	1	103	99	18288.9	17490.5	19713.7	18537.8	20028.3	21458	18948.2	18079	24391.2	16188.6	34723.8	31679.4	33317.7	38866	32164.4	37957.8	21602.5	20251.1	21607.2	21495.1	20406.4	23925.3	18893.3	23446.8	21859.5	21484	140
	Q01518	Q01518	HUMAN	CAP1	Adenylyl cyclase-associated protein 1	1	78	80	17176.3	16137.7	16338.8	16736.7	16203.2	16976.4	16167.8	16251.9	15776.7	16110.5	22285	21802.5	24512.3	16282.6	24396.6	18066.7	25206.8	24297.8	24448.1	24021.9	23074.1	21310.9	20103.9	21626.5	20770.5	20830.5	114
	P40123	P40123	HUMAN	CAP2	Adenylyl cyclase-associated protein 2	1	20	27	3956.67	4088.39	3764.06	3953.72	3884.36	3864.59	3733.34	3913	3624.04	3777.36	7386.55	6800.75	7985.97	5197.68	7673.8	5866.12	4366.04	3865.84	4349.89	4100.58	3944.56	3557.44	3480.95	3558.17	3542.39	3657.55	27
	P40121	P40121	HUMAN	CAPG	Macrophage-capping protein	1	20	17	3872.72	3237.76	3703.29	3430.88	3368.32	3562.2	3398.96	3320.37	3267.73	4292.03	3372.04	3252.53	3768.22	3025.28	3655.83	3327.43	6984.61	6550.73	6711.63	6524.05	6206.08	5991.61	5865.88	6110.87	5674.29	5712.99	47
	P07384	P07384	HUMAN	CAPN1	Calpain-1 catalytic subunit	1	97	32	15057.2	15157.5	13720.5	14215.8	14837	14370.2	14251.6	14978.3	14097.1	14220.4	7037.95	6531.82	7286.66	5390.05	7374.59	5570.92	7939.87	6999.05	7802	7732.41	7100.69	7187.52	6873.34	7303.35	7007.26	7116.2	65
	O75808	O75808	HUMAN	CAPN15	Calpain-15	1	0	1	0	0	0	0	0	0	0	0	0	0	126.963	154.199	123.323	107.228	144.088	101.738	102.89	119.481	103.782	115.993	109.811	106.862	148.462	93.7231	88.2977	77.2542	2
	P17655	P17655	HUMAN	CAPN2	Calpain-2 catalytic subunit	1	109	34	23001	20504	21213.6	20489.7	22203.6	19715.8	20409.6	19284.9	20529.6	19321.5	5917.23	5744.48	6041.05	4756.18	6368.08	4731.43	12105.1	11401.2	12247.8	11835.8	11559.7	9836.53	10425.6	9997.37	10289.8	10582.4	84
	O15484	O15484	HUMAN	CAPN5	Calpain-5	1	14	12	1085.69	1422.57	1119.02	1232.36	1268.09	1160.92	1100.79	1101.43	1212.71	978.943	1753.34	1836.59	1876.53	1703.39	1810.16	1838.87	2186.01	2069.87	2080.2	1885.19	1839.43	1407.95	1939.92	1413.65	1520.98	1591.18	15
	Q9Y6W3	Q9Y6W3	HUMAN	CAPN7	Calpain-7	1	8	4	876.535	1090.46	944.971	1022.34	1000.29	908.392	951.834	931.423	898.709	891.276	403.495	637.91	417.453	296.821	615.208	314.409	1027.9	1198.34	1065.71	1172.35	1188.82	1164.73	1227.42	1140.84	1196.89	1289.74	9
	P04632	P04632	HUMAN	CAPNS1	Calpain small subunit 1	1	46	13	5832.13	5926.79	5649.16	5889.95	5960.02	5427.47	5750.57	5805.38	5587.02	5802.35	3721.11	3884.97	3733.09	2985.6	3944.72	3049.68	4788.18	4725.04	4853.11	4916.25	4584.41	4160.97	4195.71	4350.69	4053.24	4110.78	40
	Q14444	Q14444	HUMAN	CAPRIN1	Caprin-1	1	19	26	5678.8	4385.65	4991.8	4741.09	4691.78	4382.97	4456.37	4470.11	4432.73	4331.4	6519.5	5870.98	6174.59	6431.42	5149.21	6150.92	6889.04	6275.08	6935.52	6878.54	7250.75	7146.91	6445.37	7106.76	7109.05	6695.31	46
	Q13938	Q13938	HUMAN	CAPS	Calcyphosin	1	2	0	231.913	183.949	187.519	182.03	191.343	186.36	189.858	198.508	182.803	197.471	0	0	0	0	0	0	349.26	318.952	322.172	313.148	332.286	278.814	250.611	288.962	285.188	277.777	2
	P52907	P52907	HUMAN	CAPZA1	F-actin-capping protein subunit alpha-1	1	32	26	5750.62	5769.93	5633.64	5840.17	5594.32	5948.95	5583.45	5852.49	5442.46	5964.95	5815.11	5755.6	5953.84	5231.89	6340.78	5358.2	3814.63	3718.77	3811.5	3818.06	3825.87	3662.2	3510.9	3638.34	3707.22	3792.23	37
	P47755	P47755	HUMAN	CAPZA2	F-actin-capping protein subunit alpha-2	1	39	21	8531.21	7731.7	7760.28	7592.01	7753.24	7524.85	7035.29	6803.31	6233.27	5929.5	5324.17	5151.14	5284.21	4845.96	5763.12	4771.95	4088.98	4114.62	4140.81	4150.97	4045.52	4060	4000.77	4049	3931.64	4186.2	41
	P47756	P47756	HUMAN	CAPZB	F-actin-capping protein subunit beta	2	42	33	9420.95	8841.7	9132.8	9056.32	9079.25	8605.45	9140.35	8438.84	8781.45	8357.69	5987.63	5934.85	6136.89	5819.04	6937.08	5641.76	10703.1	11234.3	10694	11125.9	10928.9	10519.3	11056.4	10331.7	10731.9	10964	69
	P47756-2	P47756	HUMAN	CAPZB	Isoform 2 of F-actin-capping protein subunit beta	2	4	6	699.899	548.951	633.548	615.775	748.988	735.44	590.72	502.695	614.592	515.761	2078.4	1929.09	2153.58	1740.69	2175.96	1949.57	750.242	747.266	728.398	692.746	688.157	697.266	764.723	716.744	704.05	707.48	5
	Q96LW7	Q96LW7	HUMAN	CARD19	Caspase recruitment domain-containing protein 19	1	3	1	396.502	488.245	454.014	426.594	455.726	428.868	449.201	538.283	502.444	535.362	44.8056	36.8544	35.9157	39.3354	40.3838	37.4106	345.894	333.707	330.217	356.466	331.669	345.636	325.651	350.727	368.181	384.38	3
	Q9BX69	Q9BX69	HUMAN	CARD6	Caspase recruitment domain-containing protein 6	1	0	1	0	0	0	0	0	0	0	0	0	0	50.3327	59.3159	68.5727	50.6071	83.7826	88.4991	120.897	157.938	213.512	142.64	235.666	166.114	107.824	142.821	216.805	270.569	1
	Q9Y2G2-5	Q9Y2G2	HUMAN	CARD8	Isoform 5 of Caspase recruitment domain-containing protein 8	1	1	0	71.2163	68.655	89.2725	67.541	91.4926	61.1985	62.5226	63.4803	86.7212	59.4593	0	0	0	0	0	0	284.865	280.11	258.205	260.525	268.382	281.46	263.924	277.405	293.408	283.389	2
	Q9H257	Q9H257	HUMAN	CARD9	Caspase recruitment domain-containing protein 9	1	1	0	76.9028	82.5132	78.3646	85.3061	88.7632	73.8901	101.819	88.9151	88.1103	91.8177	0	0	0	0	0	0	90.7895	95.0208	98.9304	107.318	86.2763	72.4331	65.043	81.5029	65.9599	73.8431	1
	Q9Y2V2	Q9Y2V2	HUMAN	CARHSP1	Calcium-regulated heat-stable protein 1	1	6	3	1583.27	1488.67	1517.16	1487.83	1433.1	1414.71	1533.69	1541.32	1426.15	1597.21	688.965	628.631	680.366	580.995	809.306	628.005	817.659	746.49	774.366	742.095	739.097	650.234	826.252	705.988	711.236	679.736	5
	Q86X55	Q86X55	HUMAN	CARM1	Histone-arginine methyltransferase CARM1	1	19	12	1906.12	2059.07	1853.8	2058.06	2061.32	1830.22	1721.18	1849.7	1716.11	1651.26	2987.58	2669.78	2817.76	2534.37	3009.22	2383.18	3602.51	3293.56	3621.44	3846.42	3678.05	3441.38	3209.51	3224.34	3413.94	3816.88	18
	Q5VZK9	Q5VZK9	HUMAN	CARMIL1	F-actin-uncapping protein LRRC16A	1	10	9	2132.9	1979.7	2026.24	1962.14	2053.28	2148.63	2218.32	2169.63	2199.84	2201.28	1139.15	1118.85	1264.46	778.855	1183.27	868.081	2039.98	1845.94	2128.83	2062.38	1989.64	2125.28	1729.78	2041.54	1939.66	1837.42	14
	Q8N4J0	Q8N4J0	HUMAN	CARNMT1	Carnosine N-methyltransferase	1	0	1	0	0	0	0	0	0	0	0	0	0	130.503	190.687	134.395	126.715	158.291	122.868	0	0	0	0	0	0	0	0	0	0	0
	P49589-3	P49589	HUMAN	CARS	Isoform 3 of Cysteine--tRNA ligase, cytoplasmic	1	35	35	9506.4	10652.7	9885.11	9865.48	9862.98	10966.4	9806.23	9951.18	9300.85	9956.45	8943.77	10145.1	9884.76	8003.73	10835.2	8604.49	7815.53	8034.71	7956.52	7655.92	8055.2	9307.82	9360.35	9839.96	10444.3	10409.5	50
	Q9HA77	Q9HA77	HUMAN	CARS2	Probable cysteine--tRNA ligase, mitochondrial	1	1	2	26.1748	26.8268	24.0715	27.8322	23.4089	29.7062	23.1226	30.8933	28.9118	28.7571	471.112	359.688	394.643	446.879	384.464	426.017	1209.83	982.507	1175.29	1166.14	1032.34	1086.7	1007.83	999.979	953.902	1052.12	6
	O15234	O15234	HUMAN	CASC3	Protein CASC3	1	1	3	35.3598	28.8859	35.7107	29.538	25.6945	27.3593	26.8086	28.218	31.642	27.6546	491.103	612.224	619.186	451.671	459.451	513.063	1539.29	1731.04	1606.22	1956.05	2049.89	1699.29	1649.83	1693.76	1834.83	1812.85	11
	Q6P4E1-4	Q6P4E1	HUMAN	CASC4	Isoform 4 of Protein CASC4	1	1	16	534.562	502.356	558.782	435.383	481.893	590.934	559.808	563.044	570.076	475.885	3307.93	2819.62	3197.07	3414.08	2549.65	3280.57	1170.45	1080.3	1233.11	1224.47	1207.6	1249.1	992.402	1115.25	1092.09	1047.49	10
	Q8NG31	Q8NG31	HUMAN	CASC5	Protein CASC5	1	0	2	0	0	0	0	0	0	0	0	0	0	281.195	251.512	275.567	280.897	253.853	262.51	471.535	438.368	454.464	415.727	402.695	378.124	413.39	358.664	357.034	386.105	7
	O14936	O14936	HUMAN	CASK	Peripheral plasma membrane protein CASK	1	2	16	804.981	941.113	866.528	949.765	835.53	901.539	813.622	934.472	808.164	832.355	3046	2887.46	3030.61	3034.36	2788.4	3082.79	1628.65	1554.8	1487.72	1549.78	1551.33	1484.23	1511.75	1387.64	1400.59	1498.09	15
	Q8WXE0	Q8WXE0	HUMAN	CASKIN2	Caskin-2	1	1	8	359.691	344.778	353.505	357.675	332.176	340.383	328.976	385.286	344.27	349.791	746.965	750.623	772.325	576.891	803.589	640.359	284.079	269.252	303.541	286.638	279.168	304.353	313.966	287.315	289.977	243.853	4
	P29466	P29466	HUMAN	CASP1	Caspase-1	1	16	4	5124.44	4810.4	4527.81	4900.74	4733.64	5256.64	4980.84	5044.42	4606.55	4960.56	365.382	418.858	386.968	365.423	497.627	364.671	2815.75	2682.06	2754.1	2726.79	2593.43	2466.32	2561.52	2490.06	2589.17	2460.36	20
	P42575	P42575	HUMAN	CASP2	Caspase-2	1	0	1	0	0	0	0	0	0	0	0	0	0	42.7705	67.0823	51.9701	46.3567	48.425	49.1515	340.668	362.521	359.079	324.062	362.976	295.263	409.564	336.507	375.389	410.065	4
	P42574	P42574	HUMAN	CASP3	Caspase-3	1	19	5	3432.55	3508.89	3294.07	3606.98	3719.05	3953.5	3591.69	3703.47	3632.57	3193.18	686.477	610.574	602.454	606.059	712.041	583.186	1038.96	1094.63	1086.99	1219.96	1183.58	1370.05	1329.82	1324.29	1332.02	1477.22	15
	P49662	P49662	HUMAN	CASP4	Caspase-4	1	7	3	1667.32	1394.19	1479.81	1460.57	1463.02	1524.06	1323.68	1370.17	1268.72	1500.99	457.07	612.666	499.185	390.824	640.697	387.887	1439.66	1657.78	1432.05	1715.92	1755.08	1674.88	2038.17	1674.78	1857.24	1817.9	14
	P55212	P55212	HUMAN	CASP6	Caspase-6	1	3	5	759.173	946.377	867.894	892.514	940.013	812.638	781.265	814.646	697.73	717.679	691.254	766.269	634.67	616.135	902.175	605.556	391.014	403.739	466.278	464.263	454.582	473.925	444.772	479.948	490.782	481.078	5
	P55210-3	P55210	HUMAN	CASP7	Isoform Alpha' of Caspase-7	1	11	7	3419.3	3579.38	3591.22	3492.42	3314.51	3395.26	3579.98	3872.34	3605.97	3983.06	1069.57	1338.93	1092.71	992.911	1406.39	1056.14	1299.21	1354.01	1282.64	1273.69	1389.15	1477.98	1351.32	1459.06	1499.54	1443.89	11
	Q14790-9	Q14790	HUMAN	CASP8	Isoform 9 of Caspase-8	1	5	1	576.831	579.032	559.123	540.635	533.684	477.034	554.718	529.338	543.188	534.484	88.1911	114.864	82.2255	56.3689	128.758	66.3222	912.716	920.287	967.5	910.872	968.677	864.913	944.053	873.297	1021.27	894.911	6
	Q9UKL3	Q9UKL3	HUMAN	CASP8AP2	CASP8-associated protein 2	1	0	0	0	0	0	0	0	0	0	0	0	0	0	0	0	0	0	0	688.737	622.044	761.595	749.498	753.307	743.923	695.144	643.138	679.967	673.387	3
	P55211	P55211	HUMAN	CASP9	Caspase-9	1	1	0	203.367	201.834	195.973	189.952	185.028	194.015	190.316	195.312	191.33	191.098	0	0	0	0	0	0	94.6029	95.1424	99.8818	111.701	105.893	103.077	116.039	107.482	97.5685	99.7796	1
	P20810-6	P20810	HUMAN	CAST	Isoform 6 of Calpastatin	1	79	61	12904.1	10966.9	12024.4	11522.9	11120.4	11977.6	10281	10837	10533	11306.1	14189.6	12709.2	14581.9	11006	14400.2	11302.1	21683.8	19270	21707.9	19967.2	20236.6	20547.6	19236.1	20220.6	20571.1	18908.2	136
	P04040	P04040	HUMAN	CAT	Catalase	1	13	14	4548.92	4378.05	4472.24	4316.44	4612.62	4408.04	4089.48	4251.31	4155.18	4044.59	3651.13	3070.18	3409.34	3806.86	3227.92	3509.52	5294.2	4568.5	5223.28	4768.78	4664.33	4253.16	3933.42	4224.12	4240.1	3899.27	26
	Q03135	Q03135	HUMAN	CAV1	Caveolin-1	1	12	25	2498.32	2343.8	2734.97	2379.4	2770.82	2838.26	2164.85	1845.15	2844.52	1825.31	8875	7813.56	8501.39	9078.35	8190.86	9119.57	12292.1	13120.4	12566	12033.4	11096.3	8075.74	9449.66	8435.07	8870.18	8970.06	46
	P51636	P51636	HUMAN	CAV2	Caveolin-2	1	1	5	775.126	607.167	743.723	596.288	834.503	777.355	543.542	505.851	760.927	443.189	1037.92	743.76	748.147	861.458	652.039	764.618	429.944	337.904	438.714	396.047	410.158	266.461	311.083	256.062	317.335	297.833	3
	Q8N350	Q8N350	HUMAN	CBARP	Voltage-dependent calcium channel beta subunit-associated regulatory protein	1	0	1	0	0	0	0	0	0	0	0	0	0	71.2496	73.1149	83.0079	94.1608	74.3771	100.183	220.943	235.037	234.085	218.934	235.063	208.122	238.285	177.084	189.277	186.379	2
	O43439-4	O43439	HUMAN	CBFA2T2	Isoform 4 of Protein CBFA2T2	1	1	0	56.1816	158	149.432	158.564	166.953	88.5514	143.354	140.917	149.185	154.518	0	0	0	0	0	0	83.9462	135.839	87.8599	85.4085	99.7147	99.5438	130.133	94.07	105.595	115.959	2
	Q13951-2	Q13951	HUMAN	CBFB	Isoform 2 of Core-binding factor subunit beta	2	15	3	1243.8	1282.67	1277.69	1293.56	1195.55	1209.39	1274.1	1397.75	1269.97	1573.46	752.702	892.06	822.967	778.559	801.775	804.069	1765.72	1761.86	1701.07	1781.96	1883.43	2139.68	1919.17	2036.84	2032.78	2006.41	13
	Q13951	Q13951	HUMAN	CBFB	Core-binding factor subunit beta	2	1	0	963.99	1078.36	1026.21	1030.37	976.339	924.397	979.318	1134.96	1008.25	807.711	0	0	0	0	0	0	49.3171	41.5625	41.6824	49.8171	50.4352	57.7358	46.651	51.2104	63.0481	58.7943	1
	P22681	P22681	HUMAN	CBL	E3 ubiquitin-protein ligase CBL	1	3	1	405.606	386.516	407.8	417.96	397.707	424.165	383.658	366.019	368.738	312.354	86.9537	83.4917	102.224	72.8307	87.7799	72.6073	631.37	632.58	635.803	631.644	660.854	618.841	692.617	646.996	737.819	736.631	7
	Q13191	Q13191	HUMAN	CBLB	E3 ubiquitin-protein ligase CBL-B	1	7	4	595.415	762.57	673.322	684.79	717.309	657.766	661.172	627.084	676.149	608.958	328.189	431.544	341.802	255.763	450.264	300.419	871.299	977.484	829.581	910.099	958.48	922.373	963.758	891.168	945.288	1015.7	8
	Q75N03	Q75N03	HUMAN	CBLL1	E3 ubiquitin-protein ligase Hakai	1	0	1	0	0	0	0	0	0	0	0	0	0	154.915	172.745	151.383	186.712	166.801	180.633	633.102	747.848	673.927	720.614	850.297	958.664	1100.51	990.789	1155.53	1150.11	9
	P16152	P16152	HUMAN	CBR1	Carbonyl reductase [NADPH] 1	1	52	25	9937.71	9421.08	9560.15	9793.4	9233	9457.19	9392.54	9430.89	9083.97	9869.89	5147.8	4893.74	5148.3	4744.91	5529.45	4714.91	8146.23	7234.91	7885.21	7810.96	7501.3	9168.42	7442.44	8878.09	7890.84	7345.89	57
	O75828	O75828	HUMAN	CBR3	Carbonyl reductase [NADPH] 3	1	18	16	4247.04	4157.02	4217.32	4365.49	4151.43	4192.72	3933.61	3995.69	3916.95	4051.8	2861.42	2521.01	2820.69	2483.39	3015.25	2551.1	5045.39	4706.42	4985.39	4898.34	4721.08	4902.89	4442.94	4831.84	4553.29	4562.55	37
	Q8N4T8	Q8N4T8	HUMAN	CBR4	Carbonyl reductase family member 4	1	0	1	0	0	0	0	0	0	0	0	0	0	155.891	215.767	176.173	130.289	151.291	130.941	134.893	139.2	146.218	116.383	110.387	127.095	125.073	110.267	130.938	118.854	1
	P35520-2	P35520	HUMAN	CBS	Isoform 2 of Cystathionine beta-synthase	1	15	12	2591.71	2763.38	2613.79	2642.06	2618.09	2787.45	2693.53	2709.88	2708.53	2528.13	2569.83	2579.05	2830.99	2117.33	3276.33	2432.98	2605.71	2350.82	2463.93	2380.97	2472.38	2530.57	2467.02	2539.91	2620.27	2517.01	16
	Q9BRT8	Q9BRT8	HUMAN	CBWD1	COBW domain-containing protein 1	1	2	1	564.967	631.596	520.494	614.365	565.57	544.703	585.717	631.967	495.018	621.67	67.1846	108.015	68.652	52.6476	124.798	53.569	459.279	515.08	546.675	515.483	481.193	468.272	502.873	495.315	488.221	453.31	3
	Q5JTY5	Q5JTY5	HUMAN	CBWD3	COBW domain-containing protein 3	1	4	2	726.843	882.949	809.12	802.144	848.385	618.785	808.759	663.995	704.849	753.359	79.8564	86.9069	74.4772	59.9351	121.269	72.9943	409.343	455.711	452.958	456.247	405.478	382.927	469.612	388.894	402.24	383.845	3
	P83916	P83916	HUMAN	CBX1	Chromobox protein homolog 1	1	35	14	7083.08	7121.3	7702.75	7459.09	7207.76	6720.3	7274.26	7527.47	6914.09	8201.51	2841.13	2704.15	2798.37	2963.44	2807.76	3074.04	3469.2	3376.52	3434.79	3214.57	3378.3	3337.52	3247.59	3341.7	3395.84	3328.08	24
	Q14781	Q14781	HUMAN	CBX2	Chromobox protein homolog 2	1	0	1	0	0	0	0	0	0	0	0	0	0	26.0927	33.096	20.3024	44.2475	37.2437	36.9888	0	0	0	0	0	0	0	0	0	0	0
	Q13185	Q13185	HUMAN	CBX3	Chromobox protein homolog 3	1	19	14	3620.58	3179.58	3868.01	3531.29	3641.22	3400.07	3574.08	3214.07	3532.99	4425.23	6160.53	5857.91	5746.92	6237.22	5153.58	6323.51	3750.71	3532.55	3627.07	3276.3	3399.75	3732.2	3777.09	3806.33	3580.46	3393.87	31
	O00257	O00257	HUMAN	CBX4	E3 SUMO-protein ligase CBX4	1	1	4	25.054	41.6905	31.8914	29.8119	39.2975	37.6677	35.0143	51.1708	52.5813	39.6338	206.069	309.626	263.93	316.458	354.372	333.061	339.239	656.239	324.159	371.657	406.097	468.384	981.043	458.29	476.182	641.844	4
	P45973	P45973	HUMAN	CBX5	Chromobox protein homolog 5	1	38	18	8447.79	8671.64	9095.08	9073.81	9099.39	7617.37	9204.19	8829.08	8799.25	9686.98	6049.51	5962.17	5729.17	6462.93	6184.79	5754.51	4029.9	4114.22	3837.62	3796.46	3737.57	3123.88	3861.13	3171.35	2992.54	3321.64	30
	O95503	O95503	HUMAN	CBX6	Chromobox protein homolog 6	1	4	3	681.11	1923.8	1371.21	1472.43	1716.14	394.754	1520.89	572.874	775.995	1110.42	405.866	1093.16	405.159	356.4	796.57	373.394	622.956	1294.28	606.458	694.846	773.542	407.584	716.38	359.674	359.829	441.321	6
	Q9HC52	Q9HC52	HUMAN	CBX8	Chromobox protein homolog 8	1	3	1	676.999	701.808	681.809	682.585	651.108	656.582	721.868	744.272	720.088	828.42	143.604	148.684	139.54	153.029	140.132	140.375	636.74	574.856	638.732	605.383	581.123	703.952	650.392	700.9	604.295	628.595	5
	Q9Y3M2	Q9Y3M2	HUMAN	CBY1	Protein chibby homolog 1	1	0	0	0	0	0	0	0	0	0	0	0	0	0	0	0	0	0	0	33.1149	28.935	25.7885	29.734	36.4364	24.677	36.8577	24.7084	26.5137	21.2173	1
	Q6P1N0	Q6P1N0	HUMAN	CC2D1A	Coiled-coil and C2 domain-containing protein 1A	1	3	21	402.513	417.873	417.43	404.261	386.684	411.582	409.876	450.093	425.303	444.674	3398.43	4067.45	3719.74	3012.13	3987.28	3271.31	3634.87	3591.03	3571.76	3679.83	3805.34	5521.57	4737.05	5516.34	5572.77	5217.73	36
	Q5T0F9	Q5T0F9	HUMAN	CC2D1B	Coiled-coil and C2 domain-containing protein 1B	1	4	3	591.901	515.832	548.56	554.454	537.424	511.944	483.029	478.341	488.77	513.049	576.969	502.745	607.04	462.659	576.145	531.868	1747.85	1644.09	1712.23	1685.44	1615.66	1574.73	1561.26	1578.43	1472.87	1473.83	16
	Q9P2K1	Q9P2K1	HUMAN	CC2D2A	Coiled-coil and C2 domain-containing protein 2A	1	1	0	145.417	186.951	164.802	152.616	167.859	126.544	181.538	156.586	172.659	174.537	0	0	0	0	0	0	140.264	168.244	141.113	132.786	139.504	101.48	147.614	97.7869	98.963	106.541	2
	Q8IX12	Q8IX12	HUMAN	CCAR1	Cell division cycle and apoptosis regulator protein 1	1	20	23	4635.98	4459.75	4583.82	4720.36	4710.1	4663.91	4569.22	4464.67	4401.26	4228.58	5213.71	5439.9	4989.55	5999.22	5224.14	5869.42	6019.76	5746.35	6143.69	5845.74	5975.59	6213.7	6012.64	5907.26	5964.82	5894.38	33
	Q8N163	Q8N163	HUMAN	CCAR2	Cell cycle and apoptosis regulator protein 2	1	34	39	5890.51	5745.71	5854.12	5947.2	5822.03	5489.67	5531.28	5462.93	5469.57	5685.36	11369.2	10603.1	10663.1	11676.8	10352.6	11185.4	6999.2	6578.25	6658.27	6661.31	6569.42	7247.48	7067.16	7258.12	6803.31	6444.94	46
	Q6UXH8	Q6UXH8	HUMAN	CCBE1	Collagen and calcium-binding EGF domain-containing protein 1	1	0	1	0	0	0	0	0	0	0	0	0	0	74.6897	76.459	74.1505	74.4041	73.7787	84.3127	496.84	321.835	530.555	420.942	329.128	241.412	218.984	242.939	191.686	209.866	3
	Q96A19	Q96A19	HUMAN	CCDC102A	Coiled-coil domain-containing protein 102A	1	0	6	0	0	0	0	0	0	0	0	0	0	544.765	654.828	638.585	619.711	587.683	697.82	2590.02	2445.08	2643.18	2829.14	2671.36	2486.87	2499.42	2437.33	2524.66	2848.65	5
	Q9BWC9	Q9BWC9	HUMAN	CCDC106	Coiled-coil domain-containing protein 106	1	0	2	0	0	0	0	0	0	0	0	0	0	334.481	402.74	265.601	276.731	348.868	245.455	0	0	0	0	0	0	0	0	0	0	0
	Q8NEF3-2	Q8NEF3	HUMAN	CCDC112	Isoform 2 of Coiled-coil domain-containing protein 112	1	0	1	0	0	0	0	0	0	0	0	0	0	78.3079	156.591	82.391	98.6744	143.302	107.593	0	0	0	0	0	0	0	0	0	0	0
	Q96NT0	Q96NT0	HUMAN	CCDC115	Coiled-coil domain-containing protein 115	1	1	2	151.805	159.986	169.261	151.295	153.74	131.046	196.399	148.061	160.322	151.239	139.944	198.131	139.034	164.756	158.248	140.617	565.465	611.898	617.202	653.087	676.618	765.812	795.886	610.485	607.275	669.625	5
	Q8IWD4	Q8IWD4	HUMAN	CCDC117	Coiled-coil domain-containing protein 117	1	0	1	0	0	0	0	0	0	0	0	0	0	170.033	319.593	150.641	227.672	192.648	208.92	222.396	297.353	196.124	241.8	243.544	232.403	262.062	221.449	191.149	208.314	2
	Q8WUD4	Q8WUD4	HUMAN	CCDC12	Coiled-coil domain-containing protein 12	1	1	5	553.231	728.467	752.409	759.496	610.909	637.775	658.814	882.375	619.922	1002.73	1357.96	1420.62	1199.33	1648.29	1224.58	1614.95	866.652	903.997	803.958	848.491	915.259	1046.85	1026.32	1041.28	1082.26	1008.58	5
	Q96CT7	Q96CT7	HUMAN	CCDC124	Coiled-coil domain-containing protein 124	1	2	16	67.4409	57.9314	65.3117	57.3634	62.6126	59.3821	81.0029	80.924	105.321	80.6756	2592.25	2554.69	2516.24	2465.62	2741.79	2364.37	3060.42	2927.88	3019.57	3148.96	3367.94	3320.49	3284.13	2936.92	3161.22	3206.33	21
	Q96BQ5	Q96BQ5	HUMAN	CCDC127	Coiled-coil domain-containing protein 127	1	1	0	57.081	41.7149	61.3114	48.2182	53.1856	44.1384	58.1161	43.6321	59.8347	55.6285	0	0	0	0	0	0	523.583	472.984	526.334	507.291	484.868	551.707	564.634	514.427	571.584	565.28	4
	P13994	P13994	HUMAN	CCDC130	Coiled-coil domain-containing protein 130	1	2	2	176.724	192.375	207.42	181.189	191.672	200.132	196.026	208.347	199.97	203.511	73.0706	79.1286	67.1695	104.096	63.4371	94.5588	60.5365	67.2237	56.0172	56.6402	69.1124	73.2977	98.4763	83.4931	96.912	91.1204	1
	Q9H6E4	Q9H6E4	HUMAN	CCDC134	Coiled-coil domain-containing protein 134	1	2	6	269.354	311.668	304.186	315.55	315.27	327.392	311.865	331.142	275.305	306.495	2009.57	2101.07	1807.46	2352.17	1913.56	2297.42	616.122	592.792	631.929	658.052	701.107	782.857	728.564	772.521	852.466	777.743	5
	Q96JN2-4	Q96JN2	HUMAN	CCDC136	Isoform 4 of Coiled-coil domain-containing protein 136	1	0	0	0	0	0	0	0	0	0	0	0	0	0	0	0	0	0	0	506.015	498.015	483.209	490.963	469.401	457.961	408.958	453.869	435.721	431.047	2
	Q6PK04	Q6PK04	HUMAN	CCDC137	Coiled-coil domain-containing protein 137	1	0	5	0	0	0	0	0	0	0	0	0	0	613.278	728.655	596.146	649.969	639.114	657.665	439.017	492.655	443.047	455.993	482.218	537.553	744.533	512.476	592.124	662.878	5
	Q49A88	Q49A88	HUMAN	CCDC14	Coiled-coil domain-containing protein 14	1	0	1	0	0	0	0	0	0	0	0	0	0	93.6872	112.547	86.9768	96.9636	110.799	87.0148	0	0	0	0	0	0	0	0	0	0	0
	Q6ZUS6-5	Q6ZUS6	HUMAN	CCDC149	Isoform 5 of Coiled-coil domain-containing protein 149	1	0	0	0	0	0	0	0	0	0	0	0	0	0	0	0	0	0	0	356.639	445.293	359.694	348.956	391.994	525.414	690.465	531.922	693.65	677.45	4
	Q0P6D6	Q0P6D6	HUMAN	CCDC15	Coiled-coil domain-containing protein 15	1	0	0	0	0	0	0	0	0	0	0	0	0	0	0	0	0	0	0	156.356	148.136	138.351	137.588	134.141	122.092	136.891	110.384	109.991	101.502	1
	Q9P0B6	Q9P0B6	HUMAN	CCDC167	Coiled-coil domain-containing protein 167	1	0	0	0	0	0	0	0	0	0	0	0	0	0	0	0	0	0	0	254.908	200.861	244.765	272.653	258.15	274.471	148.093	244.663	211.537	218.585	2
	Q6TFL3-4	Q6TFL3	HUMAN	CCDC171	Isoform 3 of Coiled-coil domain-containing protein 171	1	0	0	0	0	0	0	0	0	0	0	0	0	0	0	0	0	0	0	54.1611	51.005	47.5031	62.1039	48.9213	49.7335	51.3043	46.9918	48.5667	58.1755	1
	Q6PII3	Q6PII3	HUMAN	CCDC174	Coiled-coil domain-containing protein 174	1	5	2	523.626	731.966	690.274	736.344	649.16	871.568	615.922	789.135	651.698	745.229	128.108	180.218	121.217	194.152	154.844	196.884	690.146	1154.64	699.156	855.803	953.315	1060.42	1904.17	1141.15	1372.5	1366.22	10
	Q7Z3E2	Q7Z3E2	HUMAN	CCDC186	Coiled-coil domain-containing protein 186	1	3	6	527.752	607.903	615.653	630.276	619.822	671.189	596.275	653.59	597.96	608.399	751.734	841.838	771.652	752.582	743.536	798.474	1134.38	1192.11	1224.2	1322.69	1460.44	1376.81	1307.69	1442.91	1708	1454.4	9
	O60826	O60826	HUMAN	CCDC22	Coiled-coil domain-containing protein 22	1	10	11	1954.42	2076.95	1882.49	1973.55	1890.52	2064.76	1943.21	2033.99	1938.47	1797.74	1755.56	1816.17	1962.12	1494.06	1920.91	1685.56	2602.86	2482.78	2568.12	2540.15	2475.26	2728.69	2755.22	2619.1	2656.01	2613.27	22
	Q86WR0	Q86WR0	HUMAN	CCDC25	Coiled-coil domain-containing protein 25	1	5	4	1344.05	1398.68	1385.39	1377.43	1364.77	1253.38	1361.96	1312.07	1326.7	1252.73	1273.99	1111.19	1297.79	1011.85	1296.93	1068.73	2742.82	2668.11	2744.09	2820.23	2663.48	2749.36	2638.61	2724.21	2473.61	2693.35	12
	Q8IWP9	Q8IWP9	HUMAN	CCDC28A	Coiled-coil domain-containing protein 28A	1	4	1	537.081	1020.96	942.837	905.588	847.87	607.906	897.781	819.069	761.991	908.695	43.7363	71.1064	34.8968	46.4305	61.4577	48.3653	361.07	437.894	362.227	376.797	434.156	391.75	504.628	390.438	499.643	468.57	2
	Q9BUN5	Q9BUN5	HUMAN	CCDC28B	Coiled-coil domain-containing protein 28B	1	0	0	0	0	0	0	0	0	0	0	0	0	0	0	0	0	0	0	130.644	172.366	110.183	166.273	198.98	70.8187	69.9938	69.4615	77.2135	76.8709	1
	Q96MW1	Q96MW1	HUMAN	CCDC43	Coiled-coil domain-containing protein 43	1	3	4	1188.98	1149.06	1168.26	1117.87	1093.53	1193.14	1128.58	1258.69	1077.1	1107.06	715.165	696.068	719.749	637.439	828.33	680.46	871.813	870.432	864.55	880.934	887.842	1093.45	974.463	1094.8	1051.35	1069.92	9
	Q96A33	Q96A33	HUMAN	CCDC47	Coiled-coil domain-containing protein 47	1	22	26	3156.38	3369.1	3418.17	3417.61	3443.52	3555.38	3419.53	3438.97	3694.78	3250.87	4097.31	4321.65	3851.57	4603.84	4056.27	4410.6	6320.21	6233.34	6510.82	6361.33	6560.83	7580.42	6550.19	7491.47	7620.88	7407.63	41
	Q8IVM0	Q8IVM0	HUMAN	CCDC50	Coiled-coil domain-containing protein 50	1	5	9	675.959	662.976	658.122	671.223	626.923	434.699	564.007	596.471	508.215	583.869	2057.88	2450.52	2279.08	1699.91	2461.48	1975.76	3692.08	4218.41	3672.29	3819.71	3998.59	2019.07	2860.67	2005.26	2303.76	2410.02	17
	Q96ER9	Q96ER9	HUMAN	CCDC51	Coiled-coil domain-containing protein 51	1	3	6	505.341	548.288	543.782	518.924	537.614	532.188	576.001	570.078	617.004	645.306	609.234	597.076	611.286	625.902	594.783	615.497	885.185	909.187	978.83	989.657	1039.84	1152.1	1047.6	1075.15	1109.51	1100.43	6
	Q9Y3C0	Q9Y3C0	HUMAN	CCDC53	WASH complex subunit CCDC53	1	0	5	0	0	0	0	0	0	0	0	0	0	592.265	620.573	628.938	504.363	657.324	539.815	987.285	951.315	981.575	960.439	998.928	904.913	928.706	930.751	989.621	908.252	8
	Q4VC31	Q4VC31	HUMAN	CCDC58	Coiled-coil domain-containing protein 58	1	4	5	621.302	560.833	598.334	537.371	611.712	592.061	589.176	572.226	601.749	594.064	1454.27	1389.13	1453.55	1635	1294.37	1638.03	1605.86	1478.02	1567.86	1406.67	1431.57	1866.84	1865.17	1788.33	1824.7	1703.28	10
	Q9P031	Q9P031	HUMAN	CCDC59	Thyroid transcription factor 1-associated protein 26	1	2	5	214.724	312.215	280.726	299.57	324.825	286.573	322.262	329.055	326.442	350.479	338.031	845.879	319.668	693.033	571.183	672.983	221.904	408.76	226.181	231.248	264.782	282.83	609.671	286.455	359.844	449.491	3
	Q16204	Q16204	HUMAN	CCDC6	Coiled-coil domain-containing protein 6	1	14	13	1349.89	1299.73	1313.58	1294.64	1199.26	1425.01	1260.13	1552.95	1335.57	1625.79	2670.96	2802.97	2878.33	2357.82	3112.59	2489.33	4553.72	4206.55	4615.6	4500.03	4523.84	4451.82	4210.07	4381.67	4496.79	4384.77	30
	Q9Y6R9	Q9Y6R9	HUMAN	CCDC61	Coiled-coil domain-containing protein 61	1	1	0	81.2966	75.4613	78.7083	73.686	69.6352	78.186	86.9143	76.4461	70.7202	74.1301	0	0	0	0	0	0	49.7836	57.6908	58.2362	49.9535	60.9582	61.3665	56.2952	53.6006	62.1242	54.1727	1
	Q8IV32	Q8IV32	HUMAN	CCDC71	Coiled-coil domain-containing protein 71	1	0	1	0	0	0	0	0	0	0	0	0	0	33.1247	57.8625	38.5122	41.4746	38.8247	43.897	76.0151	111.33	83.4429	76.369	98.3234	95.1596	159.673	97.1629	118.249	117.307	1
	Q8N9Z2	Q8N9Z2	HUMAN	CCDC71L	Coiled-coil domain-containing protein 71L	1	2	6	369.961	400.907	430.36	410.897	377.818	215.888	380.476	339.126	328.199	425.262	803.397	1184.99	744.769	480.656	886.083	475.257	429.571	646.752	452.405	518.65	571.063	360.505	482.408	339.395	400.399	434.437	4
	Q9BR77	Q9BR77	HUMAN	CCDC77	Coiled-coil domain-containing protein 77	1	1	1	123.354	168.975	136.531	157.512	157.405	150.391	154.573	148.381	154.304	154.613	66.5087	114.563	63.7078	74.8866	79.6191	65.624	170.705	239.25	157.704	181.841	188.522	191.415	202.499	186.43	199.29	212.158	2
	Q9H0W5	Q9H0W5	HUMAN	CCDC8	Coiled-coil domain-containing protein 8	1	1	0	72.8894	105.385	109.826	108.39	102.376	57.0975	75.7873	79.158	80.4778	86.6983	0	0	0	0	0	0	80.261	91.7624	100.939	103.274	98.2722	84.1967	75.3348	75.9912	73.1445	87.9366	1
	Q76M96-2	Q76M96	HUMAN	CCDC80	Isoform 2 of Coiled-coil domain-containing protein 80	1	12	7	3727.37	3445.78	2937.48	3073.9	2785.96	2906.56	2223.57	2248.77	2374.97	2109.1	1317.77	1021.93	1611.8	1325.14	1013.49	1718.49	2634.42	2136.86	2621.41	2168.35	2329.31	1259.95	1272.61	1253.64	1528.4	1352.57	12
	Q8N4S0	Q8N4S0	HUMAN	CCDC82	Coiled-coil domain-containing protein 82	1	0	2	0	0	0	0	0	0	0	0	0	0	168.196	269.066	167.099	82.0992	196.138	102.186	55.9611	127.535	103.922	83.8469	143.41	47.5633	80.5523	36.8437	80.7925	125.292	2
	Q86UT8	Q86UT8	HUMAN	CCDC84	Coiled-coil domain-containing protein 84	1	0	1	0	0	0	0	0	0	0	0	0	0	58.7928	57.5025	58.8351	64.7215	55.2807	56.8542	246.491	277.819	265.25	307.555	316.842	365.906	398.455	346.009	351.051	380.349	3
	Q96PX6	Q96PX6	HUMAN	CCDC85A	Coiled-coil domain-containing protein 85A	1	0	0	0	0	0	0	0	0	0	0	0	0	0	0	0	0	0	0	584.618	564.489	610.601	588.285	564.511	339.473	401.94	351.381	364.969	362.066	3
	Q15834	Q15834	HUMAN	CCDC85B	Coiled-coil domain-containing protein 85B	1	0	1	0	0	0	0	0	0	0	0	0	0	108.73	166.001	100.475	100.784	137.133	111.803	70.5472	103.593	59.71	82.0287	80.1222	38.9204	55.7492	39.1531	44.999	42.2514	1
	Q9H6F5	Q9H6F5	HUMAN	CCDC86	Coiled-coil domain-containing protein 86	1	3	3	295.574	282.771	286.748	265.884	231.221	213.544	222.003	239.25	198.09	247.244	218.467	187.739	193.615	214.629	194.109	223.36	1168.82	1268.02	1155.86	1181.66	1261.82	1557.89	1614.2	1545.92	1425.78	1671.69	13
	Q3V6T2	Q3V6T2	HUMAN	CCDC88A	Girdin	1	9	26	1772.5	1854.21	1767.65	1872.37	1755.81	1632.87	1764.48	1773.42	1675.23	1759.64	4491.89	5039.33	4481.13	3319.22	5230.5	3592.15	4451.37	4445.06	4461.86	4420.43	4531.55	4048.06	4197.33	4064.33	4244.55	4129.43	36
	Q9P219	Q9P219	HUMAN	CCDC88C	Protein Daple	1	0	0	0	0	0	0	0	0	0	0	0	0	0	0	0	0	0	0	201.985	182.092	221.397	240.002	241.135	209.775	191.243	202.816	206.513	220.184	1
	Q9Y3X0	Q9Y3X0	HUMAN	CCDC9	Coiled-coil domain-containing protein 9	1	0	3	0	0	0	0	0	0	0	0	0	0	593.988	425.166	681.848	481.531	395.409	521.937	562.197	602.526	544.643	597.044	598.135	682.213	487.706	664.43	547.62	627.077	5
	Q9GZT6	Q9GZT6	HUMAN	CCDC90B	Coiled-coil domain-containing protein 90B, mitochondrial	1	3	5	645.654	570.875	545.5	556.021	563.45	605.492	590.136	616.968	588.161	561.574	1624.1	1453.67	1562.34	1725.08	1366.77	1576.31	380.447	380.923	404.606	372.083	357.864	380.092	361.869	380.177	359.299	368.798	4
	Q7Z6B0	Q7Z6B0	HUMAN	CCDC91	Coiled-coil domain-containing protein 91	1	0	5	0	0	0	0	0	0	0	0	0	0	1402.58	1421.25	1450.86	1206.09	1481.73	1204.48	1035.5	1114.71	1092.23	1030.81	1237.51	1068.29	1162.45	1073	1242.31	1222.98	9
	Q53HC0	Q53HC0	HUMAN	CCDC92	Coiled-coil domain-containing protein 92	1	4	3	966.535	969.568	983.039	975.895	944.509	736.229	906.029	951.389	886.014	950.36	438.969	517.828	448.244	388.258	509.449	364.821	303.248	320.213	342.367	387.762	370.67	223.497	268.426	210.899	260.398	269.102	3
	Q567U6	Q567U6	HUMAN	CCDC93	Coiled-coil domain-containing protein 93	1	8	14	729.37	813.617	733.586	763.981	734.243	825.019	806.993	851.903	796.431	836.31	1680.98	2076.15	1850.75	1578.11	2058.08	1741.68	3305.34	3538.34	3357.13	3352.68	3422.82	3776.13	4012.56	3592.21	3783.21	3825.03	27
	Q9BW85	Q9BW85	HUMAN	CCDC94	Coiled-coil domain-containing protein 94	1	6	6	478.4	529.746	483.506	537.019	515.712	532.783	478.114	535.148	512.551	496.784	468.286	504.943	457.466	577.032	447.962	568.571	1115.46	1344.96	1069.16	1204.43	1163.22	1462.04	1345.13	1447.96	1311.56	1441.42	11
	Q96F63	Q96F63	HUMAN	CCDC97	Coiled-coil domain-containing protein 97	1	3	4	566.243	623.804	634.92	622.26	592.326	684.809	561.167	627.611	587.09	591.822	325.262	475.602	278.445	334.436	340.771	301.777	300.913	345.363	296.649	320.381	321.348	357.13	413.133	379.937	370.325	382.861	3
	Q8TD31-2	Q8TD31	HUMAN	CCHCR1	Isoform 2 of Coiled-coil alpha-helical rod protein 1	1	1	0	53.5401	91.2107	94.3253	87.889	85.7159	54.3059	74.018	82.94	78.9739	102.493	0	0	0	0	0	0	282.663	409.69	304.601	396.608	378.306	339.29	564.486	352.098	441.247	485.695	3
	P13501	P13501	HUMAN	CCL5	C-C motif chemokine 5	1	0	1	0	0	0	0	0	0	0	0	0	0	29.5653	28.5131	38.7248	232.215	59.1017	355.027	0	0	0	0	0	0	0	0	0	0	0
	Q9BSQ5-2	Q9BSQ5	HUMAN	CCM2	Isoform 2 of Cerebral cavernous malformations 2 protein	1	3	1	242.226	235.977	216.575	213.292	222.338	205.114	226.074	253.192	245.406	271.957	89.954	89.7202	105.438	93.5001	99.9388	98.8215	125.061	127.558	122.166	118.221	128.254	545.863	256.367	560.865	644.13	436.689	2
	P20248	P20248	HUMAN	CCNA2	Cyclin-A2	1	0	0	0	0	0	0	0	0	0	0	0	0	0	0	0	0	0	0	584.453	305.767	508.453	436.816	356.094	293.609	392.641	294.811	358.387	348.285	3
	P14635	P14635	HUMAN	CCNB1	G2/mitotic-specific cyclin-B1	1	3	3	390.93	448.199	464.798	472.359	449.763	638.456	741.859	653.05	663.744	782.713	298.133	339.541	286.671	553.216	434.072	579.388	549.072	528.489	561.489	598.787	603.053	846.142	863.339	872.623	1150.04	990.153	6
	O95067	O95067	HUMAN	CCNB2	G2/mitotic-specific cyclin-B2	1	1	0	151.971	233.586	165.073	193.714	220.528	174.207	244.38	196.241	204.929	190.724	0	0	0	0	0	0	221.649	181.601	207.465	187.182	171.174	173.678	260.464	180.557	238.435	235.473	3
	P24863	P24863	HUMAN	CCNC	Cyclin-C	1	1	0	246.391	411.912	337.589	379.982	401.385	361.747	345.383	410.32	460.741	337.78	0	0	0	0	0	0	0	0	0	0	0	0	0	0	0	0	0
	P24385	P24385	HUMAN	CCND1	G1/S-specific cyclin-D1	1	15	9	1081.33	4461.55	2045.25	2540.76	3286.47	872.798	3718.67	1925.91	2426.36	3175.24	1006.16	11277.5	921.572	838.953	5993.91	674.053	411.636	1478.83	390.196	419.027	542.327	332.528	1134.76	318.559	313.198	403.195	6
	P30279	P30279	HUMAN	CCND2	G1/S-specific cyclin-D2	1	0	1	0	0	0	0	0	0	0	0	0	0	28.8845	180.532	35.321	35.7019	92.0647	36.3119	40.6352	72.5672	47.4108	47.8539	52.4335	51.8342	97.6926	40.1837	52.992	54.5881	1
	P30281	P30281	HUMAN	CCND3	G1/S-specific cyclin-D3	1	2	0	418.227	619.969	522.795	539.395	682.847	239.03	520.271	348.313	491.647	357.495	0	0	0	0	0	0	0	0	0	0	0	0	0	0	0	0	0
	O95273	O95273	HUMAN	CCNDBP1	Cyclin-D1-binding protein 1	1	2	1	580.388	614.266	666.83	600.131	620.562	505.268	630.792	589.835	590.279	699.456	80.995	142.467	87.4128	79.2868	113.776	80.698	0	0	0	0	0	0	0	0	0	0	0
	P24864	P24864	HUMAN	CCNE1	G1/S-specific cyclin-E1	1	0	0	0	0	0	0	0	0	0	0	0	0	0	0	0	0	0	0	54.4609	77.9865	71.3858	69.4502	91.5553	166.996	145.747	150.523	154.785	142.523	1
	P51946	P51946	HUMAN	CCNH	Cyclin-H	1	4	5	400.465	583.39	435.603	529.598	499.124	539.004	462.149	462.814	443.195	424.279	591.836	725.072	617.952	787.416	619.738	817.271	808.834	856.007	779.277	758.9	827.277	956.456	904.669	1071.77	1012.65	976.334	9
	Q14094	Q14094	HUMAN	CCNI	Cyclin-I	1	0	1	0	0	0	0	0	0	0	0	0	0	106.349	493.067	99.9694	67.1683	211.264	60.3342	0	0	0	0	0	0	0	0	0	0	0
	O75909-4	O75909	HUMAN	CCNK	Isoform 4 of Cyclin-K	1	2	5	494.236	669.521	665.508	630.073	795.248	585.321	620.138	597.388	684.792	430.186	632.812	798.077	570.101	744.846	672.59	674.808	264.605	350.432	290.121	324.681	333.306	300.058	363.787	328.66	356.527	380.965	4
	Q9UK58	Q9UK58	HUMAN	CCNL1	Cyclin-L1	1	0	0	0	0	0	0	0	0	0	0	0	0	0	0	0	0	0	0	309.877	310.15	294.432	336.966	290.195	412.859	385.573	428.703	391.018	427.135	3
	Q96S94	Q96S94	HUMAN	CCNL2	Cyclin-L2	1	0	0	0	0	0	0	0	0	0	0	0	0	0	0	0	0	0	0	65.9091	129.552	68.2358	74.6868	102.764	142.031	152.036	136.752	138.144	144.653	1
	O60563	O60563	HUMAN	CCNT1	Cyclin-T1	1	2	4	180.023	249.587	244.674	238.512	237.961	283.924	239.203	304.516	264.191	367.223	834.745	1165.45	766.915	1291.11	859.351	1293.27	335.127	403.769	337.765	337.547	451.706	538.029	661.803	509.322	662.063	562.885	2
	O60583	O60583	HUMAN	CCNT2	Cyclin-T2	1	1	2	84.8106	162.357	114.69	126.328	146.446	165.998	171.06	165.599	163.666	145.905	48.0665	71.0262	64.0553	67.892	74.2297	73.3585	75.2392	107.634	91.4511	87.6755	102.27	172.041	159.712	198.854	172.904	154.328	1
	Q8ND76	Q8ND76	HUMAN	CCNY	Cyclin-Y	1	0	1	0	0	0	0	0	0	0	0	0	0	252.756	227.567	242.253	254.744	231.581	233.797	364.953	347.049	346.342	413.165	403.622	305.807	336.158	299.615	313.424	366.314	4
	Q8N7R7	Q8N7R7	HUMAN	CCNYL1	Cyclin-Y-like protein 1	1	0	0	0	0	0	0	0	0	0	0	0	0	0	0	0	0	0	0	205.147	251.02	227.259	228.599	239.051	218.234	269.609	226.686	209.424	231.276	3
	O43303	O43303	HUMAN	CCP110	Centriolar coiled-coil protein of 110 kDa	1	1	0	371.564	373.719	388.09	395.935	357.073	398.93	365.535	396.103	375.712	350.789	0	0	0	0	0	0	151.831	197.034	145.636	163.067	152.981	191.308	165.134	178.766	157.41	162.019	1
	Q9ULG6-5	Q9ULG6	HUMAN	CCPG1	Isoform 5 of Cell cycle progression protein 1	1	1	13	43.1396	48.7305	51.19	43.9714	51.411	46.0063	46.8789	56.2408	51.0605	51.3227	1564.46	2866.02	1856.04	3059.29	2483.17	3044.5	969.942	1322.87	956.372	1289.99	1303	1677.27	1464.21	1826.89	1636.21	1551.33	11
	P41597	P41597	HUMAN	CCR2	C-C chemokine receptor type 2	1	0	1	0	0	0	0	0	0	0	0	0	0	246.494	667.907	784.547	392.544	550.384	394.098	0	0	0	0	0	0	0	0	0	0	0
	O14618	O14618	HUMAN	CCS	Copper chaperone for superoxide dismutase	1	5	5	794.662	747.76	801.048	792.876	709.639	752.472	743.12	751.524	746.815	786.724	997.048	942.795	998.945	953.652	1055.45	976.557	1482.28	1458.2	1500.33	1450.56	1470.52	1573.79	1512.26	1580.13	1522.06	1449.85	12
	Q6IQ19	Q6IQ19	HUMAN	CCSAP	Centriole, cilia and spindle-associated protein	1	0	1	0	0	0	0	0	0	0	0	0	0	61.3174	89.2023	66.3865	88.4417	108.758	95.2544	117.904	152.678	107.397	129.253	135.411	190.428	128.679	163.895	149.383	135.734	1
	Q9H7U1-3	Q9H7U1	HUMAN	CCSER2	Isoform 3 of Serine-rich coiled-coil domain-containing protein 2	1	0	2	0	0	0	0	0	0	0	0	0	0	75.383	110.938	99.4539	96.6629	94.3628	125.952	293.848	411.751	276.795	336.614	338.898	310.288	332.647	299.897	334.349	342.195	2
	Q4G0I0	Q4G0I0	HUMAN	CCSMST1	Protein CCSMST1	1	0	1	0	0	0	0	0	0	0	0	0	0	101.647	118.728	120.214	145.625	103.976	133.833	0	0	0	0	0	0	0	0	0	0	0
	P78371	P78371	HUMAN	CCT2	T-complex protein 1 subunit beta	1	131	71	20994.4	20658.6	20668.9	20596.2	19674	21155.9	21553.5	22266.3	20600.3	22755.6	16354.4	17105.6	16478.6	13752.3	15865.6	13789.7	20186.8	19959	19627.2	19399.1	20604.6	23954.9	22256.3	23475.9	23128.7	22571.2	136
	P49368	P49368	HUMAN	CCT3	T-complex protein 1 subunit gamma	1	119	64	26210.7	26279.9	24485.9	26949.8	26182.5	29786.7	25952.2	26772.4	25242.4	25511.8	16240.2	16813.4	16361.1	13435.1	16004	13850.9	16509.2	16638.1	16415	16350.9	17062.8	20234.2	19343.7	20050.9	20169.1	20681	137
	P50991	P50991	HUMAN	CCT4	T-complex protein 1 subunit delta	1	85	89	12480.6	13037.3	12591.6	13140.8	12579.1	13260	13273.7	13574.2	12686.8	13699.1	21224.6	22372.9	21318.5	17393.6	21336.7	18204.7	17758.1	17659	17465.5	17967.8	18464.9	22089.7	20975.3	21729.5	22058.2	21661.4	138
	P48643	P48643	HUMAN	CCT5	T-complex protein 1 subunit epsilon	1	144	95	21211.8	20787.8	21342.6	21073.8	20763.9	21849.6	21734.8	21812.2	21440.6	22886.6	34118.5	36428.9	34474	28431.5	33915.2	29742.3	26620.1	26321.2	26400.5	25989.5	26904.8	32256.6	28098.6	32028.8	30483.5	29495.4	161
	P40227	P40227	HUMAN	CCT6A	T-complex protein 1 subunit zeta	1	87	37	18712.3	18234.2	17824.1	18226.2	17945.3	19654.7	18699.5	18781.8	18078.3	18722.4	11344	11376.5	11208.7	9290.98	10843.2	9466.65	12772.2	12430.6	12450.8	12528.6	12631.7	15662	14341.2	15882.1	15344.5	15674.9	68
	Q99832	Q99832	HUMAN	CCT7	T-complex protein 1 subunit eta	1	77	51	13865.1	13793.9	13211.1	14062.5	13864	15062.6	14005.2	14383.6	13868.6	14235.6	12997.4	12580.5	12599.8	10168.7	12126.8	10478.5	12188.2	11856.6	11737.2	11911.8	11917.3	14377.9	14217.9	14457.6	14541.9	14543.3	96
	P50990	P50990	HUMAN	CCT8	T-complex protein 1 subunit theta	1	86	84	17822.8	17252.7	17777.9	17349.8	17276.1	18235	17896.7	17979	17907	18406.5	23696.5	24307.1	23873.9	19317.4	22700.7	20351.6	21691.6	20218.7	20806.4	20387.8	20619.1	25865.3	21846.5	26548.4	25404	23978.4	134
	P86790	P86790	HUMAN	CCZ1B	Vacuolar fusion protein CCZ1 homolog B	1	9	7	815.336	1099.69	888.157	1057.81	1012.73	1014.91	861.746	936.749	825.022	887.629	616.387	1025.83	629.674	600.286	882.352	657.472	621.318	770.919	645.128	662.049	750.852	794.508	914.16	787.076	911.218	896.932	6
	Q6YHK3	Q6YHK3	HUMAN	CD109	CD109 antigen	1	58	22	9937.19	8402.5	9260.23	8750.19	9037.02	8862.41	8151.21	8130.64	8710.45	7947.4	4791.5	4647.53	5344.25	5209.69	4405.15	5569.9	10995.5	10387.8	11401.1	11464.8	11341.1	9658.46	9474.63	9385.99	9548.16	9818.03	77
	P48509	P48509	HUMAN	CD151	CD151 antigen	1	1	9	127.347	129.362	134.661	117.529	147.356	137.79	133.459	102.249	169.27	84.6145	1817.23	1790.46	2039.57	1994.44	1632.26	2145.23	1881.03	1892.02	1938.3	1909.25	1932.62	1592.32	2017.14	1580.01	1619.21	1651.38	11
	Q8TD46-4	Q8TD46	HUMAN	CD200R1	Isoform 4 of Cell surface glycoprotein CD200 receptor 1	1	1	0	103.125	135.883	126.261	122.15	125.402	133.016	84.1753	138.964	128.393	130.735	0	0	0	0	0	0	0	0	0	0	0	0	0	0	0	0	0
	Q9HCU0	Q9HCU0	HUMAN	CD248	Endosialin	1	5	17	1044.5	804.287	837.627	752.019	742.281	674.444	650.177	597.187	764.675	634.685	3315.47	3262.92	4375.62	3115.44	2835.56	3419.09	2307.67	1894.78	2493.12	2412.66	2223.34	1355.41	1568.01	1348.52	1320.31	1220.89	14
	Q9NZQ7	Q9NZQ7	HUMAN	CD274	Programmed cell death 1 ligand 1	1	0	5	0	0	0	0	0	0	0	0	0	0	874.34	1061.58	812.215	953.019	1172.62	1052.14	200.314	277.568	203.634	216.22	244.235	253.042	316.017	268.759	270.775	311.491	2
	Q5ZPR3	Q5ZPR3	HUMAN	CD276	CD276 antigen	1	3	7	198.463	216.316	255.985	196.838	214.358	187.782	210.182	221.359	264.995	224.209	2815.27	2364.7	2446.91	2744.01	2103.83	2591.3	1373.96	1065.78	1041.78	1300.69	953.865	1230.19	843.469	1203.44	756.369	754.932	5
	Q9Y5K6	Q9Y5K6	HUMAN	CD2AP	CD2-associated protein	1	8	11	2000.28	1998.77	1912.86	2031.73	1886.5	2262.79	1880.46	2016.21	1891.1	1816.68	2004.58	1787.13	1908.03	2372.9	2195.12	2200.97	2873.06	2828.57	2852.89	2924.4	2809.17	3374.67	2615.46	3535.46	2958.86	3015.61	22
	O95400	O95400	HUMAN	CD2BP2	CD2 antigen cytoplasmic tail-binding protein 2	1	7	8	1081.88	1268.75	1420.88	1289.45	1290.83	1133.9	1300.38	1317.9	1314.47	1442.41	1353.09	1615.71	1256.49	1617.56	1324.95	1617.08	1350.81	1706.37	1236.39	1267.54	1434.28	1824.27	1982.85	1908.82	1696.42	1595.36	10
	Q9NPF0	Q9NPF0	HUMAN	CD320	CD320 antigen	1	0	1	0	0	0	0	0	0	0	0	0	0	121.367	127.044	157.754	93.324	160.33	116.201	113.774	145.481	146.237	164.679	144.074	168.378	131.318	151.151	140.597	166.879	1
	P16671	P16671	HUMAN	CD36	Platelet glycoprotein 4	1	0	0	0	0	0	0	0	0	0	0	0	0	0	0	0	0	0	0	233.09	228.645	245.877	236.73	244.592	225.195	276.948	237.741	277.964	249.285	2
	O15446-2	O15446	HUMAN	CD3EAP	Isoform 2 of DNA-directed RNA polymerase I subunit RPA34	1	2	6	272.726	267.649	251.258	265.797	256.968	232.696	275.354	259.936	244.268	263.411	830.486	821.473	927.202	724.081	744.574	829.488	1428.19	1271.22	1308.7	1220.66	1246.08	1391.07	1333.39	1404.24	1318.15	1222.84	11
	P01730	P01730	HUMAN	CD4	T-cell surface glycoprotein CD4	1	1	0	589.135	629.687	589.553	555.396	668.649	664.037	578.977	567.884	629.651	536.55	0	0	0	0	0	0	0	0	0	0	0	0	0	0	0	0	0
	P25942	P25942	HUMAN	CD40	Tumor necrosis factor receptor superfamily member 5	1	2	3	130.992	120.222	147.586	138.468	162.404	142.352	127.269	121.069	185.568	104.058	291.218	350.539	327.751	306.793	320.681	350.069	617.884	655.424	609.886	595.174	594.914	685.853	712.307	670.705	679.526	662.373	6
	P16070	P16070	HUMAN	CD44	CD44 antigen	1	28	61	5682.31	5296.71	6132.68	5487.61	5700.72	5491.79	5319.3	4647.32	6768.23	4564.18	10559.6	9636.98	10649.9	11092.5	10082.4	11204.3	18015.9	19941.7	17981.2	16798	17075.9	14374.2	17134.7	14423.5	15819.7	16143.6	78
	P15529-2	P15529	HUMAN	CD46	Isoform B of Membrane cofactor protein	2	2	6	200.349	239.406	253.018	239.319	235.593	173.066	213.515	211.137	265.897	211.292	1032.47	1505.16	1447.52	1209.33	1297.19	1512.81	1071.95	1150.26	1040.95	965.603	1003.78	790.227	984.531	759.862	815.585	816.994	7
	P15529	P15529	HUMAN	CD46	Membrane cofactor protein	2	0	0	0	0	0	0	0	0	0	0	0	0	0	0	0	0	0	0	74.0186	75.4535	72.5856	62.4299	69.7376	76.2255	99.1317	74.4494	61.7716	71.1743	1
	Q08722	Q08722	HUMAN	CD47	Leukocyte surface antigen CD47	1	3	4	451.21	420.772	490.292	499.71	458.622	506.763	441.183	449.521	533.143	409.631	684.893	624.713	728.252	739.359	653.293	741.596	665.822	639.402	687.694	598.532	600.138	648.199	605.261	625.18	639.254	608.226	5
	P08174-7	P08174	HUMAN	CD55	Isoform 7 of Complement decay-accelerating factor	1	3	4	186.628	176.177	188.233	183.329	173.109	258.853	238.187	254.062	285.25	249.509	522.931	578.932	525.135	730.852	530.998	744.589	646.441	688.97	657.267	648.233	603.705	1272.86	1000.34	1226.76	1152.53	1114.32	8
	P19256	P19256	HUMAN	CD58	Lymphocyte function-associated antigen 3	1	0	1	0	0	0	0	0	0	0	0	0	0	147.807	130.145	135.436	169.412	139.35	159.138	0	0	0	0	0	0	0	0	0	0	0
	P13987	P13987	HUMAN	CD59	CD59 glycoprotein	1	9	14	937.312	949.059	964.869	897.328	974.937	1005.31	960.277	844.254	1111.02	903.467	3552.08	3525.62	3700.45	3684.77	3308.94	3916.61	1991.4	2104.1	1884.3	1873.83	1739.62	1386.17	1687.47	1477.52	1476.55	1555.67	14
	P08962	P08962	HUMAN	CD63	CD63 antigen	1	12	11	2611.88	1995.53	1927.87	1709.65	2045.2	2477.66	1893.31	1625.43	2121.07	991.128	2406.36	2177.64	2207.21	2497.79	2062.87	2124.12	4544.07	4612.25	4986.14	5152.09	5036.73	5281.44	4728.7	5051.57	4937.8	5430.28	31
	P60033	P60033	HUMAN	CD81	CD81 antigen	1	16	9	3323.47	3575.9	3771.44	3464.86	3742.58	3065.27	3347.17	3090.92	3998.21	2781.1	1390	1270.17	1447.73	1168.39	1247.34	1403.4	2155.37	2176.96	2182.43	2138.15	1943.14	1192.19	1761.12	1179.88	1086.84	1311.11	15
	P27701	P27701	HUMAN	CD82	CD82 antigen	1	0	0	0	0	0	0	0	0	0	0	0	0	0	0	0	0	0	0	239.344	186.2	264.293	207.789	227.509	175.747	200.521	198.984	188.516	172.83	1
	P21926	P21926	HUMAN	CD9	CD9 antigen	1	11	12	2855.3	2378.69	3022.25	2486.68	2820.45	2461.08	2403.54	2086.16	3170.94	2155.67	6071.92	5351.13	6079.84	5577.62	5021.68	5867.28	4060.48	4070.81	4005.58	4080.51	3591.4	2801.53	3007.75	2999.64	2575.75	2780.77	18
	P48960	P48960	HUMAN	CD97	CD97 antigen	1	20	10	3224.69	3386.05	3176.02	3233.57	3051.65	3052.61	3351.87	3330.07	3056.09	3730.95	2391.96	2669.64	2921.02	2714.33	2508.05	3023.69	1364.79	1364	1290.03	1305.98	1274.53	1947.96	1664.69	1720.54	1496.53	1512.69	14
	P14209	P14209	HUMAN	CD99	CD99 antigen	1	15	17	3218.19	2943.47	3209.14	2892	2997.58	2906.85	2617.79	3043.1	3287.45	2559.08	3121.02	2608.71	3030.23	3485.88	2791.4	3516.11	3288.51	2992.35	3271.88	2952.75	2979.08	2108.86	2601.37	2087.03	2063.04	2134.08	27
	Q8TCZ2	Q8TCZ2	HUMAN	CD99L2	CD99 antigen-like protein 2	1	2	6	365.734	351.141	356.967	305.393	353.35	331.745	317.086	329.736	367.361	282.045	1892.38	1712.99	2108.4	2049.16	1777.2	2119.12	365.593	256.278	348.151	297.979	320.142	158.33	255.062	179.047	206.052	160.337	1
	P32320	P32320	HUMAN	CDA	Cytidine deaminase	1	0	2	0	0	0	0	0	0	0	0	0	0	177.616	167.884	176.814	162.705	194.09	166.94	0	0	0	0	0	0	0	0	0	0	0
	O75794	O75794	HUMAN	CDC123	Cell division cycle protein 123 homolog	1	4	4	461.956	617.309	607.812	639.009	594.095	492.034	545.976	595.718	538.533	583.442	689.61	1392.63	695.174	716.275	1236.3	769.589	487.774	767.449	502.106	734.281	894.593	772.428	883.259	907.437	1247.38	1175.59	8
	Q13042	Q13042	HUMAN	CDC16	Cell division cycle protein 16 homolog	1	5	8	719.324	751.258	790.541	718.845	796.538	548.436	749.47	679.939	753.128	766.29	1056.96	1296.95	1024.52	713.041	1181.1	763.398	1199.88	1218.92	1156.56	1194.54	1163.92	1166.01	1005.21	1213.67	1071.85	1122.17	9
	Q12834	Q12834	HUMAN	CDC20	Cell division cycle protein 20 homolog	1	0	0	0	0	0	0	0	0	0	0	0	0	0	0	0	0	0	0	127.48	96.4555	125.402	126.542	103.585	132.38	92.601	116.126	100.722	115.744	1
	Q9UJX2	Q9UJX2	HUMAN	CDC23	Cell division cycle protein 23 homolog	1	5	10	1125.02	1347.38	1157.83	1217.03	1426.37	1120.52	1221.96	1127.4	1213.19	1013.49	1506.61	1799.93	1399.4	1181.35	1744.59	1184.81	1988.82	2031.03	1928.25	2020.38	1993.81	1948.31	2016.2	1923.59	1954.87	2055.17	17
	P30304	P30304	HUMAN	CDC25A	M-phase inducer phosphatase 1	1	0	0	0	0	0	0	0	0	0	0	0	0	0	0	0	0	0	0	23.8506	30.644	18.9391	27.4431	36.4437	169.037	57.1954	87.0823	56.9856	57.8734	1
	P30305-4	P30305	HUMAN	CDC25B	Isoform 4 of M-phase inducer phosphatase 2	1	0	0	0	0	0	0	0	0	0	0	0	0	0	0	0	0	0	0	356.849	504.758	380.074	329.315	328.786	1161.4	593.399	1005.31	619.783	598.91	5
	P30307	P30307	HUMAN	CDC25C	M-phase inducer phosphatase 3	1	0	1	0	0	0	0	0	0	0	0	0	0	26.7015	41.777	20.9842	15.6487	51.7158	19.5015	0	0	0	0	0	0	0	0	0	0	0
	Q8NHZ8	Q8NHZ8	HUMAN	CDC26	Anaphase-promoting complex subunit CDC26	1	2	2	373.082	376.353	374.409	399.764	338.574	299.351	318.951	357.389	317.573	326.791	623.684	673.778	654.686	520.207	673.803	546.68	285.635	230.937	307.491	262.699	325.356	233.195	238.344	240.109	286.204	218.161	3
	P30260-2	P30260	HUMAN	CDC27	Isoform 2 of Cell division cycle protein 27 homolog	1	10	9	1396.72	1578.9	1572.18	1662.35	1503.8	1529.01	1315.65	1623.67	1421.21	1554.46	2980.94	3651.25	2772.1	3405.31	3080	3304.94	1926.32	2062.64	1917.94	2140.96	2303.82	2200.37	2144.52	2262.35	2466.7	2414.45	15
	P49427	P49427	HUMAN	CDC34	Ubiquitin-conjugating enzyme E2 R1	1	0	2	0	0	0	0	0	0	0	0	0	0	96.83	135.762	81.8715	85.7136	129.194	97.0231	117.852	140.568	127.853	309.393	208.89	259.06	383.225	231.403	294.894	287.634	2
	Q16543	Q16543	HUMAN	CDC37	Hsp90 co-chaperone Cdc37	1	20	28	3578.45	3662.94	3648.28	3799.87	3671.35	3818.35	3783.27	3879.74	3788.75	4005.13	5365.35	5437.4	5487.09	4321.54	5530.2	4599.46	9266.09	9095.99	8965.64	9209.72	8832.42	8477.09	8395.16	8417.69	7845.74	7855.66	52
	Q7L3B6	Q7L3B6	HUMAN	CDC37L1	Hsp90 co-chaperone Cdc37-like 1	1	0	4	0	0	0	0	0	0	0	0	0	0	1014.06	1163.48	1084.33	934.895	1229.74	997.602	343.961	336.971	342.511	321.416	382.902	323.425	377.594	331.389	380.93	343.369	3
	O60508	O60508	HUMAN	CDC40	Pre-mRNA-processing factor 17	1	7	9	694.389	839.121	853.179	848.717	841.323	675.945	710.048	698.02	721.627	718.812	1845.54	2260.24	1736.76	2269.66	1884.26	2175.79	1410.63	1746.86	1358.35	1554.52	1580.98	1898.34	1868.59	1904.65	1883.85	1882.48	15
	P60953	P60953	HUMAN	CDC42	Cell division control protein 42 homolog	1	28	14	5869.48	5208.83	5376.97	5375.11	5842.23	5621.17	5519.35	5581.04	6370.43	5281.5	5225.57	4719.46	4720.9	4347.37	4644.56	4322.24	5808.4	5158.82	5755.38	5616.06	5218.41	5620.76	4812.76	5671.32	5208.07	5279.42	35
	Q5VT25-6	Q5VT25	HUMAN	CDC42BPA	Isoform 6 of Serine/threonine-protein kinase MRCK alpha	1	13	22	2479.47	2818.49	2600.93	2700.64	2686.85	2394.01	2337.9	2460.07	2336.45	2357.8	4781.34	4882.07	4850.53	4265.03	4844.71	4378.75	5007.91	5434.89	5018.7	5017.53	5430.55	4711.36	4848.65	4728.99	5000.43	4598.83	38
	Q9Y5S2	Q9Y5S2	HUMAN	CDC42BPB	Serine/threonine-protein kinase MRCK beta	1	19	30	3004	3131.61	3065.1	3056.42	3024.36	2825.73	2902.22	3187.57	2981.89	3137.11	5925.39	5796.11	6135.64	4368.83	5735.45	4641.28	5858.34	5720.84	5850.28	5589.03	5612.58	5376.61	4884.29	5121.03	4859.64	5192.23	34
	Q00587	Q00587	HUMAN	CDC42EP1	Cdc42 effector protein 1	1	3	7	605.625	587.027	720.63	626.622	629.203	635.074	630.279	681.218	640.87	669.114	700.869	611.003	672.442	497.392	669.802	512.021	717.652	667.009	718.653	756.114	727.483	588.817	655.875	542.976	586.561	632.031	8
	O14613	O14613	HUMAN	CDC42EP2	Cdc42 effector protein 2	1	5	0	669.405	505.768	636.768	608.851	636.653	496.504	563.963	549.209	561.098	491.489	0	0	0	0	0	0	698.164	532.679	702.357	713.841	692.345	228.656	437.619	229.742	300.3	350.462	6
	Q9UKI2	Q9UKI2	HUMAN	CDC42EP3	Cdc42 effector protein 3	1	4	4	466.143	355.696	389.728	397.598	348.423	265.428	403.574	486.874	376.05	435.954	720.607	435.656	777.678	226.544	628.277	246.715	2347.37	2596	2355.15	2736.79	2805.54	765.714	1163.44	654.004	738.669	903.455	11
	Q9H3Q1	Q9H3Q1	HUMAN	CDC42EP4	Cdc42 effector protein 4	1	8	4	877.676	971.337	1029.13	1002.93	979.758	776.295	935.172	1038.8	981.164	1020.75	734.855	607.85	797.138	411.676	639.178	439.424	1551.95	1597.13	1492.49	1615.62	1695.44	1564.65	1703.28	1536.53	1603.87	1668.12	17
	Q6NZY7	Q6NZY7	HUMAN	CDC42EP5	Cdc42 effector protein 5	1	0	2	0	0	0	0	0	0	0	0	0	0	265.774	283.544	322.684	183.175	314.431	205.86	463.099	453.581	472.363	495.641	514.904	359.416	422.65	350.348	424.157	389.881	4
	Q9NRR8	Q9NRR8	HUMAN	CDC42SE1	CDC42 small effector protein 1	1	0	1	0	0	0	0	0	0	0	0	0	0	33.7749	34.3534	31.0706	30.6441	36.0841	28.5109	0	0	0	0	0	0	0	0	0	0	0
	Q99459	Q99459	HUMAN	CDC5L	Cell division cycle 5-like protein	1	29	28	5537.91	6229.17	5814.14	6511.57	5511.79	6589.63	5484.18	6772.73	5422.84	6426.78	6780.55	7218.55	6314.92	8122.22	6668.95	8132.93	4675.32	4854.16	4780.48	4546.04	4836.62	5754.33	6066.13	5840.19	5879.1	5676.48	43
	Q99741	Q99741	HUMAN	CDC6	Cell division control protein 6 homolog	1	0	1	0	0	0	0	0	0	0	0	0	0	56.7738	127.767	50.633	546.424	114.991	494.693	438.699	600.677	467.709	468.933	453.531	1037.58	994.934	1040.88	1143.28	1045.8	5
	Q6P1J9	Q6P1J9	HUMAN	CDC73	Parafibromin	1	11	13	2224.84	2800.02	2695.22	2845.64	2754.54	2606.04	2571.98	2614.26	2481.49	2493.95	4174.2	5887.08	3821.65	5257.51	4536.53	5034.2	2317.12	3031.89	2219.65	2363.96	2684.38	2733.42	3319.15	2918.45	3180.28	3205.42	16
	Q69YH5	Q69YH5	HUMAN	CDCA2	Cell division cycle-associated protein 2	1	0	0	0	0	0	0	0	0	0	0	0	0	0	0	0	0	0	0	69.3807	37.5064	64.1926	44.8417	37.5304	56.7357	65.0603	53.5575	49.3526	62.1107	1
	Q96FF9	Q96FF9	HUMAN	CDCA5	Sororin	1	0	0	0	0	0	0	0	0	0	0	0	0	0	0	0	0	0	0	222.251	110.119	210.52	176.66	131.132	191.691	152.493	207.187	187.628	182.837	2
	Q96GN5	Q96GN5	HUMAN	CDCA7L	Cell division cycle-associated 7-like protein	1	0	0	0	0	0	0	0	0	0	0	0	0	0	0	0	0	0	0	403.375	504.315	388.86	356.864	378.819	457.049	561.876	452.774	423.458	414.133	4
	Q53HL2	Q53HL2	HUMAN	CDCA8	Borealin	1	0	1	0	0	0	0	0	0	0	0	0	0	53.4843	40.9627	63.6158	55.0008	43.2808	50.7116	915.41	753.335	825.972	718.25	677.427	986.215	925.425	995.759	911.593	941.702	4
	Q9H5V8	Q9H5V8	HUMAN	CDCP1	CUB domain-containing protein 1	1	0	3	0	0	0	0	0	0	0	0	0	0	444.384	465.892	461.465	419.053	425.757	496.843	0	0	0	0	0	0	0	0	0	0	0
	P12830	P12830	HUMAN	CDH1	Cadherin-1	1	0	1	0	0	0	0	0	0	0	0	0	0	85.8814	142.621	125.014	111.647	109.178	133.376	0	0	0	0	0	0	0	0	0	0	0
	P55287	P55287	HUMAN	CDH11	Cadherin-11	1	20	16	3945.93	3560.75	4106.15	3648.5	3649.76	2701.4	3121.43	3041.92	3919.97	2981.51	6753.37	7130.02	7434.44	6064.69	5682.21	6323.26	2382.6	2190.73	2429.47	2290.25	2369.99	1534.29	1585.07	1416.47	1337.99	1358.99	17
	P55290-4	P55290	HUMAN	CDH13	Isoform 4 of Cadherin-13	1	13	26	2716.18	2416.38	2981.77	2482.36	2577.24	2572.88	2460.27	2410.5	2829.61	2501.2	6830.63	5878.98	6657.6	6956.55	5950.28	6860.58	4195.99	3881.81	3977.56	4014.7	3874.31	3329.35	3320.34	3220.24	3252.68	3033.15	28
	P19022	P19022	HUMAN	CDH2	Cadherin-2	1	21	23	4460.8	3430.04	4222.54	3490.12	3729.19	2868.31	3177.69	2976.92	4083.19	2838.63	3760.71	3248.35	3771.76	3332.81	2822.73	3406.45	1778.73	1508.86	1896.32	1813.35	1879.89	1035.69	1058.09	986.594	975.423	1052.99	16
	P22223	P22223	HUMAN	CDH3	Cadherin-3	1	0	1	0	0	0	0	0	0	0	0	0	0	34.8828	44.2804	39.7281	40.2799	36.074	40.8665	0	0	0	0	0	0	0	0	0	0	0
	P55283	P55283	HUMAN	CDH4	Cadherin-4	1	0	2	0	0	0	0	0	0	0	0	0	0	242.139	245.253	303.667	256.567	211.181	269.348	318.235	382.914	303.028	391.876	311.837	205.806	144.614	217.143	133.509	175.998	1
	P55285	P55285	HUMAN	CDH6	Cadherin-6	1	2	1	137.829	137.953	143.373	145.364	142.832	130.079	176.551	168.959	202.339	191.398	37.7103	26.5184	32.5536	23.6859	21.8813	25.8126	1066.92	893.77	1202.55	1033.83	1142.07	437.837	568.078	412.458	447.781	457.344	7
	P06493	P06493	HUMAN	CDK1	Cyclin-dependent kinase 1	1	9	5	1887.84	2888.65	2041.05	2444.02	2680.69	2231.62	2739.92	2002.53	2052.33	1986.42	656.818	985.362	655.95	568.848	1027.22	620.868	692.109	709.984	743.685	710.763	682.5	754.493	744.644	823.006	748.437	625.589	9
	Q15131	Q15131	HUMAN	CDK10	Cyclin-dependent kinase 10	1	0	0	0	0	0	0	0	0	0	0	0	0	0	0	0	0	0	0	294.741	311.891	322.945	321.948	298.323	477.863	334.581	427.966	378.585	309.289	1
	P21127	P21127	HUMAN	CDK11B	Cyclin-dependent kinase 11B	1	12	17	3123.79	3230.33	3033.93	3307.48	3246.03	3401.06	2917.57	3172.18	2835.83	2858.33	3198.8	3227.35	3023.54	3220.93	2980.89	3176.84	2228.55	2307.95	2253.77	2273.48	2438.86	3044.08	2701.56	3122.21	2945.8	2656.5	21
	Q9NYV4	Q9NYV4	HUMAN	CDK12	Cyclin-dependent kinase 12	1	2	8	280.067	341.979	340.218	377.175	312.321	284.815	291.264	340.475	266.879	331.393	1537.7	1853.18	1456.77	1600.68	1480.33	1557.52	956.417	1263.87	1074.6	1077.44	1202.07	1204.95	1440.12	1242.24	1299.68	1353.52	11
	Q14004	Q14004	HUMAN	CDK13	Cyclin-dependent kinase 13	1	10	9	1508.89	1601.68	1568.41	1623.23	1651.68	1374.11	1544.74	1535.88	1479.87	1579.27	932.489	1084.63	882.78	1004.26	994.594	1057.23	1050	1343.03	1104.13	1194.23	1243.18	1372.05	1553.27	1396.4	1380.52	1475.29	14
	O94921	O94921	HUMAN	CDK14	Cyclin-dependent kinase 14	1	1	0	111.81	124.574	119.04	111.253	111.913	106.69	106.18	118.099	115.622	106.19	0	0	0	0	0	0	365.933	381.777	378.497	382.656	389.467	387.798	369.967	385.38	423.141	414.176	2
	Q00536-2	Q00536	HUMAN	CDK16	Isoform 2 of Cyclin-dependent kinase 16	1	1	3	78.4815	70.5053	87.1003	76.3898	96.9619	57.5192	95.7001	86.0965	84.3018	82.4386	214.637	282.345	226.11	176.065	241.052	204.197	1145.67	1345.2	1181.34	1204.74	1244.81	1080	1236.36	1138.04	1324.55	1340.37	10
	Q00537-2	Q00537	HUMAN	CDK17	Isoform 2 of Cyclin-dependent kinase 17	1	5	3	628.401	1052.39	886.892	863.53	1031.76	615.851	1024.77	929.1	915.004	971.092	290.849	478.542	293.656	230.96	331.98	230.741	261.436	534.877	251.263	314.362	361.399	247.045	394.909	279.159	332.974	363.472	4
	Q9BWU1	Q9BWU1	HUMAN	CDK19	Cyclin-dependent kinase 19	1	5	3	1223.67	1424.8	1343.97	1493.14	1424.31	1205.2	1308.94	1260.81	1248.46	1281.95	265.075	412.792	252.939	299.7	355.963	281.639	99.1181	141.052	127.562	120.29	143.699	103.991	123.256	115.414	122.536	127.182	1
	P24941	P24941	HUMAN	CDK2	Cyclin-dependent kinase 2	1	4	4	831.816	987.932	830.17	888.45	1036.74	864.144	962.697	877.222	994.599	825.975	611.029	838.514	531.831	691.557	798.5	648.949	1312.9	1118.2	1276.59	1174.79	1207.55	1190.31	1257.82	1211.82	1273.84	1219.74	8
	O14519	O14519	HUMAN	CDK2AP1	Cyclin-dependent kinase 2-associated protein 1	1	1	2	115.2	137.888	146.536	132.363	132.448	94.9656	130.938	141.527	133.772	151.79	192.198	261.522	175.501	196.71	174.046	196.225	0	0	0	0	0	0	0	0	0	0	0
	O75956	O75956	HUMAN	CDK2AP2	Cyclin-dependent kinase 2-associated protein 2	1	0	0	0	0	0	0	0	0	0	0	0	0	0	0	0	0	0	0	321.637	309.777	307.853	343.721	343.452	367.893	354.077	352.446	376.171	349.887	2
	P11802	P11802	HUMAN	CDK4	Cyclin-dependent kinase 4	1	4	5	486.978	547.722	532.419	496.883	501.519	390.994	469.823	470.849	479.911	503.122	611.933	825.08	584.529	467.095	711.414	425.538	671.519	881.792	737.205	865.797	890.389	714.707	1044.14	721.572	745.917	828.949	5
	Q00535	Q00535	HUMAN	CDK5	Cyclin-dependent-like kinase 5	1	4	10	1303.33	1164.22	1305.5	1188.39	1250.32	1194.7	1307.48	1086.55	1242.8	1366.17	1616.06	2345.66	1557.42	1477.9	2088.32	1468.56	675.599	623.83	734.201	672.471	692.96	640.6	559.255	639.527	670.981	666.67	7
	Q96SZ6	Q96SZ6	HUMAN	CDK5RAP1	CDK5 regulatory subunit-associated protein 1	1	0	2	0	0	0	0	0	0	0	0	0	0	251.037	374.099	288.085	253.71	284.244	291.027	240.296	241.208	272.231	473.292	368.694	557.885	459.57	530.801	596.078	533.686	3
	Q96SN8	Q96SN8	HUMAN	CDK5RAP2	CDK5 regulatory subunit-associated protein 2	1	5	12	581.69	673.759	659.947	736.678	662.793	662.411	639.789	683.457	586.27	659.254	1023.03	1676.95	1061.09	1196.08	1458.16	1244.87	1914.81	2202.71	1953.22	2272.74	2379.51	2673.71	2356.95	2637.54	3031.24	2945.24	21
	Q96JB5-4	Q96JB5	HUMAN	CDK5RAP3	Isoform 4 of CDK5 regulatory subunit-associated protein 3	1	14	15	3916.91	3891.37	3818.47	3660.05	4008.36	3803.07	3707.36	3772.11	3644.15	3371.55	3311.55	2956.61	3182.42	3679.86	3432.51	3422.25	1790.39	1630.48	1917.09	1867.5	1851.22	1806.89	1760.72	1779.6	1956.68	1896.84	13
	Q00534	Q00534	HUMAN	CDK6	Cyclin-dependent kinase 6	1	5	5	1547.63	1660.16	1354.07	1437.37	1435.66	1291.49	1416.84	1500.65	1256.16	1290.34	891.208	1658.87	866.249	741.969	1289.19	780.509	974.594	991.895	950.87	963.759	981.29	748.55	818.725	766.942	755.803	790.465	8
	P50613	P50613	HUMAN	CDK7	Cyclin-dependent kinase 7	1	3	2	538.891	690.512	623.718	695.283	584.882	643.525	598.129	667.456	585.279	649.908	312.546	378.431	325.802	403.073	350.717	389.228	566.577	719.46	539.988	589.442	661.593	763.272	855.277	830.627	798.297	762.505	7
	P49336	P49336	HUMAN	CDK8	Cyclin-dependent kinase 8	1	4	1	696.206	707.77	686.539	743.702	755.304	725.943	743.453	700.538	762.27	727.371	395.891	538.268	373.35	533.58	401.676	502.29	0	0	0	0	0	0	0	0	0	0	0
	P50750-2	P50750	HUMAN	CDK9	Isoform 2 of Cyclin-dependent kinase 9	1	1	5	171.461	193.467	149.081	168.401	167.521	187.102	161.388	176.312	174.099	190.51	703.403	1007.5	633.869	967.068	789.679	853.871	388.68	562.341	408.623	421.121	445.381	680.067	712.4	727.785	613.707	628.129	7
	Q5VV42	Q5VV42	HUMAN	CDKAL1	Threonylcarbamoyladenosine tRNA methylthiotransferase	1	3	6	282.397	260.902	276.176	260.026	288.485	258.107	259.448	247.783	302.119	240.034	890.255	932.41	806.73	948.097	857.726	924.862	1287.42	1209.31	1262.99	1334.74	1314.89	1515.47	1308.3	1535.96	1559.6	1494.57	12
	O76039	O76039	HUMAN	CDKL5	Cyclin-dependent kinase-like 5	1	0	1	0	0	0	0	0	0	0	0	0	0	183.801	205.627	153.12	160.78	205.09	152.431	47.0065	84.0847	52.4051	62.4508	77.6437	52.367	84.5246	58.2469	68.1417	81.2556	1
	P38936	P38936	HUMAN	CDKN1A	Cyclin-dependent kinase inhibitor 1	1	7	4	176.479	1640.23	902.157	979.216	1149.12	462.715	2271.38	1723.72	1874.28	2218.79	278.711	3558.52	282.213	263.15	1669.74	240.571	205.413	1071.57	203.094	323.435	499.2	368.683	1369.1	402.719	554.899	634.313	7
	P46527	P46527	HUMAN	CDKN1B	Cyclin-dependent kinase inhibitor 1B	1	0	4	0	0	0	0	0	0	0	0	0	0	544.547	1065.72	559.016	481.126	852.711	453.773	128.568	230.489	131.076	158.889	201.869	149.545	184.313	134.285	175.919	209.953	2
	P49918	P49918	HUMAN	CDKN1C	Cyclin-dependent kinase inhibitor 1C	1	1	0	165.836	243.141	244.224	235.441	234.87	153.597	258.421	241.514	245.713	299.86	0	0	0	0	0	0	29.0969	46.656	38.4061	33.8877	39.6703	28.0318	85.5441	31.0107	33.3647	42.1247	1
	P42771-4	P42771	HUMAN	CDKN2A	Isoform 5 of Cyclin-dependent kinase inhibitor 2A	1	2	0	224.951	180.202	223.341	184.211	220.317	214.992	212.499	213.513	232.065	201.958	0	0	0	0	0	0	70.933	97.9552	90.4821	95.928	110.321	80.9534	103.133	73.4124	90.3494	100.445	1
	Q9NXV6	Q9NXV6	HUMAN	CDKN2AIP	CDKN2A-interacting protein	1	4	17	421.578	419.103	436.489	467.784	472.795	476.318	443.722	432.766	476.921	469.527	3695.36	3521.32	3509.92	4281.55	3354.18	4331.86	3458.51	3258.46	3265.44	3246.64	3328.26	4057.23	3919.96	3978.48	4080.31	3760.38	31
	Q96HQ2	Q96HQ2	HUMAN	CDKN2AIPNL	CDKN2AIP N-terminal-like protein	1	1	2	130.429	126.234	122.01	140.988	121.232	113.743	115.576	126.119	114.767	125.488	102.467	84.5705	91.0274	86.2399	84.0279	101.056	79.5441	76.3083	83.7126	70.8391	81.406	75.8238	74.8688	75.3498	79.1713	64.1649	1
	P42773	P42773	HUMAN	CDKN2C	Cyclin-dependent kinase 4 inhibitor C	1	4	4	792.591	860.659	762.473	796.194	688.806	771.015	757.912	912.524	744.14	1007.63	451.175	533.38	489.437	419.771	589.852	459.773	1703.28	1632.38	1662.56	1696.9	1627.53	1458.9	1440.77	1454.37	1451.79	1422.03	9
	Q01850	Q01850	HUMAN	CDR2	Cerebellar degeneration-related protein 2	1	10	3	985.672	1324.04	1283.02	1277.34	1355.58	993.811	1406.85	1240.28	1298.92	1361.14	310.579	666.058	298.392	343.739	426.059	299.313	582.836	950.061	632.885	736.787	857.892	493.354	651.129	496.851	576.291	649.297	7
	Q86X02	Q86X02	HUMAN	CDR2L	Cerebellar degeneration-related protein 2-like	1	7	3	937.301	1001.29	943.841	1002.04	904.404	833.307	946.628	1002.32	883.336	1063.89	494.018	551.517	498.765	399.028	469.029	403.599	769.763	808.653	835.066	852.464	928.321	782.609	812.561	793.844	849.567	867.226	8
	O95674	O95674	HUMAN	CDS2	Phosphatidate cytidylyltransferase 2	1	1	1	48.4766	42.7778	45.5821	54.6366	48.5196	48.1407	52.4129	43.804	47.4411	36.4746	630.44	540.136	561.972	694.054	508.558	656.589	517.457	450.004	564.937	520.856	520.232	604.281	475.173	623.34	572.17	544.103	3
	Q9H211	Q9H211	HUMAN	CDT1	DNA replication factor Cdt1	1	1	0	25.4773	26.9559	35.4559	32.4805	34.4	48.5869	31.5812	33.4762	33.3244	19.1284	0	0	0	0	0	0	63.7566	65.8787	73.0585	69.3724	71.1281	96.2071	80.2092	101.734	75.88	85.461	1
	Q9UKY7	Q9UKY7	HUMAN	CDV3	Protein CDV3 homolog	1	9	20	1331.71	1099.19	1270.08	1232.15	1139.07	1159.97	1169.72	1138.42	1112.65	1468.71	3573.39	3424.52	3908.21	2936.71	3913.52	3317.84	6115.77	5694.13	6025.19	5824.19	5954.48	6054.33	5872.61	6029.49	6062.79	6085.19	55
	Q9Y232	Q9Y232	HUMAN	CDYL	Chromodomain Y-like protein	1	2	5	172.985	158.439	174.187	174.284	185.111	154.763	165.07	170.777	175.666	154.517	770.913	757.988	715.948	932.558	715.844	981.692	1405.12	1558.47	1514.62	1743.51	1793.54	1857.37	1613.97	1745.16	1774.26	1895.42	14
	Q8N8U2	Q8N8U2	HUMAN	CDYL2	Chromodomain Y-like protein 2	1	0	0	0	0	0	0	0	0	0	0	0	0	0	0	0	0	0	0	62.92	85.0788	60.5719	61.4637	72.563	90.2124	88.2062	88.4848	81.7856	109.57	1
	P49715-4	P49715	HUMAN	CEBPA	Isoform 4 of CCAAT/enhancer-binding protein alpha	1	0	1	0	0	0	0	0	0	0	0	0	0	55.6205	95.9686	55.8397	94.2202	82.7828	108.379	124.656	227.463	118.769	137.005	134.317	221.693	409.155	161.364	181.056	177.107	1
	P17676	P17676	HUMAN	CEBPB	CCAAT/enhancer-binding protein beta	1	6	6	256.442	365.457	327.79	326.283	343.652	368.204	512.468	532.598	540.49	535.001	460.34	1002.74	436.337	804.319	900.135	706.918	533.04	996.369	544.366	654.529	767.337	1061.06	1700.62	1015.42	1049.04	1258.32	9
	P49716	P49716	HUMAN	CEBPD	CCAAT/enhancer-binding protein delta	1	1	4	380.859	1281.58	654.335	806.038	978.778	403.366	2114.92	880.175	1220.85	1417.01	565.071	1083.08	525.177	416.621	918.773	374.829	637.177	895.225	581.87	577.289	586.385	468.192	751.85	384.174	333.096	369.901	5
	P53567	P53567	HUMAN	CEBPG	CCAAT/enhancer-binding protein gamma	1	0	3	0	0	0	0	0	0	0	0	0	0	459.983	578.636	431.417	576.032	470.822	527.893	124.752	265.448	122.877	151.34	163.141	299.477	609.625	267.725	297.837	316.822	2
	Q03701	Q03701	HUMAN	CEBPZ	CCAAT/enhancer-binding protein zeta	1	20	10	4031.01	4559.96	4369.72	4695.23	4604.68	4507.21	4569.59	4430.72	4461.91	4488.07	2087.21	2365.31	1947.88	2440.54	2099.92	2242.15	2465.08	2874.98	2420.23	2545	2576.13	3823.78	3566.91	3803.64	3436.33	3727.14	26
	Q9BXW7	Q9BXW7	HUMAN	CECR5	Cat eye syndrome critical region protein 5	1	8	0	986.914	1008.28	983.039	991.999	955.477	995.085	913.178	1003.24	959.849	1008.16	0	0	0	0	0	0	230.519	236.254	219.891	217.527	288.579	269.119	271.944	213.324	266.314	259.253	2
	Q92879-4	Q92879	HUMAN	CELF1	Isoform 4 of CUGBP Elav-like family member 1	1	8	14	1499.33	1521.01	1489.08	1508.44	1472.68	1549.37	1577.6	1638.35	1516.23	1633.8	4541.46	4768.24	4510.17	4697.86	4595.77	4767.67	1871.81	1813.55	1847.69	1785.06	1836.17	2192.92	1924.79	2240.97	2132.83	2156.29	12
	O95319-3	O95319	HUMAN	CELF2	Isoform 3 of CUGBP Elav-like family member 2	1	5	3	555.502	598.484	564.257	557.584	529.1	534.616	580.778	604.415	581.77	659.138	328.996	322.107	303.424	334.5	332.63	320.706	878.838	970.447	923.43	1046.94	1130.55	1256.21	1044.56	1066.91	1093.92	1296.07	10
	Q9HCU4	Q9HCU4	HUMAN	CELSR2	Cadherin EGF LAG seven-pass G-type receptor 2	1	0	0	0	0	0	0	0	0	0	0	0	0	0	0	0	0	0	0	110.184	121.048	121.202	122.061	126.905	109.103	106.414	104.88	103.253	97.4197	1
	Q8WUJ3	Q8WUJ3	HUMAN	CEMIP	Cell migration-inducing and hyaluronan-binding protein	1	0	15	0	0	0	0	0	0	0	0	0	0	2078.4	3954.79	3638.78	1818.04	2649.54	2449.45	273.076	383.61	287.776	236.578	228.495	289.734	518.865	306.865	326.143	310.897	1
	Q8N111	Q8N111	HUMAN	CEND1	Cell cycle exit and neuronal differentiation protein 1	1	0	1	0	0	0	0	0	0	0	0	0	0	72.9541	70.5834	71.4577	76.6542	61.5098	68.8982	553.541	524.609	556.572	573.277	500.444	548.84	475.989	545.933	526.322	552.365	3
	P07199	P07199	HUMAN	CENPB	Major centromere autoantigen B	1	6	3	723.284	744.394	861.612	842.866	816.429	642.514	775.249	721.119	794.336	930.798	615.554	750.576	592.02	531.629	686.894	520.538	849.234	1002.37	899.371	907.228	984.48	864.017	1121.52	859.53	925.416	979.657	10
	Q03188	Q03188	HUMAN	CENPC	Centromere protein C	1	8	5	1924.34	2252.4	2289.97	2330.85	2176.41	1795.41	2040.2	2048.67	1999.6	2242.35	481.524	664.805	473.463	569.359	576.262	526.579	1544.56	1635.66	1561.16	1511.06	1638.12	1760.08	1688.05	1677.74	1762.55	1676.05	12
	Q02224	Q02224	HUMAN	CENPE	Centromere-associated protein E	1	0	1	0	0	0	0	0	0	0	0	0	0	1191.15	1136.32	1237.92	1107.65	994.713	1230.76	512.475	454.1	480.877	486.363	442.43	474.515	459.307	512.581	507.679	498.001	2
	P49454	P49454	HUMAN	CENPF	Centromere protein F	1	2	2	319.572	431.52	417.533	448.203	426.981	376.21	447.174	396.387	412.435	446.112	82.5373	86.2239	85.2487	82.5557	89.0689	88.9605	1887.97	1118.22	1787.96	1588.25	1358.29	1521.42	1497.37	1530.29	1655.05	1665.49	15
	Q9H3R5	Q9H3R5	HUMAN	CENPH	Centromere protein H	1	0	0	0	0	0	0	0	0	0	0	0	0	0	0	0	0	0	0	398.43	357.425	477.418	392.109	373.285	357.952	359.108	384.471	412.213	409.652	3
	Q92674	Q92674	HUMAN	CENPI	Centromere protein I	1	0	0	0	0	0	0	0	0	0	0	0	0	0	0	0	0	0	0	97.6401	88.142	93.3079	97.7029	88.2344	89.2501	87.096	95.5703	83.5345	69.4484	1
	Q9HC77	Q9HC77	HUMAN	CENPJ	Centromere protein J	1	0	1	0	0	0	0	0	0	0	0	0	0	320.366	219.456	286.91	247.818	205.18	263.424	48.4151	48.7335	41.2632	52.8114	58.3879	51.3128	42.7047	43.017	61.6336	61.9684	1
	Q9BS16	Q9BS16	HUMAN	CENPK	Centromere protein K	1	2	0	280.611	321.321	296.021	315.696	342.806	296.548	353.628	343.505	328.812	374.538	0	0	0	0	0	0	168.297	174.532	150.738	162.96	179.224	170.316	221.275	136.945	176.472	166.995	2
	Q8N0S6-2	Q8N0S6	HUMAN	CENPL	Isoform 2 of Centromere protein L	1	1	0	183.098	259.118	213.562	241.345	252.924	193.766	236.516	233.132	230.265	244.387	0	0	0	0	0	0	0	0	0	0	0	0	0	0	0	0	0
	Q96H22-3	Q96H22	HUMAN	CENPN	Isoform 3 of Centromere protein N	1	1	0	90.5541	119.347	88.2499	99.578	101.072	90.4187	110.86	108.308	111.029	108.384	0	0	0	0	0	0	0	0	0	0	0	0	0	0	0	0	0
	Q9BU64	Q9BU64	HUMAN	CENPO	Centromere protein O	1	0	0	0	0	0	0	0	0	0	0	0	0	0	0	0	0	0	0	79.0476	76.9254	76.7841	83.6324	78.2485	67.2897	68.2781	64.9222	60.6698	73.2012	1
	Q7L2Z9	Q7L2Z9	HUMAN	CENPQ	Centromere protein Q	1	1	2	50.8858	70.3899	57.2141	66.4522	55.0395	50.9723	52.6958	63.0051	49.8895	58.02	134.982	159.28	128.402	150.666	158.974	169.639	132.672	158.702	137.604	127.986	126.271	114.276	145.817	121.26	111.596	109.602	2
	Q96BT3	Q96BT3	HUMAN	CENPT	Centromere protein T	1	5	0	217.076	312.201	315.176	301.844	330.642	194.333	318.9	295.878	312.593	317.58	0	0	0	0	0	0	143.711	244.408	144.916	178.555	234.217	132.777	287.392	135.541	169.144	218.152	2
	Q71F23	Q71F23	HUMAN	CENPU	Centromere protein U	1	0	0	0	0	0	0	0	0	0	0	0	0	0	0	0	0	0	0	153.088	156.412	138.591	156.755	150.469	125.888	137.631	127.989	126.467	132.618	1
	Q7Z7K6	Q7Z7K6	HUMAN	CENPV	Centromere protein V	1	1	3	370.761	363.733	340.982	342.569	360.788	322.881	343.482	340.25	308.194	325.673	661.186	671.66	615.65	734.133	667.776	709.828	432.18	434.972	442.644	454.456	466.779	545.018	505.088	572.329	507.129	495.241	4
	O60308	O60308	HUMAN	CEP104	Centrosomal protein of 104 kDa	1	1	0	22.3038	30.5697	28.1107	28.0675	37.4362	22.7033	32.4363	33.9953	32.5924	27.6471	0	0	0	0	0	0	38.0204	72.5171	36.7795	59.905	72.0964	57.2629	63.9692	53.3199	94.0414	100.239	1
	Q8N8E3	Q8N8E3	HUMAN	CEP112	Centrosomal protein of 112 kDa	1	0	1	0	0	0	0	0	0	0	0	0	0	110.054	111.584	100.42	97.8211	114.925	94.6571	946.086	756.007	881.034	872.676	845.597	705.233	573.215	754.192	787.483	687.651	1
	Q8N960	Q8N960	HUMAN	CEP120	Centrosomal protein of 120 kDa	1	0	1	0	0	0	0	0	0	0	0	0	0	47.7846	63.3006	43.3123	50.0731	42.5884	39.2475	47.9255	76.5985	40.4814	56.5706	64.0523	53.3206	65.0051	48.5199	66.6224	65.2156	1
	Q6ZU80	Q6ZU80	HUMAN	CEP128	Centrosomal protein of 128 kDa	1	1	0	462.326	454.118	493.772	497.748	467.622	455.545	476.323	533.148	483.359	537.871	0	0	0	0	0	0	357.61	307.409	354.934	321.806	358.494	333.781	342.166	304.571	333.815	313.677	2
	Q9UPN4	Q9UPN4	HUMAN	CEP131	Centrosomal protein of 131 kDa	1	2	8	379.502	386.917	366.632	390.677	391.734	417.368	363.54	368.591	380.001	321.089	855.609	780.357	934.235	868.345	768.153	978.17	903.546	729.932	905.658	888.205	871.504	1170.4	837.408	1090.83	1041.68	955.728	6
	Q66GS9	Q66GS9	HUMAN	CEP135	Centrosomal protein of 135 kDa	1	1	3	159.627	153.127	155.556	148.953	158.565	162.369	134.425	155.026	141.598	141.364	158.556	138.724	148.68	148.009	142.168	133.625	348.62	349.801	359.312	355.795	366.204	325.329	341.502	291.588	326.081	315.512	4
	O94986	O94986	HUMAN	CEP152	Centrosomal protein of 152 kDa	1	2	0	158.103	169.667	191.668	185.177	186.312	171.862	201.907	172.171	192.183	169.734	0	0	0	0	0	0	109.262	130.039	126.755	115.873	111.318	127.514	136.331	151.807	140.461	140.264	3
	Q5TB80	Q5TB80	HUMAN	CEP162	Centrosomal protein of 162 kDa	1	1	0	55.5667	91.7722	89.875	94.5949	88.7158	75.7082	78.1251	65.261	78.468	74.3966	0	0	0	0	0	0	0	0	0	0	0	0	0	0	0	0	0
	Q9UPV0	Q9UPV0	HUMAN	CEP164	Centrosomal protein of 164 kDa	1	0	1	0	0	0	0	0	0	0	0	0	0	24.4721	49.228	27.3176	39.6464	47.4304	37.4834	489.299	648.337	478.643	522.385	569.543	494.278	681.202	478.71	608.87	691.131	6
	Q5SW79	Q5SW79	HUMAN	CEP170	Centrosomal protein of 170 kDa	1	29	20	5568.43	5985.63	6133.5	6033.29	5822.8	5273.68	5766.79	5800.2	5557.56	5685.4	3280.68	4218.91	3166.7	3099.32	3791.63	3127.9	6181.4	7188.29	6285.09	6333.21	6574.48	6697.56	6561.37	6705.94	6689.86	6617.9	49
	Q9Y4F5	Q9Y4F5	HUMAN	CEP170B	Centrosomal protein of 170 kDa protein B	1	4	8	1485.13	1630.66	1606.58	1542.28	1354.57	1632.2	2004.1	2240.37	1995.01	2540.52	685.104	716.775	741.325	664.893	804.008	698.548	1048.3	1072.16	1020.43	1057.06	1173.53	986.652	1018.45	973.73	1046.2	1028.42	8
	Q8TEP8-3	Q8TEP8	HUMAN	CEP192	Isoform 3 of Centrosomal protein of 192 kDa	1	5	2	1204.83	1118.93	1327.84	1094.83	1147.53	969.208	1087.18	1003.52	1085.65	1068.4	115.584	161.157	146.931	116.531	160.01	130.64	365.393	374.61	348.719	394.331	368.312	326.56	338.44	329.599	349.88	348.984	6
	Q9BV73	Q9BV73	HUMAN	CEP250	Centrosome-associated protein CEP250	1	11	2	1677.08	1896.82	1827.65	1940.61	1858.02	1531.27	1770.84	1856.06	1711.4	1871.48	94.304	116.214	102.27	112.25	112.738	93.728	1755.41	1891.07	1762.13	1824.27	1936.49	1651.04	1773.65	1647.38	1761.02	1791.76	16
	O15078	O15078	HUMAN	CEP290	Centrosomal protein of 290 kDa	1	5	3	574.709	644.744	671.613	684.203	636.341	522.518	610.379	590.507	548.449	591.268	252.771	262.013	256.208	234.122	261.964	254.828	970.08	1074.32	961.182	1097.87	1190.35	1212.59	989.543	1273.25	1328.9	1193.73	13
	Q9C0D2-3	Q9C0D2	HUMAN	CEP295	Isoform 3 of Centrosomal protein of 295 kDa	1	0	1	0	0	0	0	0	0	0	0	0	0	237.485	283.029	233.982	282.87	254.577	246.301	147.535	83.2605	142.903	120.274	123.869	106.288	110.987	102.892	133.468	89.7312	1
	Q5VT06	Q5VT06	HUMAN	CEP350	Centrosome-associated protein 350	1	11	3	1943.81	2284.53	2472.62	2440.2	2341.92	2330.52	2137.63	2369.52	2177.85	2271.42	196.28	531.903	403.505	523.842	298.672	500.364	1346.95	1715.92	1310.47	1588.23	1828.55	2010.83	1831.49	2003.78	2277.57	2107.94	24
	Q9BYV8	Q9BYV8	HUMAN	CEP41	Centrosomal protein of 41 kDa	1	2	3	618.73	606.79	678.034	649.405	622.612	573.472	636.919	621.578	632.506	599.835	237.266	220.331	231.825	173.524	243.949	187.361	821.432	837.615	874	852.711	859.325	983.999	937.964	977.836	939.05	992.337	9
	Q9C0F1-2	Q9C0F1	HUMAN	CEP44	Isoform 2 of Centrosomal protein of 44 kDa	1	9	6	1175.2	1183.52	1193.37	1240.73	1261.97	1134.6	1240.75	1163.3	1193.94	1214.05	1814.22	1764.44	1735.34	1643.98	1380.16	1634.36	753.114	874.243	831.092	808.612	860.014	799.828	1023.65	772.672	723.056	908.408	10
	Q53EZ4	Q53EZ4	HUMAN	CEP55	Centrosomal protein of 55 kDa	1	2	2	160.738	305.439	274.992	285.545	297.219	243.119	305.448	281.234	266.657	270.167	234.406	276.602	272.347	208.821	315.205	268.242	1265.87	1232.21	1316.29	1345.92	1267.03	1272.99	1780.55	1311.99	1332.47	1216.22	4
	Q86XR8	Q86XR8	HUMAN	CEP57	Centrosomal protein of 57 kDa	1	0	3	0	0	0	0	0	0	0	0	0	0	310.472	581.235	317.93	293.299	514.373	275.528	398.274	565.125	417.13	504.04	523.042	438.913	540.873	403.874	472.285	553.443	3
	Q96MT8	Q96MT8	HUMAN	CEP63	Centrosomal protein of 63 kDa	1	2	0	255.268	299.566	290.466	283.754	316.461	249.894	274.932	286.031	281.171	326.185	0	0	0	0	0	0	315.419	531.272	355.371	479.604	463.915	371.418	475.289	399.926	505.135	471.843	3
	Q76N32	Q76N32	HUMAN	CEP68	Centrosomal protein of 68 kDa	1	0	1	0	0	0	0	0	0	0	0	0	0	200.935	370.076	171.819	191.038	289.869	170.795	0	0	0	0	0	0	0	0	0	0	0
	Q8TAP6	Q8TAP6	HUMAN	CEP76	Centrosomal protein of 76 kDa	1	1	0	151.779	167.805	179.486	189.53	167.75	173.842	161.378	171.271	162.172	167.294	0	0	0	0	0	0	70.0283	77.1388	65.1358	74.3212	70.9401	79.9127	78.7959	87.6456	78.0724	71.3868	1
	Q5JTW2-2	Q5JTW2	HUMAN	CEP78	Isoform 2 of Centrosomal protein of 78 kDa	1	0	0	0	0	0	0	0	0	0	0	0	0	0	0	0	0	0	0	62.6857	69.8907	59.821	91.9277	85.7374	86.624	64.594	59.082	69.8122	68.0291	1
	Q9Y592	Q9Y592	HUMAN	CEP83	Centrosomal protein of 83 kDa	1	0	0	0	0	0	0	0	0	0	0	0	0	0	0	0	0	0	0	102.947	105.085	119.841	101.746	98.4294	97.6562	128.227	104.642	101.607	101.25	1
	Q6P2H3	Q6P2H3	HUMAN	CEP85	Centrosomal protein of 85 kDa	1	1	1	25.5244	30.1268	29.0052	27.1216	33.5438	27.7205	23.9932	29.707	27.4783	24.756	117.487	114.097	125.73	152.742	114.782	134.485	153.253	160.898	146.499	183.55	156.931	229.807	190.934	251.858	241.142	212.221	2
	Q5SZL2-4	Q5SZL2	HUMAN	CEP85L	Isoform 4 of Centrosomal protein of 85 kDa-like	1	1	0	94.0532	120.629	111.718	119.581	122.514	96.1306	119.263	119.619	116.69	133.751	0	0	0	0	0	0	60.0563	43.9594	56.0162	55.352	65.3799	49.5079	61.5849	48.9244	50.0487	48.3653	1
	Q96ST8	Q96ST8	HUMAN	CEP89	Centrosomal protein of 89 kDa	1	4	2	506.701	527.434	533.157	552.177	555.721	475.677	568.401	681.179	568.949	594.04	219.499	337.507	228.345	189.247	314.469	203.071	537.89	606.263	545.443	654.234	667.486	455.18	550.07	433.041	539.043	474.133	6
	Q8IW35-2	Q8IW35	HUMAN	CEP97	Isoform 2 of Centrosomal protein of 97 kDa	1	6	7	524.14	553.513	540.237	586.343	556.558	497.654	562.334	549.075	508.248	543.407	390.022	445.219	383.822	329.501	466.642	349.678	1009.86	1102.06	1047.34	1027.04	1176.58	1216.79	1213.62	1254.35	1378	1331.79	12
	Q9Y6K0	Q9Y6K0	HUMAN	CEPT1	Choline/ethanolaminephosphotransferase 1	1	2	0	230.793	216.479	258.151	214.739	231.701	229.662	229.631	206.773	290.515	179.924	0	0	0	0	0	0	113.965	139.826	123.144	144.38	126.163	122.209	121.959	124.187	131.732	153.208	2
	Q5T4B2	Q5T4B2	HUMAN	CERCAM	Probable inactive glycosyltransferase 25 family member 3	1	5	4	1090.21	1177.19	1085.12	1124.36	1169.57	928.974	1125.2	992.02	978.025	950.462	843.207	880.276	780.856	824.028	780.409	795.481	825.118	976.468	849.659	1063.27	1087.47	499.078	623.896	468.164	494.456	560.997	6
	Q8TCT0	Q8TCT0	HUMAN	CERK	Ceramide kinase	1	0	0	0	0	0	0	0	0	0	0	0	0	0	0	0	0	0	0	64.7889	87.0903	67.2494	83.9382	81.3642	79.4259	71.5836	78.5977	79.3643	74.8932	1
	Q96G23	Q96G23	HUMAN	CERS2	Ceramide synthase 2	1	2	5	422.238	366.313	396.879	424.762	406.087	505.595	386.211	342.951	495.823	229	1451.93	1340.65	1287.34	1606.21	1268.16	1384.66	885.299	831.324	889.452	873.97	872.364	1035.08	962.69	1006.59	989.377	990.106	6
	Q8N5B7	Q8N5B7	HUMAN	CERS5	Ceramide synthase 5	1	1	1	352.573	319.181	380.653	316.395	371.844	372.366	306.893	309.89	426.363	246.631	272.011	193.793	231.3	250.859	211.46	234.874	0	0	0	0	0	0	0	0	0	0	0
	Q6ZMG9-2	Q6ZMG9	HUMAN	CERS6	Isoform 2 of Ceramide synthase 6	1	0	1	0	0	0	0	0	0	0	0	0	0	372.921	561.092	350.283	522.689	391.695	479.05	0	0	0	0	0	0	0	0	0	0	0
	P23141-2	P23141	HUMAN	CES1	Isoform 2 of Liver carboxylesterase 1	1	1	16	150.361	139.476	158.304	174.171	135.21	141.812	142.106	164.12	145.881	150.657	3688.21	3528.11	3452.86	4069.5	3500.29	4111.96	0	0	0	0	0	0	0	0	0	0	0
	O00748	O00748	HUMAN	CES2	Cocaine esterase	1	3	2	563.427	591.824	597.051	592.041	615.535	599.641	608.082	613.463	656.567	561.617	299.229	271.522	272.151	279.874	271.618	308.829	435.542	457.217	441.719	458.523	433.725	383.159	398.17	366.329	380.128	425.455	3
	P41208	P41208	HUMAN	CETN2	Centrin-2	1	10	6	1793.04	2197.54	2282.8	2274.48	2157.68	1710.69	1942.03	2081.13	1908.78	2059.15	1487.71	1635.6	1436.2	1460.68	1534.19	1588.45	779.684	854.969	807.134	903.205	961.538	733.139	754.711	730.796	791.637	757.252	6
	O15182	O15182	HUMAN	CETN3	Centrin-3	1	1	0	119.422	92.1116	88.3434	89.0058	95.6683	75.1444	102.724	92.2944	95.2454	97.7107	0	0	0	0	0	0	128.57	154.206	136.737	146.167	163.634	181.55	163.178	192.828	209.341	156.926	1
	Q9Y6A4	Q9Y6A4	HUMAN	CFAP20	Cilia- and flagella-associated protein 20	1	4	3	228.009	327.494	262.1	296.639	338.567	290.693	299.371	334.452	288.687	290.746	438.5	480.259	351.433	452.872	432.212	448.742	702.5	677.352	643.775	719.001	690.108	824.469	700.751	848.575	763.534	761.768	2
	Q96G28-2	Q96G28	HUMAN	CFAP36	Isoform 2 of Cilia- and flagella-associated protein 36	1	2	1	297.742	297.086	298.386	305.357	292.269	259.609	300.27	296.74	278.974	317.25	96.4494	129.84	97.2349	77.3541	122.325	91.3191	342.556	356.126	325.883	375.583	379.775	321.166	370.162	334.583	358.532	410.546	3
	Q96N23	Q96N23	HUMAN	CFAP54	Cilia- and flagella-associated protein 54	1	1	0	161.667	156.063	142.18	149.475	148.841	143.687	158.37	164.529	156.698	163.561	0	0	0	0	0	0	0	0	0	0	0	0	0	0	0	0	0
	Q9P2B7	Q9P2B7	HUMAN	CFAP97	Cilia- and flagella-associated protein 97	1	0	1	0	0	0	0	0	0	0	0	0	0	39.6706	62.0427	36.9823	39.7751	47.3327	35.3216	327.55	398.904	350.121	408.163	443.743	409.46	533.79	418.52	487.677	530.381	4
	P00751	P00751	HUMAN	CFB	Complement factor B	1	0	3	0	0	0	0	0	0	0	0	0	0	213.942	259.849	102.864	499.237	509.348	186.315	0	0	0	0	0	0	0	0	0	0	0
	Q9UEE9	Q9UEE9	HUMAN	CFDP1	Craniofacial development protein 1	1	8	6	3633.14	3565.12	4202.62	3901.85	4122.79	3485.31	3575.27	3303.67	3724.95	3600.74	1701.34	1689.75	1678.55	1908.8	1695.45	1970.94	1371.4	1395.42	1356.37	1376.48	1370.11	1556.51	1315.47	1514.09	1464.13	1498.49	11
	P08603	P08603	HUMAN	CFH	Complement factor H	1	1	2	120.509	86.8169	91.621	85.9499	94.5561	152.538	139.497	128.867	132.764	114.025	85.5871	101.748	75.7801	75.2333	91.725	50.9344	835.699	854.274	843.022	947.863	881.136	824.424	1176.09	913.509	825.213	767.168	10
	P23528	P23528	HUMAN	CFL1	Cofilin-1	1	104	52	33078.1	28907.9	32373.1	30829.7	29123.6	28072.6	30981	29873.9	29372.9	35341.6	14958.6	13487.3	15254.8	13903	16505.7	13568.9	15505.6	19114.2	14518.1	15048.7	13043.1	12161.1	11381.5	12694.9	11853.9	11646.3	77
	Q9Y281	Q9Y281	HUMAN	CFL2	Cofilin-2	1	35	46	9937.78	10877.8	9858.25	11137.8	9381.22	9261.71	9529.71	9195.99	9087.57	10803.1	12057.1	11007.7	12446.3	10029.4	13443.8	10607.8	14720.3	13862.4	14905.9	13788	13525.4	11449.9	10880.4	11465.5	11497	10663.5	63
	O15519	O15519	HUMAN	CFLAR	CASP8 and FADD-like apoptosis regulator	1	1	0	25.4172	69.6326	52.1998	63.012	53.9338	9.72663	88.9305	74.6373	80.4085	88.6599	0	0	0	0	0	0	280.219	598.657	272.508	355.142	497.766	240.972	393.084	244.683	306.313	381.379	2
	Q9UFW8	Q9UFW8	HUMAN	CGGBP1	CGG triplet repeat-binding protein 1	1	5	5	1560.96	1986.51	1960.11	2046.6	1924.52	1904.67	1747.21	1947.28	1787.06	1865.67	1054.08	1117.49	999.43	1592.72	999.014	1584.1	1104.53	1221.28	1024.17	1023.15	1072.92	1229.9	1229.46	1331.3	1243.53	1266.79	6
	Q9P2M7	Q9P2M7	HUMAN	CGN	Cingulin	1	0	0	0	0	0	0	0	0	0	0	0	0	0	0	0	0	0	0	192.648	705.995	127.437	160.567	149.232	227.807	217.358	282.789	177.017	204.67	1
	Q0VF96	Q0VF96	HUMAN	CGNL1	Cingulin-like protein 1	1	0	0	0	0	0	0	0	0	0	0	0	0	0	0	0	0	0	0	56.7752	51.6208	66.0667	60.6977	68.361	154.788	103.068	156.254	165.084	119.623	2
	Q99674-5	Q99674	HUMAN	CGREF1	Isoform 5 of Cell growth regulator with EF hand domain protein 1	1	0	1	0	0	0	0	0	0	0	0	0	0	38.3542	34.4953	41.5207	36.0989	29.0635	39.0297	0	0	0	0	0	0	0	0	0	0	0
	Q99675	Q99675	HUMAN	CGRRF1	Cell growth regulator with RING finger domain protein 1	1	0	1	0	0	0	0	0	0	0	0	0	0	62.4168	78.8407	53.4524	87.8317	92.7978	92.4402	210.26	229.323	217.79	222.024	248.345	308.802	407.803	308.41	324.491	386.454	1
	Q9BUX1	Q9BUX1	HUMAN	CHAC1	Glutathione-specific gamma-glutamylcyclotransferase 1	1	1	0	23.3684	341.467	130.453	157.508	171.263	69.3147	151.661	124.373	90.6269	130.055	0	0	0	0	0	0	170.828	524.053	147.83	177.693	245.454	176.272	603.78	179.147	322.923	393.732	3
	Q8WUX2	Q8WUX2	HUMAN	CHAC2	Putative glutathione-specific gamma-glutamylcyclotransferase 2	1	1	0	202.367	224.358	233.911	238.498	200.926	211.501	279.151	308.905	257.831	281.515	0	0	0	0	0	0	94.2346	85.6355	94.2863	74.2474	76.1388	150.845	142.989	126.013	137.58	144.213	1
	Q13111	Q13111	HUMAN	CHAF1A	Chromatin assembly factor 1 subunit A	1	0	1	0	0	0	0	0	0	0	0	0	0	74.3118	69.0953	66.6031	76.6778	71.2288	74.1257	1767.78	1655.32	1657.34	1576.17	1681.8	1814.24	1601.01	1711.51	1699.46	1708.92	12
	Q13112	Q13112	HUMAN	CHAF1B	Chromatin assembly factor 1 subunit B	1	0	4	0	0	0	0	0	0	0	0	0	0	368.296	380.625	337.277	439.301	328.059	426.814	1407.2	1106.57	1370.78	1188.5	1095.64	1536.36	1308.56	1549.1	1389.91	1407.46	10
	Q96JM3	Q96JM3	HUMAN	CHAMP1	Chromosome alignment-maintaining phosphoprotein 1	1	7	14	2479.88	2471.63	2586.47	2569.61	2476.39	1951.18	2271.87	2083.49	2122	2310.06	2383.71	2309.2	2314.32	2305.56	2107.59	2424.4	2670.31	2592.58	2673.39	2759.96	2666.32	3276.91	3074.07	3190.1	3075.5	3137.39	15
	Q96BP2	Q96BP2	HUMAN	CHCHD1	Coiled-coil-helix-coiled-coil-helix domain-containing protein 1	1	2	1	415.743	317.391	363.629	379.036	382.824	457.365	363.991	370.085	378.531	285.971	302.029	249.899	300.473	350.66	238.709	299.501	315.509	246.426	270.094	277.113	253.862	283.84	228.077	302.174	263.08	240.705	3
	Q8WYQ3	Q8WYQ3	HUMAN	CHCHD10	Coiled-coil-helix-coiled-coil-helix domain-containing protein 10, mitochondrial	1	0	0	0	0	0	0	0	0	0	0	0	0	0	0	0	0	0	0	148.307	134.445	137.935	125.946	143.197	131.173	170.389	130.135	163.331	156.418	1
	Q9Y6H1	Q9Y6H1	HUMAN	CHCHD2	Coiled-coil-helix-coiled-coil-helix domain-containing protein 2	1	1	5	49.9377	40.4714	52.0458	46.2301	45.6839	64.323	52.9381	68.8476	54.0395	60.7223	668.398	651.349	603.127	884.608	509.423	837.414	174.711	134.379	169.627	173.705	159.013	326.685	226.694	347.925	282.008	284.202	4
	Q9NX63	Q9NX63	HUMAN	CHCHD3	MICOS complex subunit MIC19	1	7	21	586.655	779.685	617.232	751.074	597.732	885.773	678.977	885.905	608.221	863.45	4973.39	4741.4	4971.18	5540.42	4587.8	5574.99	4851.68	4810.76	4946.4	4819.41	4781.31	5569.49	5178.93	5694.09	5366.86	5284.55	34
	Q8N4Q1-2	Q8N4Q1	HUMAN	CHCHD4	Isoform 2 of Mitochondrial intermembrane space import and assembly protein 40	1	2	2	94.9102	72.2895	89.0718	78.8711	76.7491	68.1802	73.2354	78.0461	86.4757	74.5232	614.795	592.642	628.197	733.063	536.857	745.56	689.789	577.133	692.542	648.616	630.987	799.474	615.007	814.369	775.104	710.91	5
	Q9BSY4-2	Q9BSY4	HUMAN	CHCHD5	Isoform 2 of Coiled-coil-helix-coiled-coil-helix domain-containing protein 5	1	0	0	0	0	0	0	0	0	0	0	0	0	0	0	0	0	0	0	63.6683	60.2025	58.7746	56.8333	51.0263	47.0937	46.9816	41.186	43.2124	40.043	1
	Q9BRQ6	Q9BRQ6	HUMAN	CHCHD6	MICOS complex subunit MIC25	1	0	3	0	0	0	0	0	0	0	0	0	0	579.668	575.669	576.16	622.885	560.242	560.69	648.009	628.712	635.092	662.262	602.717	600.242	656.923	625.037	614.758	617.673	3
	Q9BUK0-4	Q9BUK0	HUMAN	CHCHD7	Isoform 4 of Coiled-coil-helix-coiled-coil-helix domain-containing protein 7	1	0	1	0	0	0	0	0	0	0	0	0	0	25.9266	31.0919	23.9704	33.0949	31.6416	38.6652	837.135	644.41	897.198	901.265	739.009	307.565	367.14	248.452	337.733	372.271	1
	O14646	O14646	HUMAN	CHD1	Chromodomain-helicase-DNA-binding protein 1	1	5	11	486.414	535.409	573.231	557.134	553.574	659.927	671.903	640.875	657.24	675.484	940.901	1117.22	865.523	1283.9	1089.62	1235.38	1180.69	1326.45	1141.15	1203.86	1346.21	2144.68	1792.98	2116.27	1980.56	1923.46	12
	Q86WJ1	Q86WJ1	HUMAN	CHD1L	Chromodomain-helicase-DNA-binding protein 1-like	1	4	5	1683.22	1841.39	1630.02	1806.26	1678.36	1596.26	1667.68	1619.45	1501.54	1665.5	293.341	294.617	299.971	272.668	302.366	293.823	1072.07	1224.19	1284.46	1245.55	1236.01	1268.73	1124.6	1302.88	1184.43	1017.56	7
	O14647	O14647	HUMAN	CHD2	Chromodomain-helicase-DNA-binding protein 2	1	7	13	1208.32	1387.08	1412.18	1389.29	1357.01	1371.8	1433.47	1395.85	1369.03	1468.28	1838.92	1920.49	1725.9	2351.62	1920.64	2235.02	2079.52	2113.03	1998.97	2022.41	2220.73	2610.21	2630.99	2643.25	2780.62	2743.08	19
[truncated: 7,721 more rows]

## Sheet: Stats
uniprot-l	Species	Gene Symbol	MG/bort_HCMV/Mock	MG/bort_HCMV/Mock_sigA	MG/bort_MG_Res	MG/bort_MG_Res_SigA	MG/bort_Bort500_Res	MG/bort_Bort500_Res_sigA	MG/bort_Bort1000_res	MG/bort_Bort1000_sigA	MG/bort_Bort2000_Res	MG/bort_Bort2000_Res_sigA	MG/leu_HCMV/Mock	MG/leu_HCMV/Mock_sigA	MG/leu_MG_Res	MG/leu_MG_Res_SigA	MG/leu_Leu_res	Exp_Leu_Res_SigA
[truncated: 9,296 more rows]

[truncated: 1 more sheets: lookup]
