# Supplementary material for: Rapid Degradation Pathways of Host Proteins During HCMV Infection Revealed by Quantitative Proteomics
Source: Front Cell Infect Microbiol. 2021 Jan 27;10:578259. doi: 10.3389/fcimb.2020.578259 (PMC7873559; doi:10.3389/fcimb.2020.578259)
Supplement: Supplementary file 4 [file Table_3.xlsx]

## Sheet: Table S3
Table S3. Details of TMT labelling used in this paper
Experiment	MG/Bort_12h	MG/low Bort_24h
TMT label
126	Mock_control	Mock_control
127N	Mock_MG132 10µM	Mock_MG132 10µM
127C	Mock_bort 500 nM	Mock_bort 50 nM
128N	Mock_bort 1 µM	Mock_bort 150 nM
128C	Mock_bort 2 µM	Mock_bort 500 nM
129N	HCMV_control	HCMV_control
129C	HCMV_MG132 10µM	HCMV_MG132 10µM
130N	HCMV_bort 500 nM	HCMV_bort 50 nM
130C	HCMV_bort 1 µM	HCMV_bort 150 nM
131N	HCMV_bort 2 µM	HCMV_bort 500 nM

## Sheet: Table S4
		Peptides quantified		HCMV/Mock		(HCMV+MG132)/HCMV		MG132 rescue ratio
uniprot-l	Gene Symbol	this manuscript	Nightingale et al 2018	this manuscript	Nightingale et al 2018	this manuscript	Nightingale et al 2018	this manuscript	Nightingale et al 2018
Q8NB16	MLKL	1	3	0.368719	0.348986	2.84073	4.18193	2.58187	2.48748
Q9H1A4	ANAPC1	5	5	0.466313	0.279561	2.07648	3.72858	2.45743	3.48835
Q96NE9	FRMD6	5	5	0.317973	0.398457	2.59983	3.8944	2.4232	2.69389
Q15678	PTPN14	4	8	0.450508	0.273616	2.26711	4.23047	2.23369	3.28355
P78357	CNTNAP1	3	10	0.485706	0.436871	2.50176	2.61127	1.94435	2.14924
O75676	RPS6KA4	4	3	0.465373	0.406061	1.90954	2.48487	1.85886	2.48487
Q14527	HLTF	7	5	0.513301	0.281793	2.47548	5.19778	1.76885	3.21763
Q86X27	RALGPS2	1	3	0.496976	0.314119	1.67363	4.08891	1.67363	3.41669
P23497-4	SP100	10	14	0.581715	0.485573	1.96564	2.36717	1.59437	2.86196
Q5T5X7	BEND3	4	1	0.622234	0.617079	1.5064	1.99866	1.56397	1.99866
Q9UKI2	CDC42EP3	4	4	0.569413	0.314379	1.52046	2.77331	1.52464	2.77331
Q14149	MORC3	6	11	0.628241	0.424587	1.64243	2.5763	1.52366	2.24465
P46934	NEDD4	10	5	0.570248	0.425084	1.68284	2.85776	1.51726	2.81514
Q9UHI8	ADAMTS1	9	11	0.610998	0.360965	1.5167	2.38315	1.5167	2.38316
Q9NRY4	ARHGAP35	21	20	0.595857	0.352163	1.51396	3.02237	1.51396	3.22371
Q9BYH8	NFKBIZ	3	3	1.6817	1.1118	6.17755	11.6649	3.99883	2.12378
O15519	CFLAR	1	0	0.382679		9.14299		3.33736
P55040	GEM	2	2	0.859319	0.850066	6.72406	8.20628	2.92936	1.71179
P41182	BCL6	1	1	0.813605	0.805565	6.03834	1.94512	2.81875	1.45528
Q15327	ANKRD1	1	2	0.954682	1.38012	4.2972	4.02587	2.62395	1.23415
P29279	CTGF	8	34	0.598011	0.545779	2.65716	1.87108	2.45998	1.75483
Q99967	CITED2	3	0	0.632381		3.60106		2.43656
Q5VV17	OTUD1	1	0	2.14057		7.40834		2.43198
Q13794	PMAIP1	1	3	4.43534	3.26818	8.23311	5.71141	2.41878	1.56564
Q8TEW8	PARD3B	5	8	0.894106	0.931163	1.09997	1.12298	1.99967	1.97114
Q96QE3	ATAD5	1	0	0.908593		1.22335		1.99679
O95197	RTN3	1	1	0.958647	1.10539	1.09946	0.844426	1.9946	0.844426
P40426	PBX3	8	11	0.827015	0.79676	1.1698	1.33293	1.99443	1.18747
Q14573	ITPR3	10	12	0.937879	1.06261	1.0099	1.02593	1.99363	1.25928
Q96CP2	FLYWCH2	1	4	0.873347	0.990607	1.09933	0.857385	1.99331	0.857385
Q9Y6K9-2	IKBKG	4	4	0.846133	0.750406	1.18238	1.91731	1.99285	1.35655
Q5JVF3-4	PCID2	2	9	0.942093	1.02993	1.14118	1.06868	1.99283	0.962164
P51809-2	VAMP7	7	5	0.971146	1.11955	1.049	0.863281	1.98964	0.761124
P63098	PPP3R1	15	6	0.924852	0.876232	1.19525	1.2431	1.98881	1.24314
P43354	NR4A2	4	1	1.45792	3.64922	2.74452	2.60278	1.98874	0.562615
P53794	SLC5A3	1	3	1.0597	0.692299	2.15444	1.24185	1.98868	1.18566
Q9NQR4	NIT2	13	14	0.987674	0.913086	1.09886	1.1207	1.98863	1.12746
Q16881	TXNRD1	69	42	0.838664	0.847649	1.1297	1.31244	1.98746	1.12813
Q9BV57	ADI1	10	9	0.927065	1.06647	1.27778	1.589	1.98664	1.11119
Q8IUH3	RBM45	5	5	0.918521	0.994385	1.01289	0.994584	1.98556	0.94535
P31641	SLC6A6	1	2	0.784311	0.835253	2.50961	1.74767	1.98287	1.12268
Q92896-2	GLG1	16	66	0.405497	0.394647	2.37046	1.86642	1.9826	1.86642
Q13616	CUL1	29	19	1.01409	1.01466	1.03209	1.01385	1.9825	0.978473
Q15061	WDR43	9	11	0.975206	1.10011	1.09819	0.854398	1.98193	0.854398
Q9Y3M8	STARD13	12	5	0.815492	0.702812	1.09801	1.95926	1.98127	1.84735
P35080	PFN2	20	11	0.935136	0.891368	1.09971	1.40842	1.97911	1.35912
Q9UMY4	SNX12	15	9	0.838932	0.92029	1.00979	1.23783	1.97853	1.29115
Q6P9B6	TLDC1	8	5	0.776908	0.791367	1.09779	1.25789	1.97786	1.25789
Q8N6N3	C1orf52	2	6	1.14373	1.33497	1.11124	0.773706	1.97741	0.747147
Q9H6S1	AZI2	1	3	0.824174	1.02625	1.22205	1.21885	1.97623	0.798189
Q709C8	VPS13C	26	32	0.81713	0.804355	1.14544	1.58345	1.97532	1.36427
P08621	SNRNP70	6	20	1.015	1.09112	1.10009	0.808963	1.97528	0.889639
Q9Y4B5	MTCL1	10	25	0.836534	0.851461	1.13071	1.44731	1.97475	1.21293
Q9NZN4	EHD2	139	61	0.829107	0.757456	1.09738	1.41098	1.97386	1.38773
Q96GX1	TCTN2	1	0	0.786721		1.09731		1.97353
Q07889	SOS1	2	8	0.9095	0.745315	1.21883	1.57654	1.97327	1.36366
Q9Y2R5	MRPS17	5	2	0.941768	0.973133	1.00973	0.799118	1.97314	0.799118
P57768	SNX16	1	0	0.641197		2.52387		1.97249
Q9Y5B8	NME7	5	4	0.911012	0.915245	1.16152	1.38533	1.97199	1.41155
Q9GZS1	POLR1E	4	3	0.892255	1.04537	1.09715	0.916383	1.97153	0.916383
Q9H6S0	YTHDC2	7	10	0.835194	0.900862	1.09698	1.2226	1.96987	1.96717
O15455	TLR3	1	0	0.954237		1.09691		1.96916
Q9UL33	TRAPPC2L	4	3	0.936942	0.961219	1.24127	1.3606	1.96788	1.29342
Q4G0J3-3	LARP7	8	18	1.00269	1.15166	1.00967	0.79723	1.96745	0.788992
Q96DI7	SNRNP40	9	15	1.05706	1.09339	1.123	0.809108	1.96466	0.891784
Q9ULU4-19	ZMYND8	12	16	0.946363	0.930988	1.06837	1.059	1.96288	0.99343
A8MVJ9	HPF1L	2	3	0.898782	1.01361	1.11491	0.994044	1.96287	0.994443
Q99814	EPAS1	2	1	0.856398	1.03744	12.3569	7.83256	1.96252	0.766559
A0MZ66-3	SHTN1	3	2	1.0219	0.750097	1.10801	1.64041	1.96145	1.35655
Q9UEU0	VTI1B	2	2	0.790619	0.993129	1.09613	0.884551	1.96128	0.884551
Q15058	KIF14	2	0	1.00043		1.17088		1.95825
Q9HBE1	PATZ1	1	0	0.800292		1.2085		1.95787
Q15843	NEDD8	4	11	0.943109	0.924535	1.09572	1.39308	1.95723	1.17191
P62330	ARF6	3	3	0.856197	0.898684	1.09572	0.797266	1.95721	0.797266
P07910	HNRNPC	67	55	0.929747	1.15702	1.09568	0.806615	1.95684	0.866155
P26022	PTX3	3	2	0.940803	0.984396	1.09557	1.07768	1.95569	1.36325
Q15596	NCOA2	3	1	0.935537	1.2241	1.19681	0.902122	1.95453	0.881668
Q9Y5Y2	NUBP2	10	3	0.941723	0.882157	1.09537	1.29122	1.95375	1.28676
P53004	BLVRA	10	9	0.962171	0.923908	1.0095	1.17182	1.95194	1.17182
P84074	HPCA	5	7	0.893135	1.00977	1.09516	0.884247	1.95156	0.884247
P09493-6	TPM1	4	26	0.676252	0.668657	1.09515	1.23818	1.95155	1.23818
Q9BRR6	ADPGK	3	4	1.0917	1.20212	1.09515	0.772031	1.95149	0.772312
Q16527	CSRP2	4	18	0.888051	0.866738	1.09514	1.03173	1.95143	1.31728
Q9Y5U2	TSSC4	3	5	0.995604	1.12419	1.00951	0.882988	1.95136	0.882988
Q15417	CNN3	70	74	0.797178	0.745667	1.09494	1.22373	1.94943	1.22373
P35813-3	PPM1A	3	6	0.919565	0.997537	1.09489	1.31051	1.94895	1.14586
Q5T7M9	FAM69A	3	2	0.891032	1.02028	1.00948	0.843487	1.94826	0.811338
Q9Y295	DRG1	14	15	0.925185	1.03397	1.12048	0.931333	1.94794	0.893499
O94986	CEP152	2	0	1.08702		1.17482		1.94755
P31943	HNRNPH1	40	38	0.954379	1.11278	1.09471	0.841814	1.94719	0.841814
O75943	RAD17	1	2	0.851631	0.81106	1.18258	1.20697	1.94473	1.26971
Q8WWY3	PRPF31	14	15	0.972198	1.10408	1.14913	0.889468	1.94421	0.834497
Q13490	BIRC2	8	4	0.899006	0.937387	1.20643	1.30297	1.94399	0.976179
Q00535	CDK5	4	10	0.916652	0.914506	1.0944	1.41303	1.94398	0.973523
Q9Y2H5	PLEKHA6	4	1	0.739101	0.72706	1.09437	1.62024	1.94369	1.62242
Q14738	PPP2R5D	20	10	0.918854	1.09252	1.09429	1.06804	1.94294	0.989675
Q8IYB3	SRRM1	7	13	0.903778	1.20578	1.09403	0.824949	1.94253	0.777527
Q9HBH5	RDH14	4	6	1.04674	1.24624	1.05269	0.783528	1.93841	0.783528
Q13907-2	IDI1	22	10	0.849868	0.863622	1.2309	1.69247	1.9383	1.34297
Q9BV38	WDR18	6	5	0.970308	1.0443	1.10361	0.978652	1.93697	0.911687
Q7L8J4	SH3BP5L	3	1	0.990325	1.06614	1.36103	0.950371	1.93682	0.919645
O15392-2	BIRC5	1	1	0.968083	0.868151	1.68873	1.22733	1.93423	1.22733
P51828	ADCY7	1	0	0.871583		1.09324		1.93243
Q12933-2	TRAF2	6	5	0.926376	0.841179	1.10079	1.46972	1.93241	1.29339
Q6UX15	LAYN	2	2	0.419284	1.0259	1.93185	0.870999	1.93185	0.831765
Q9HB09	BCL2L12	1	1	0.892698	0.692226	1.09316	1.21366	1.93163	1.21367
Q9UNZ2-5	NSFL1C	6	21	0.928467	0.898533	1.00929	1.21987	1.92974	1.96554
P51688	SGSH	2	3	0.88955	1.09604	1.13355	0.78873	1.92937	0.788734
P62805	HIST1H4A	239	158	1.01686	1.1857	1.00929	0.781454	1.92922	0.781454
P34896	SHMT1	4	4	0.950419	0.857593	1.09292	1.47394	1.92916	1.42519
O60684	KPNA6	8	5	0.938893	0.981273	1.12903	1.12323	1.92823	0.927949
Q9UKS6	PACSIN3	8	9	0.958911	1.01187	1.05781	1.05957	1.92819	1.59568
P51149	RAB7A	49	32	1.06925	1.10062	1.11401	0.896541	1.92656	0.814494
Q7Z333-4	SETX	4	12	0.403005	0.493	2.62863	2.11249	1.92449	1.43175
Q8N3V7	SYNPO	3	12	0.619492	1.00675	1.09024	0.906117	1.92432	0.961167
P37235	HPCAL1	9	1	0.898556	1.16464	1.11995	0.758966	1.92415	0.71997
O95747	OXSR1	16	15	0.888727	0.848723	1.0924	1.3195	1.92399	1.3195
Q9Y6K8	AK5	7	1	0.88605	0.904954	1.30418	1.18435	1.92261	1.18435
O60443	DFNA5	18	11	0.871232	0.921913	1.09203	1.25744	1.92253	1.24298
P46939-2	UTRN	115	129	0.845553	0.971877	1.0092	0.984238	1.91978	0.984238
Q8N5I2	ARRDC1	3	1	0.829548	0.987232	1.09186	1.0439	1.91856	1.43899
Q9UN66	PCDHB8	4	0	0.753244		1.53643		1.91828
Q5TF58	IFFO2	1	1	1.02438	1.13872	1.88451	3.08825	1.91826	0.625168
Q8WVM7	STAG1	16	11	0.939218	1.17265	1.151	0.956604	1.91494	0.785155
O60499	STX10	3	2	0.921349	1.07667	1.11767	0.7528	1.9147	0.7528
Q7Z460	CLASP1	18	16	0.88958	0.696666	1.09105	1.6469	1.9146	1.42379
Q9BYI3	FAM126A	1	1	0.543202	0.760128	1.91428	1.47371	1.91428	1.99427
Q9BZE9-2	ASPSCR1	5	5	0.792954	0.947974	1.00914	1.3206	1.91381	1.11426
Q96SB3	PPP1R9B	5	13	0.803415	0.272275	1.22618	2.66354	1.91372	2.66354
P36507	MAP2K2	22	15	0.925402	0.799562	1.00914	1.42611	1.91354	1.38218
Q6PCE3	PGM2L1	7	10	1.05847	0.946561	1.09103	1.39505	1.91258	1.22198
Q9UNX4	WDR3	20	16	0.940374	1.08498	1.09295	0.872985	1.91257	0.861538
Q9HB90	RRAGC	4	3	0.859398	1.36357	1.09114	0.832403	1.91143	0.739228
Q53G59-2	KLHL12	1	0	0.976283		1.1209		1.9113
P31270	HOXA11	1	1	0.558522	0.575377	5.68228	3.71365	1.89924	1.45196
Q9Y4E6	WDR7	2	2	0.895035	0.571228	1.15636	2.09515	1.89847	1.63618
Q7Z6E9	RBBP6	5	15	1.20117	1.44769	1.17467	0.926333	1.89824	0.792764
Q96QD8	SLC38A2	5	7	0.716261	0.734184	1.89764	1.05251	1.89764	1.52589
O00273	DFFA	11	6	0.848402	0.867954	1.12102	1.08022	1.89759	1.82247
Q9NZ45	CISD1	2	9	0.998966	1.0171	1.08955	0.927993	1.89551	0.927993
Q30201	HFE	1	0	0.93878		1.1093		1.89534
Q9UJ83	HACL1	1	1	0.879314	1.0076	1.20289	0.826388	1.89492	0.826388
Q08AF3	SLFN5	8	11	0.818358	0.778103	1.08941	1.1764	1.89414	1.1764
O95674	CDS2	1	1	0.993072	1.1009	1.08874	0.732736	1.88742	0.732736
O00299	CLIC1	99	29	0.93743	0.88932	1.00886	1.12745	1.88645	1.12745
Q8TF05	PPP4R1	19	5	0.908379	0.720694	1.08864	1.63836	1.88643	1.63836
Q8WYA0	IFT81	3	0	0.85779		1.1925		1.88599
Q9UNL4	ING4	1	6	0.899349	1.15327	1.16136	1.18097	1.88546	0.847165
Q9H3Q1	CDC42EP4	8	4	0.88449	0.560214	1.20466	1.55262	1.88525	1.55262
Q9C005	DPY30	3	1	0.931735	1.20487	1.13825	0.920074	1.88366	0.72192
Q32MZ4	LRRFIP1	11	36	0.867874	0.741595	1.00883	1.14404	1.88273	1.14444
Q9H7C4	SYNC	7	9	0.698499	0.798488	1.08825	1.58761	1.88246	1.5133
Q9BST9	RTKN	1	1	0.816911	0.76377	1.28532	1.2798	1.88242	1.63363
P47974	ZFP36L2	5	4	0.601355	0.686484	2.31558	3.43036	1.87737	1.67352
P01111	NRAS	3	6	0.886215	0.927	1.0877	1.11299	1.87695	1.11299
Q14315	FLNC	291	296	0.937534	0.825437	1.02702	1.23859	1.8755	1.22146
Q86V21	AACS	7	5	1.0358	0.791773	1.07867	1.62483	1.87469	1.52949
O15270	SPTLC2	8	14	0.898564	0.950633	1.08738	0.956652	1.87379	0.956652
P19883	FST	2	1	0.655597	0.878679	1.08734	1.04675	1.87335	1.46747
Q9C0G0	ZNF407	1	0	1.09139		1.0087		1.87315
Q9H0A8	COMMD4	4	3	0.866138	0.916687	1.17006	1.50996	1.87283	1.66198
Q15326	ZMYND11	3	5	0.426684	0.476748	2.78222	2.73007	1.87279	1.51428
P13929	ENO3	89	13	0.866424	0.799473	1.12308	1.35732	1.87163	1.35732
Q86XP1	DGKH	3	2	0.927673	0.867902	1.09654	1.52198	1.87125	1.11351
O75150	RNF40	12	22	0.975759	1.29614	1.1301	0.822748	1.86999	0.632539
P19388	POLR2E	7	9	0.915908	1.08858	1.24972	1.12853	1.8697	0.82464
Q9BQS8-4	FYCO1	27	41	0.886503	1.11448	1.00801	1.10231	1.86897	1.97777
Q9UPT5	EXOC7	14	15	0.998404	0.76524	1.11113	1.64374	1.86856	1.27594
O95239	KIF4A	8	3	1.01428	1.08506	1.4577	1.00626	1.86776	0.929686
P00492	HPRT1	15	11	0.906711	0.768402	1.08671	1.44611	1.86773	1.44615
P15170-3	GSPT1	64	38	1.02961	0.746128	1.01685	1.36864	1.86714	1.36864
Q12797	ASPH	26	64	1.02187	1.03738	1.00866	0.868359	1.86622	0.868359
Q9H160	ING2	2	2	0.984591	1.39824	1.12003	1.09139	1.86597	0.434191
P37275-2	ZEB1	17	11	0.856398	0.828871	1.34621	1.42916	1.86595	1.51685
P36954	POLR2I	1	3	0.901202	1.20837	1.08659	0.856797	1.86592	0.748894
P43235	CTSK	12	8	0.813006	0.978077	1.1005	0.861526	1.86434	0.837658
Q9Y5K8	ATP6V1D	6	9	0.913378	0.972228	1.11743	1.06623	1.8643	0.938649
Q9NX05	FAM120C	3	4	0.889933	0.875892	1.08637	1.11767	1.86367	1.11767
Q8N108-12	MIER1	7	2	0.865746	1.02308	1.08634	0.972637	1.86339	0.972637
O00186	STXBP3	25	18	0.879348	0.970492	1.08603	0.973782	1.86279	0.973782
Q9NQT4	EXOSC5	6	3	0.92954	1.07317	1.16615	0.860353	1.86274	0.863533
Q9BT78	COPS4	63	26	0.904865	0.89203	1.08602	1.22436	1.86252	1.13329
Q15050	RRS1	10	14	0.949584	0.979055	1.00862	0.896038	1.86229	0.896378
P18085	ARF4	14	12	1.04632	0.945567	1.13947	1.18791	1.86176	1.16235
P10599	TXN	118	22	0.902695	0.833151	1.08594	1.35656	1.85939	1.35656
Q9C0F1-2	CEP44	9	6	0.965453	0.906163	1.09356	0.839524	1.85874	0.839524
Q9NQS3	NECTIN3	4	4	0.803766	1.03779	1.08587	1.01753	1.85869	0.93624
Q9H900	ZWILCH	7	3	0.962176	0.993228	1.12698	1.27668	1.85829	1.1982
P17813	ENG	5	17	0.885101	0.848843	1.08573	1.08706	1.85727	1.87638
P62750	RPL23A	31	27	0.895921	1.00725	1.08552	0.791967	1.85517	0.791967
P18887	XRCC1	6	9	0.963767	1.02991	1.04829	0.925855	1.85412	0.923993
Q8NEC7	GSTCD	1	0	1.00151		1.24259		1.85364
P35250	RFC2	5	4	0.908894	0.92662	1.08517	1.06634	1.85172	1.66341
Q9BZX2	UCK2	4	3	1.06239	0.93589	1.19609	1.2519	1.84985	0.894293
Q8N568-3	DCLK2	9	14	0.707755	0.583806	1.0849	1.76698	1.84899	1.76698
Q96S65	CSRNP1	1	1	1.57932	1.84442	2.11474	4.39098	1.84823	0.518565
Q86US8	SMG6	5	4	0.936308	0.929194	1.08482	1.64377	1.84819	1.1174
Q96NL6	SCLT1	1	1	0.898841	1.138	1.08468	1.20409	1.84677	0.983615
P53582	METAP1	23	10	0.990397	1.02625	1.04221	1.01977	1.84587	1.19768
Q9Y5G2	PCDHGB2	2	2	0.466777	0.879254	2.55764	1.4944	1.84546	0.917693
P56282	POLE2	1	0	1.04002		1.17184		1.84477
Q9H8M9	EVA1A	1	0	0.711695		1.18958		1.84413
Q9UKY7	CDV3	9	20	0.871036	0.821828	1.0084	1.33262	1.84366	1.33262
Q86W92-4	PPFIBP1	2	1	0.971379	0.971216	1.155	1.14593	1.84359	1.72363
P63279	UBE2I	35	17	0.965793	0.983448	1.08434	0.841298	1.84349	0.841298
Q96E22	NUS1	1	2	0.994153	1.01042	1.61707	1.30472	1.84252	0.552815
Q9Y4X4	KLF12	1	1	1.00148	0.819945	1.13293	1.37902	1.84181	1.37923
Q9Y2V2	CARHSP1	6	3	0.893536	0.843287	1.0841	1.39296	1.84139	1.39296
P78344	EIF4G2	39	40	1.06056	1.06751	1.15804	1.18197	1.83983	0.988588
Q15911	ZFHX3	3	7	0.820183	0.877307	1.2512	1.20044	1.83874	0.984545
Q15424-3	SAFB	8	17	1.07385	1.22097	1.20494	0.803725	1.83848	0.831953
Q14999-2	CUL7	8	6	0.895172	0.967864	1.32137	1.36071	1.83815	1.71153
Q96RU3	FNBP1	9	10	0.899073	1.02584	1.09319	1.33951	1.83766	1.2128
Q9NYK6	EURL	2	0	1.55904		1.52612		1.83733
Q9NUL3	STAU2	3	3	0.987874	1.04065	1.12224	1.11815	1.83625	1.55538
P07355-2	ANXA2	98	61	0.895053	0.973397	1.07027	0.851217	1.83612	0.851217
O95147	DUSP14	1	1	1.12477	0.898981	1.97092	1.76799	1.836	1.17245
Q5F1R6-2	DNAJC21	4	7	0.821659	0.898186	1.08331	1.11473	1.83378	1.77499
Q5VY09	IER5	1	2	0.768674	0.918264	10.0542	5.44263	1.83365	0.821899
Q9UET6	FTSJ1	5	1	0.88837	1.06998	1.08333	1.52234	1.83335	0.785646
Q9UFH2	DNAH17	1	0	0.872721		1.08331		1.83316
O95319-3	CELF2	5	3	0.962402	1.01673	1.08635	0.994412	1.83268	0.994412
Q9NV79	PCMTD2	1	0	0.848271		1.88605		1.83266
C9J798	RASA4B	3	3	0.927413	0.815945	1.11452	1.05829	1.83264	1.58288
Q9NX24	NHP2	8	6	0.940932	1.05854	1.08318	0.844168	1.83181	0.821319
Q14651	PLS1	1	0	0.889477		1.08316		1.83163
Q9NX55	HYPK	13	1	0.904997	0.821503	1.00891	1.12529	1.83132	1.12529
Q9BW62	KATNAL1	3	6	0.906776	0.968235	1.083	1.6582	1.82997	1.21447
P60660-2	MYL6	89	81	0.913472	0.837003	1.08299	1.18842	1.82994	1.18842
Q96JM7	L3MBTL3	8	2	1.22341	1.18709	1.47275	1.23066	1.82889	0.617416
Q9NVM6	DNAJC17	3	1	0.864649	1.04369	1.08288	0.708863	1.82877	0.788629
P17707	AMD1	6	2	1.12133	1.06756	1.10154	1.48303	1.82813	1.78854
Q9UER7	DAXX	4	2	0.574908	0.571226	1.93899	1.62515	1.82767	1.62515
P23743	DGKA	18	13	0.929173	0.883973	1.09382	1.25805	1.8265	1.14495
Q92804	TAF15	14	22	0.880625	1.03333	1.08259	0.812641	1.82585	0.812645
C9JLW8	MCRIP1	3	4	0.911715	0.949547	1.03618	0.921383	1.82294	0.921383
Q9Y2X0	MED16	1	3	1.38235	0.903321	1.23526	1.23413	1.82232	0.826539
P15586	GNS	22	10	0.825823	1.06035	1.08202	0.7377	1.82153	0.737729
Q9UPT8	ZC3H4	8	11	0.930993	1.14343	1.00821	0.8333	1.82145	0.8333
Q8IV38	ANKMY2	9	3	0.864371	0.61253	1.17742	1.74735	1.81983	1.39557
Q9NTJ3	SMC4	28	26	0.980559	0.815327	1.19074	1.68765	1.81753	1.15541
P40938	RFC3	4	6	1.02633	1.14781	1.14943	0.801516	1.81699	0.756968
Q96RU2	USP28	9	3	0.901723	1.0455	1.20263	1.12104	1.81683	0.861143
O94760	DDAH1	16	6	0.828117	0.879129	1.08151	1.0342	1.81513	1.34195
Q99439	CNN2	51	62	0.754976	0.754105	1.08148	1.39552	1.81478	1.39552
O95167	NDUFA3	4	1	0.854385	1.06885	1.08141	0.825028	1.81412	0.825278
Q8N5W9	FAM101B	2	6	0.462829	0.665571	1.88787	1.26864	1.81379	1.26864
O00148	DDX39A	28	15	1.01024	1.15719	1.08132	0.828642	1.81317	0.828642
Q8TCU4	ALMS1	1	0	0.915764		1.25383		1.81297
Q92871	PMM1	5	5	0.83402	0.796677	1.24112	2.07283	1.81227	1.37774
P26196	DDX6	45	30	0.953864	1.10439	1.15016	1.02264	1.81184	0.973347
Q6XE24	RBMS3	7	6	0.866257	0.970448	1.08101	1.10501	1.81147	1.51523
Q9BRX9	WDR83	1	2	0.973456	0.920361	1.1181	0.907686	1.7986	0.976862
P60660	MYL6	24	0	0.910798		1.07984		1.79837
P35240-2	NF2	7	13	0.882712	0.87667	1.07143	1.19339	1.79833	1.7196
Q9NPC8	SIX2	1	2	0.741794	0.967312	5.03133	2.15013	1.79768	0.898166
Q9Y3C1	NOP16	6	2	1.0204	1.19302	1.00798	0.797585	1.79763	0.683417
Q9H223	EHD4	48	12	0.946604	0.694364	1.00797	1.55145	1.79736	1.55145
Q03154	ACY1	14	4	0.868569	0.757158	1.07955	1.45823	1.79554	1.41528
Q9BVJ6	UTP14A	14	20	0.968005	1.18865	1.00795	0.823007	1.79542	0.723525
P43686	PSMC4	54	22	1.05291	0.956289	1.04398	1.23683	1.79512	1.32193
Q8N3R9	MPP5	2	7	0.84787	0.904695	1.07949	1.14507	1.79493	1.86787
Q9UHV9	PFDN2	14	6	1.0025	0.86332	1.07943	1.24561	1.79432	1.21538
Q9BVK6	TMED9	15	36	0.973063	1.06709	1.07939	0.854527	1.79391	0.854527
Q99547	MPHOSPH6	1	4	0.869208	1.15251	1.13671	0.943383	1.79289	0.813772
P14550	AKR1A1	36	17	0.905906	0.922195	1.0079	1.17364	1.79235	1.17364
Q9Y371	SH3GLB1	12	9	0.965239	0.728922	1.11993	1.96697	1.79233	1.43649
Q06136	KDSR	2	5	0.915554	1.13323	1.00792	0.848937	1.79219	0.848937
Q6NW29	RWDD4	9	1	0.848208	0.811041	1.07919	1.46869	1.79194	1.46869
Q96HP0	DOCK6	3	2	0.991493	1.04992	1.07895	0.920815	1.78945	0.928147
Q9UN81	L1RE1	1	0	1.13096		1.07421		1.78934
Q8N5M1	ATPAF2	3	0	0.922725		1.07892		1.78924
P13056	NR2C1	1	1	0.959896	0.992594	1.94839	1.19247	1.7892	0.897267
Q9ULI3	HEG1	2	5	0.915823	0.794998	1.211	1.21325	1.78898	1.19613
P08581-2	MET	8	5	0.624799	0.987397	1.00789	0.940134	1.78881	0.881346
P62070	RRAS2	9	16	0.917023	1.00818	1.07887	0.941769	1.78866	0.941769
O95758-4	PTBP3	11	12	0.965987	1.03382	1.07863	0.849784	1.7863	0.849784
Q9BRK4	LZTS2	2	4	0.855221	1.04229	1.17302	1.02719	1.78575	0.976683
P67870	CSNK2B	22	13	1.20995	1.06608	1.09717	0.957117	1.78474	0.829491
O43524	FOXO3	3	2	0.773662	0.853429	1.76868	1.33043	1.7847	0.974191
Q9UNQ2	DIMT1	1	4	0.636489	0.818018	1.78423	1.14279	1.78424	1.55929
Q9UIW2	PLXNA1	13	21	0.770764	0.672282	1.12095	1.32616	1.78419	1.32616
Q96MY1	NOL4L	1	1	1.0175	1.4268	1.0782	0.852433	1.78225	0.657476
Q9UPQ0-3	LIMCH1	4	23	0.763671	0.751826	1.07817	1.06331	1.78179	1.63315
P09493-3	TPM1	6	22	0.708481	0.866058	1.0771	0.894542	1.77995	0.894542
P15336	ATF2	5	3	0.944596	1.18222	1.08843	1.01019	1.77888	0.843271
O75962	TRIO	35	34	0.698141	0.698956	1.07777	1.42995	1.77768	1.35828
Q9NZ32	ACTR10	12	4	0.874784	0.819593	1.07771	1.3393	1.77757	1.13594
Q69YQ0	SPECC1L	10	26	0.883625	1.00046	1.07759	0.998789	1.77592	0.998789
O15211	RGL2	1	0	0.571561		1.81807		1.77523
O75131	CPNE3	31	31	0.937709	1.07229	1.00775	0.843987	1.77494	0.843987
O75663	TIPRL	6	10	0.813191	0.945877	1.07745	1.14579	1.7745	1.28124
P05166-2	PCCB	6	9	1.15356	0.991175	1.07733	0.833503	1.77335	0.833527
P63241-2	EIF5A	33	41	0.953003	0.894432	1.07721	1.33771	1.77294	1.31392
Q9NVA2-2	SEPT11	26	49	0.893925	0.810509	1.07702	1.29241	1.77225	1.26622
O95365	ZBTB7A	4	2	0.774442	1.16771	1.07072	0.751051	1.77174	0.751591
P49642	PRIM1	6	2	0.914089	0.976381	1.16807	1.10354	1.76972	1.49698
Q3T906	GNPTAB	1	5	1.11988	0.974761	1.00769	0.895115	1.76936	0.895115
Q9UNE7	STUB1	15	13	0.890595	0.940752	1.11313	1.13503	1.76921	0.98973
P35869	AHR	1	2	0.413054	0.586325	4.02631	4.62833	1.76871	1.3722
Q9BVC6	TMEM109	4	5	1.00135	1.10118	1.07069	0.720755	1.76862	0.727552
A6NDG6	PGP	13	3	0.862748	0.878698	1.07685	1.31493	1.76852	1.26694
Q9UBN7	HDAC6	1	2	0.87692	0.684979	1.07673	1.63059	1.76727	1.54662
Q8WUZ0-2	BCL7C	1	2	0.927179	1.05707	1.06962	0.953285	1.76686	0.953285
P54132	BLM	1	0	1.02029		1.00767		1.76652
Q01664	TFAP4	1	0	0.551817		2.9386		1.76647
Q9UN70	PCDHGC3	2	4	0.543195	0.779436	1.80532	1.28425	1.76636	1.24647
P83916	CBX1	35	14	0.948782	1.04305	1.08243	0.947468	1.76621	0.947468
O43464	HTRA2	5	2	0.993863	1.13311	1.07643	0.717227	1.76435	0.717227
Q6ZSZ5	ARHGEF18	9	7	0.990975	0.842018	1.07628	1.39948	1.76277	1.78845
Q5JTY5	CBWD3	4	2	0.851332	0.750535	1.30701	2.02335	1.75931	1.8592
Q9H999	PANK3	3	1	0.901082	1.23082	1.42092	0.975107	1.75886	0.872286
Q96PZ0	PUS7	7	10	0.935189	1.04925	1.07059	0.821237	1.75876	0.821237
Q9NY57	STK32B	2	0	0.502114		1.79901		1.75853
Q9H1H9	KIF13A	9	10	0.825042	0.898051	1.07583	1.24735	1.75833	1.23858
Q8N163	CCAR2	34	39	0.931952	1.02705	1.00758	0.886594	1.75788	0.886594
Q8IW35-2	CEP97	6	7	0.949468	0.844827	1.12997	1.41621	1.75729	1.24631
P46459	NSF	34	46	0.963825	1.02321	1.00751	0.996386	1.75725	0.996386
O15021	MAST4	1	4	0.87592	0.931497	1.09715	1.36229	1.75712	1.21225
Q9H0B6	KLC2	6	13	0.894293	0.828568	1.0757	1.37443	1.75697	1.28199
Q9NRH3	TUBG2	11	6	0.985986	0.78695	1.12526	1.38581	1.75631	1.31482
Q99714	HSD17B10	34	20	0.979513	1.00991	1.00076	0.849552	1.75597	0.849552
Q9BRJ6	C7orf50	5	8	0.934064	1.09651	1.08133	0.876083	1.75564	0.876832
Q8N3E9	PLCD3	6	9	0.922414	0.956596	1.00756	1.04352	1.7556	1.43528
Q15785	TOMM34	11	5	0.88112	0.838104	1.07549	1.29532	1.75497	1.29378
O00255	MEN1	3	1	0.632275	0.665565	1.77028	2.20303	1.75348	1.56898
O60237	PPP1R12B	1	1	0.84753	1.02662	1.07533	1.28939	1.75334	1.14288
Q7Z2T5	TRMT1L	5	8	0.919584	1.0844	1.18968	0.970598	1.75218	0.944981
Q9H4B7	TUBB1	13	22	1.01362	0.755802	1.13519	1.53534	1.74998	1.53534
Q9H5X1	FAM96A	3	0	0.935898		1.00741		1.74852
Q9P2E9	RRBP1	112	211	0.910719	0.907286	1.07408	1.03576	1.74842	1.35759
Q8NEA6-2	GLIS3	1	1	0.808146	0.739544	1.14342	1.67795	1.748	0.725756
Q8NFZ4	NLGN2	1	0	0.537594		1.88362		1.74756
Q68CQ7	GLT8D1	6	10	0.505143	0.700689	1.74704	1.09898	1.74738	1.98975
Q9Y315	DERA	14	10	0.964409	0.701028	1.01065	1.53134	1.74662	1.53134
Q68D10	SPTY2D1	1	4	1.51565	1.71131	1.52935	1.03661	1.74586	0.583883
Q8TF47	ZFP90	1	0	0.763672		1.30292		1.74583
Q68DK7	MSL1	1	1	0.876148	0.711747	1.28569	1.92527	1.74576	1.49693
Q03923	ZNF85	1	0	1.0221		1.04659		1.74472
Q86VI3	IQGAP3	32	18	0.942384	0.817242	1.29287	1.50729	1.74439	1.37713
P08237-3	PFKM	30	14	1.01045	0.755139	1.0743	1.59647	1.74299	1.34493
O60861	GAS7	1	1	0.926002	0.915404	1.07415	1.19392	1.74155	1.55233
Q8N4Q1-2	CHCHD4	2	2	0.718365	1.19237	1.07414	0.732348	1.74145	0.732348
Q9NPB8	GPCPD1	2	2	0.934072	0.79208	1.07395	1.33774	1.73954	1.27512
Q15418-2	RPS6KA1	2	2	0.896324	1.45751	1.00704	0.888402	1.73918	0.777972
P49336	CDK8	4	1	1.04271	1.34779	1.02412	0.752795	1.73867	0.553673
Q2MV58-2	TCTN1	2	0	0.902357		1.107		1.73796
Q8IZD4	DCP1B	4	5	0.82637	0.776423	1.07379	1.41362	1.73786	1.2399
Q86YV9	HPS6	5	4	0.811216	0.755658	1.12498	1.48217	1.73766	1.19867
O94925	GLS	38	29	0.831215	0.861084	1.13664	0.953738	1.73749	0.953738
Q9UHY7	ENOPH1	13	3	0.905143	0.842354	1.08366	1.23626	1.7373	1.23627
Q9H078	CLPB	6	5	1.01961	1.00275	1.07369	0.924125	1.73686	0.924125
Q2M2Z5	KIZ	2	1	1.02065	1.24007	1.72628	2.03515	1.73664	0.855217
Q02539	HIST1H1A	8	5	0.923495	0.87761	1.21402	1.21176	1.73462	1.21176
Q01433	AMPD2	6	11	0.915154	0.711786	1.07338	1.42197	1.73384	1.41427
Q66K64	DCAF15	1	0	0.969077		1.11788		1.73352
Q86TU7	SETD3	6	11	0.930688	0.904426	1.09526	1.03827	1.73333	1.31986
P61769	B2M	4	12	1.33845	1.7523	1.07328	0.635409	1.73278	0.635492
Q8TCC3-2	MRPL30	1	4	0.957683	0.998645	1.13753	0.772793	1.73213	0.772793
Q02543	RPL18A	21	24	1.06638	1.09292	1.02847	0.762113	1.73197	0.762113
Q8IWV8	UBR2	6	5	0.930096	0.991791	1.07591	1.37503	1.73184	0.982645
Q9BS92	NIPSNAP3B	1	0	0.840535		1.07316		1.73163
P99999	CYCS	26	22	1.04293	1.11745	1.07302	0.77178	1.73163	0.771785
O96006	ZBED1	3	3	0.604982	0.452641	2.12337	2.56223	1.73138	1.78929
Q08379	GOLGA2	28	28	0.915145	0.954491	1.07301	0.909518	1.73128	0.995182
P05231	IL6	2	2	3.14145	3.11041	2.1092	1.17556	1.72976	0.995965
Q9H4L5	OSBPL3	10	20	0.89936	0.864317	1.09346	1.37399	1.72922	1.71828
P60891	PRPS1	3	7	0.949521	0.778351	1.07801	1.32205	1.729	1.32252
O60825	PFKFB2	1	0	1.02585		1.13035		1.72835
Q12972	PPP1R8	8	4	0.930668	1.06621	1.08784	0.778782	1.72828	0.778782
Q9Y3D3	MRPS16	3	3	1.0528	1.03446	1.07276	0.710326	1.72766	0.713261
P17252	PRKCA	20	16	0.919256	1.04978	1.07265	1.02166	1.72652	1.21664
Q9H3S7	PTPN23	21	15	0.854124	0.805305	1.07263	1.35848	1.72625	1.29144
P23919	DTYMK	17	12	0.902794	0.898254	1.07262	1.17517	1.72619	1.17517
P20674	COX5A	11	19	1.0709	1.064	1.00726	0.830121	1.7259	0.831212
Q9ULK6	RNF150	2	3	0.449662	0.669731	1.72578	2.02766	1.72578	1.45922
P48426	PIP4K2A	2	9	0.82996	0.912326	1.07258	1.16835	1.72578	1.72962
Q5VZM2	RRAGB	5	5	0.896825	1.18793	1.0725	1.12712	1.72573	0.792543
P55210-3	CASP7	11	7	0.992969	0.928327	1.0544	1.41643	1.72523	1.13149
Q7Z434	MAVS	7	10	0.862367	0.943457	1.07205	0.88318	1.72482	0.88318
O95394-4	PGM3	28	23	0.962603	0.901244	1.07024	1.25182	1.72449	1.19214
Q63ZY3-2	KANK2	25	38	0.702175	0.906311	1.0724	1.21052	1.72399	1.21517
P49023-3	PXN	18	13	0.871806	0.636132	1.07233	1.43861	1.72335	1.43869
Q6UWE0	LRSAM1	8	8	0.876814	0.87343	1.07211	1.30143	1.72166	1.31426
Q96IJ6-2	GMPPA	5	5	0.926374	0.709717	1.07212	1.70865	1.72122	1.49189
Q9UKT5	FBXO4	3	2	0.881266	0.777776	1.07181	1.37927	1.71883	1.36359
O96007	MOCS2	2	4	0.91369	0.787114	1.00711	1.20057	1.71882	1.25657
O95210	STBD1	2	4	0.832369	1.12456	1.07187	0.881521	1.71874	0.876145
Q13813-2	SPTAN1	329	211	0.882598	0.92674	1.09066	1.01539	1.7182	1.15387
Q9BWN1	PRR14	1	4	0.774914	0.944095	1.07168	0.984611	1.71679	0.964634
Q969F9	HPS3	9	6	0.783145	0.782922	1.18262	1.6157	1.71547	1.25179
O60828	PQBP1	7	3	1.06814	1.06665	1.09532	0.961357	1.71468	0.949149
P46937-9	YAP1	9	13	0.707364	0.671621	1.07134	1.4306	1.71344	1.41672
Q07812-2	BAX	4	11	0.891083	1.98086	1.07119	0.808044	1.71185	0.884385
Q96QK1	VPS35	45	22	0.963959	0.977655	1.03883	1.13945	1.71177	1.12657
Q13557-11	CAMK2D	19	18	0.936041	1.05384	1.06998	0.897706	1.69984	0.897765
Q8NCH0	CHST14	1	4	0.484193	0.533853	1.90463	1.53154	1.69968	1.53154
Q9H944	MED20	1	1	0.612752	1.0555	1.69811	0.956911	1.69811	0.887651
Q9P2D3	HEATR5B	5	6	0.910663	0.891518	1.06978	1.24961	1.69784	1.24961
P22234-2	PAICS	32	15	0.914649	0.688568	1.07304	1.4858	1.69739	1.48583
Q9HCE5	METTL14	10	9	0.897136	1.06541	1.06968	0.927864	1.69683	0.816261
Q14011-2	CIRBP	21	7	0.841683	0.985709	1.06951	0.999348	1.69572	0.999348
Q13443	ADAM9	9	14	0.851544	0.983406	1.30239	1.17247	1.69559	0.841131
Q7Z6M1	RABEPK	2	2	0.931709	0.955506	1.00695	1.37197	1.69549	1.99879
Q9UPU7	TBC1D2B	10	16	0.835546	0.677264	1.14461	2.35093	1.69512	1.52871
Q15526	SURF1	1	0	0.997795		1.06944		1.69444
Q96NW7	LRRC7	2	2	0.856763	0.742526	1.09543	1.25475	1.69315	1.21225
Q9UQ16-4	DNM3	10	12	0.865311	0.83485	1.06919	1.2855	1.69188	1.21774
Q9H1E5	TMX4	3	1	0.919413	0.999825	1.06914	0.794286	1.69138	0.794286
Q92599	SEPT8	17	11	0.908243	0.795884	1.00817	1.31133	1.68935	1.33635
Q8WUR7-3	C15orf40	4	1	0.916215	1.00341	1.06889	1.05538	1.68887	1.54533
Q86UV5-8	USP48	6	14	1.00237	0.915821	1.18891	1.01934	1.68868	1.19346
Q9BYT8	NLN	8	13	0.882207	0.87747	1.06884	1.02862	1.68843	1.28618
Q9NRG0	CHRAC1	1	0	0.873788		1.1901		1.68832
P46736	BRCC3	9	4	0.911668	0.917867	1.06882	1.1924	1.68823	1.19243
Q8N9N5	BANP	1	3	1.09928	1.18859	1.0688	1.03205	1.68818	0.684775
P52294	KPNA1	19	18	1.01125	0.999388	1.04121	1.26897	1.68796	0.969698
Q9UL03	INTS6	9	10	0.998939	0.978271	1.15375	0.978154	1.68796	0.953986
Q14257-2	RCN2	39	20	0.957869	1.04412	1.06875	0.902701	1.68746	0.927148
Q96EI5-2	TCEAL4	14	5	0.571554	0.973664	2.03703	1.23773	1.68699	0.976214
Q8WY36	BBX	6	7	1.06153	1.28713	1.40892	1.17468	1.68658	0.6676
O75674	TOM1L1	2	0	0.930511		1.06861		1.68653
P37198	NUP62	15	9	0.967688	1.05858	1.00686	1.04359	1.68634	1.19434
P16220	CREB1	8	4	1.09502	1.31639	1.11334	0.822327	1.68574	0.673624
Q9H089	LSG1	11	14	1.02971	1.2277	1.06853	0.811204	1.68531	0.687714
Q03393	PTS	2	1	1.03169	0.948948	1.20417	1.61334	1.68514	0.899334
Q9BQD3	KXD1	2	0	0.876926		1.07175		1.68425
Q92841	DDX17	64	70	0.96348	1.17573	1.06839	0.831206	1.684	0.831262
P61163	ACTR1A	30	14	0.985482	0.753409	1.08995	1.16455	1.68386	1.16455
P11802	CDK4	4	5	0.802899	0.763311	1.20161	1.52306	1.68349	1.12969
Q7Z5Q1-9	CPEB2	1	1	0.983643	2.09514	1.07324	0.877279	1.68289	0.344976
P02788	LTF	2	1	0.757918	1.14514	1.06827	1.06833	1.68265	0.559839
Q14241	TCEB3	7	11	0.97523	0.968777	1.11282	0.942055	1.6825	0.867833
O94856	NFASC	1	0	0.919137		1.06823		1.6823
Q7Z6B7	SRGAP1	9	8	0.81391	0.64238	1.18714	1.55871	1.682	1.46486
Q96BN2	TADA1	1	0	0.583347		1.71703		1.682
O14776	TCERG1	13	25	0.993866	1.04935	1.068	0.871711	1.68	0.871719
Q96LB3	IFT74	5	3	0.950398	0.862247	1.06436	1.34137	1.67874	1.17627
Q8IZ83	ALDH16A1	15	6	0.962416	0.793224	1.09156	1.29548	1.6783	1.29548
O60784-2	TOM1	21	5	0.849023	1.12952	1.06707	1.02019	1.67675	0.848451
O95299	NDUFA10	5	9	0.856032	1.01587	1.06765	0.841446	1.67647	0.841446
P00813	ADA	10	4	0.874517	0.741699	1.00676	1.20644	1.67567	1.26444
O75161	NPHP4	1	1	1.12012	0.998306	1.25194	1.1995	1.67525	1.41684
Q13671	RIN1	6	7	0.85807	0.803991	1.0675	2.08628	1.67498	1.3366
Q5HYI8	RABL3	3	7	0.955378	1.13153	1.06705	0.846668	1.67473	0.831387
Q96EQ0	SGTB	2	3	0.957685	0.830757	1.1539	1.32372	1.67466	1.94829
Q6P3S1	DENND1B	2	0	0.975019		1.10836		1.6742
P55795	HNRNPH2	16	19	0.913466	1.12659	1.06704	0.815546	1.67366	0.815546
Q96II8-2	LRCH3	10	5	0.972327	0.931428	1.10667	1.28889	1.67295	1.22586
Q5ST30-4	VARS2	1	1	2.19423	0.925836	1.70096	0.730618	1.67233	0.736183
Q68CP4	HGSNAT	1	0	0.812878		1.0433		1.67175
Q96GS4	BORCS6	1	1	1.04905	0.949853	1.09437	0.825642	1.67173	0.825642
O94900	TOX	3	1	0.567427	0.628733	1.89096	2.8283	1.6716	1.54135
Q9BT09	CNPY3	3	7	0.896676	0.961789	1.06698	0.887126	1.66982	0.887126
Q8N8N7	PTGR2	6	2	0.894625	0.921924	1.06681	1.17557	1.66887	1.17557
Q7RTP6	MICAL3	10	21	0.802846	0.971652	1.06688	1.07708	1.66885	1.94182
Q92562	FIG4	5	3	1.00491	0.846023	1.04875	1.36458	1.66789	1.3262
Q9P2N6	KANSL3	2	2	0.815846	1.00668	1.182	1.04521	1.66669	0.892434
Q8N3D4	EHBP1L1	16	10	0.902131	1.03034	1.06664	1.21188	1.66644	1.24612
Q9Y232	CDYL	2	5	0.894664	1.20968	1.06659	0.767614	1.66594	0.767614
Q01082	SPTBN1	189	208	0.878179	0.920276	1.06605	0.976653	1.66537	0.976653
Q13207	TBX2	1	0	0.694056		1.39597		1.6648
Q53GS7	GLE1	6	5	0.95792	1.06864	1.15478	1.02899	1.6639	0.9439
Q00536-2	CDK16	1	3	0.732901	0.820291	1.66379	1.36911	1.66379	1.47894
P17301	ITGA2	16	15	0.932938	0.804904	1.10246	1.0239	1.66363	1.23895
O43768-4	ENSA	6	5	0.931015	0.943092	1.06602	1.1254	1.66223	1.12543
Q13283	G3BP1	47	37	0.941693	1.02592	1.06619	0.905886	1.66187	0.863225
Q9BX67	JAM3	2	3	0.991018	1.28441	1.06617	0.884811	1.66169	0.584553
P63096	GNAI1	5	3	0.998982	0.936779	1.13119	1.23246	1.66157	1.16139
O75528	TADA3	3	3	0.824537	0.996114	1.34887	1.1558	1.65967	0.96465
P30533	LRPAP1	17	27	1.10299	1.11926	1.06573	0.79999	1.65733	0.79999
P50548	ERF	1	2	1.00851	0.816408	1.18965	1.24278	1.65725	1.19435
Q9HC52	CBX8	3	1	0.969841	1.06563	1.09943	0.915723	1.65688	0.884433
P33764	S100A3	2	1	0.861254	1.12336	1.06567	1.17567	1.65672	0.937448
O43164	PJA2	5	2	0.883822	0.795227	1.75927	1.61032	1.65663	0.991693
Q9Y2P8	RCL1	4	5	1.10238	1.10925	1.11217	0.941025	1.65598	0.779138
Q9UNK0	STX8	3	4	1.95138	1.25274	1.65688	0.793313	1.65594	0.791628
P08476	INHBA	1	3	0.954554	1.19519	1.06552	1.65136	1.65519	0.977535
Q9BSL1	UBAC1	4	2	0.905752	0.785972	1.06549	1.45615	1.65491	1.28241
O60832	DKC1	13	22	0.964636	1.07203	1.0654	0.79852	1.65397	0.79852
Q8TCB0	IFI44	3	4	3.3368	2.94807	1.18113	2.47619	1.65395	1.15961
P18084	ITGB5	7	12	0.815192	0.86893	1.00653	1.04816	1.65289	1.48155
Q07866-9	KLC1	25	40	0.89532	0.736841	1.07479	1.4631	1.65235	1.36842
P56199	ITGA1	18	60	0.77505	0.961483	1.06513	1.06485	1.65134	1.25756
P43246	MSH2	19	21	0.847219	1.16407	1.06501	0.881521	1.65124	0.881526
Q9BTW9-4	TBCD	19	8	1.01266	0.737498	1.06512	1.77304	1.65121	1.69344
O95714	HERC2	5	5	0.858876	1.10521	1.0641	1.09517	1.64982	0.818399
Q9BY77	POLDIP3	9	18	1.00212	1.10923	1.12378	0.945506	1.64885	0.785626
P00325	ADH1B	12	0	0.792419		1.0648		1.6484
Q86VN1	VPS36	5	6	0.917233	0.787343	1.07898	1.57516	1.64832	1.34181
Q96JG6	VPS50	10	7	0.96059	0.809417	1.00648	1.35729	1.64827	1.27548
Q13151	HNRNPA0	11	17	0.961965	1.04367	1.06479	0.787965	1.64788	0.787965
P57105	SYNJ2BP	2	3	1.10242	1.10437	1.09601	0.843489	1.64686	0.843489
Q15334	LLGL1	6	17	0.85702	0.81614	1.09214	1.28936	1.64645	1.24143
Q9NVE5-3	USP40	5	3	1.013	0.863525	1.01536	1.37365	1.6448	1.33464
Q9NU22	MDN1	9	14	1.08732	1.03059	1.15185	0.937096	1.64474	0.937967
P06746	POLB	4	5	0.936713	0.698792	1.14669	1.13099	1.64355	1.13993
Q5TGY3	AHDC1	3	1	0.88822	0.891806	1.2833	1.45536	1.64289	1.3659
Q96EP5	DAZAP1	30	5	0.955752	0.977415	1.00643	0.96747	1.64289	0.967474
O75817	POP7	1	1	0.959057	1.48027	1.09275	0.777154	1.64254	0.473289
Q0VDD8-4	DNAH14	1	0	0.892992		1.07766		1.64197
O94925-3	GLS	2	7	0.52683	0.823966	1.64196	0.841823	1.64196	0.841823
P28347	TEAD1	8	0	0.782071		1.32251		1.64165
P09012	SNRPA	14	24	0.998113	1.06204	1.09693	0.864994	1.64117	0.864994
Q7Z7K6	CENPV	1	3	0.87086	1.11033	1.06381	0.909611	1.63854	0.895426
Q9UBW7	ZMYM2	4	7	0.950515	1.25158	1.06385	0.81568	1.63852	0.586187
Q9NXR7	BRE	7	5	0.905336	0.932259	1.06382	1.22445	1.63824	1.15314
P08579	SNRPB2	3	6	1.06665	1.18559	1.23117	0.895009	1.63771	0.779953
Q9Y2V7	COG6	12	10	1.16169	1.24736	1.09418	1.50478	1.63734	1.25642
Q99805	TM9SF2	7	11	0.707996	0.826724	1.69455	1.11194	1.63726	1.95861
P10301	RRAS	10	11	0.912484	1.09597	1.06365	0.856009	1.63654	0.856886
Q12872-2	SFSWAP	5	3	0.919268	1.18724	1.06306	0.794307	1.63588	0.794367
Q9P2E3	ZNFX1	23	20	1.31862	1.54042	1.75076	1.80487	1.63552	1.32371
P45974-2	USP5	73	28	0.935104	0.972726	1.0634	1.01137	1.63447	1.1137
Q9BRX5-3	GINS3	2	2	0.971263	1.14201	1.20301	0.916233	1.63432	0.865147
Q86X02	CDR2L	7	3	0.88905	0.807721	1.13599	1.17543	1.63394	1.52882
O43741	PRKAB2	5	5	0.90811	0.770133	1.06331	1.61282	1.63314	1.36318
Q9Y6E2	BZW2	17	11	0.86449	0.815426	1.06328	1.34495	1.63289	1.32797
Q9BXF6	RAB11FIP5	18	10	0.952609	1.08114	1.06303	0.8626	1.63269	0.8626
Q16658	FSCN1	187	53	0.860468	0.77417	1.06322	1.4345	1.63222	1.43454
Q96K12	FAR2	2	0	1.1213		1.13909		1.63197
Q53GL0	PLEKHO1	1	1	0.879776	0.95092	1.17796	1.29268	1.62947	1.75764
P33316	DUT	8	11	0.959954	1.01813	1.32848	0.839351	1.62763	0.839351
P29353-6	SHC1	13	11	0.865057	0.810532	1.06276	1.4884	1.62761	1.23715
Q96K58-2	ZNF668	1	1	0.657399	0.930043	1.62073	1.09546	1.6273	0.923858
Q8TE77	SSH3	1	5	0.79564	0.899433	1.06271	1.49537	1.62711	1.35232
P12081	HARS	20	19	0.874878	0.718697	1.06264	1.50559	1.62643	1.48756
Q8N9Z2	CCDC71L	2	6	0.583542	0.59828	1.76238	1.84348	1.62634	1.24984
Q6PHR2-4	ULK3	1	1	0.934402	0.799485	1.17545	1.28528	1.62577	1.26227
Q86YV5	SGK223	4	5	0.861203	0.803492	1.05483	1.18946	1.62229	1.18946
Q14157-5	UBAP2L	16	35	0.794047	0.866909	1.06222	0.934708	1.62223	0.934785
Q68EM7	ARHGAP17	20	15	0.86042	0.741782	1.06221	1.5486	1.62213	1.43438
Q9BZV1	UBXN6	11	8	0.843478	0.7249	1.06219	2.09482	1.62186	1.29958
Q17RS7	GEN1	1	0	0.807037		1.0853		1.62163
P47756	CAPZB	42	33	0.913437	0.971843	1.06216	1.19213	1.62159	1.19213
P11387	TOP1	32	39	1.14362	1.22461	1.14563	0.942406	1.61974	0.734686
P39687	ANP32A	16	16	1.01671	0.983387	1.00619	0.87916	1.61937	0.879163
Q9Y2U8	LEMD3	7	15	0.978651	1.04243	1.0619	0.867878	1.61899	0.867878
O75954	TSPAN9	2	1	0.922109	0.922757	1.10145	1.00748	1.61873	1.74796
O75351	VPS4B	19	12	1.03626	0.914162	1.07034	1.35468	1.61863	1.18973
B2RTY4-4	MYO9A	7	4	0.883409	1.0264	1.14945	1.06757	1.61862	0.996213
P85037	FOXK1	8	10	0.902541	0.978464	1.19791	0.905646	1.61859	0.956455
P26440	IVD	8	6	0.853702	0.985369	1.0616	0.924337	1.61598	0.924337
Q6T4R5	NHS	1	3	0.931882	0.98253	1.00616	0.918507	1.61592	0.869173
P17096-3	HMGA1	3	15	0.981869	1.06935	1.06158	0.789627	1.61582	0.789627
O43252	PAPSS1	20	16	0.848222	1.03528	1.06105	0.891782	1.61525	0.891782
O75832	PSMD10	18	4	0.926275	0.950064	1.06149	1.35671	1.61492	0.979689
Q96P53	WDFY2	1	1	0.91567	0.940304	1.06685	0.980301	1.61465	0.983138
Q15428	SF3A2	15	14	0.986509	1.05222	1.00615	0.808693	1.61458	0.88693
P20618	PSMB1	30	29	0.906836	0.986794	1.06139	1.40358	1.61392	0.928954
Q8TB24	RIN3	1	2	0.949474	0.68704	1.05681	1.47015	1.61347	1.4668
Q96BM9	ARL8A	5	5	1.0224	1.174	1.09072	0.769648	1.61316	0.769648
Q96GM8	TOE1	1	4	0.914673	0.958758	1.06128	0.907508	1.61278	0.975776
Q68DA7	FMN1	2	0	0.875992		1.06012		1.6125
Q9BZ23	PANK2	2	1	0.953128	0.805047	1.35671	1.59806	1.61168	1.5574
Q5JS54-2	PSMG4	2	1	0.890424	0.981506	1.06113	1.02852	1.61133	1.28516
Q9UBP4	DKK3	3	1	0.440776	2.05636	2.60365	0.429639	1.61112	0.394716
Q5SY16	NOL9	10	3	0.981359	0.886074	1.14659	0.960856	1.59981	0.968563
Q13573	SNW1	13	23	0.996973	1.12677	1.16263	0.90497	1.59939	0.798513
P48047	ATP5O	14	27	0.955956	1.03032	1.05983	0.863621	1.59832	0.863621
Q9H3H3-3	C11orf68	7	6	0.870016	0.861374	1.12171	1.27669	1.59817	1.27669
Q6P6B7	ANKRD16	1	0	1.00159		1.05908		1.59813
Q13287	NMI	5	8	0.923827	1.25864	1.00598	1.20022	1.59791	0.773536
O43166	SIPA1L1	6	17	0.938102	0.930448	1.06965	0.938741	1.59782	0.938741
Q9UGU0	TCF20	2	7	0.996684	1.13519	1.05956	0.881771	1.59558	0.79733
Q14004	CDK13	10	9	0.910678	1.07697	1.12417	0.990375	1.59474	0.851453
Q9Y570-4	PPME1	16	12	0.964504	0.963612	1.07224	1.06796	1.59464	1.67956
Q9H4X1	RGCC	1	0	0.641193		1.59449		1.59449
P38159	RBMX	7	29	0.995	1.08142	1.05942	0.865618	1.5942	0.865618
Q8WUF5	PPP1R13L	3	2	0.87601	0.879589	1.15476	1.21549	1.59331	1.21549
Q8NE86	MCU	4	5	0.909948	1.09316	1.00592	0.867831	1.59236	0.867838
Q562E7	WDR81	1	2	0.86558	0.75081	1.05091	1.78613	1.59188	1.27392
P21980	TGM2	11	54	0.643566	0.828977	1.05913	1.23098	1.59132	1.2398
Q8IYH5	ZZZ3	5	2	0.981676	1.31047	1.11621	0.834961	1.58989	0.678828
P41743	PRKCI	3	2	0.990016	0.912576	1.02434	1.14395	1.58987	0.993115
P38606	ATP6V1A	32	37	0.941207	0.908651	1.07385	1.16625	1.58967	1.16625
Q7L2J0	MEPCE	7	5	0.951378	1.05699	1.10152	0.911888	1.58929	0.911888
Q8TDP1	RNASEH2C	6	1	0.920402	1.07436	1.26404	1.17049	1.58922	1.93294
P12074	COX6A1	1	0	0.873969		1.05886		1.58864
Q9BW71	HIRIP3	1	1	1.04735	1.17747	1.20647	0.835343	1.58849	0.624212
Q6PGP7	TTC37	23	28	0.881182	0.749187	1.05861	1.47565	1.58686	1.3656
P00558	PGK1	138	88	0.930363	0.921732	1.05807	1.1495	1.5867	1.1495
Q14699	RFTN1	4	27	0.773344	0.912169	1.05865	1.10655	1.58653	1.92648
Q12866	MERTK	2	2	0.868281	0.925809	1.12898	0.914734	1.58612	0.914734
Q9NSC5	HOMER3	5	12	0.788797	0.83722	1.05858	1.21863	1.58581	1.21863
Q9H1Z4	WDR13	5	4	0.867827	0.808619	1.05855	1.31136	1.58555	1.19181
Q16363	LAMA4	3	30	0.793883	1.22128	1.05846	0.704293	1.58465	0.742928
Q96P44	COL21A1	2	3	0.920735	1.19658	1.05832	0.984986	1.58316	0.965131
P54821	PRRX1	1	2	0.791176	0.514221	1.1828	2.76342	1.58265	1.45675
Q96N66	MBOAT7	4	12	0.893946	1.06569	1.06845	0.859104	1.58235	0.845884
Q13263	TRIM28	78	80	1.03733	1.08997	1.01008	0.889357	1.58192	0.889357
Q9HBI1	PARVB	1	3	0.741679	0.852401	1.05812	1.51981	1.58115	1.26258
Q14123-3	PDE1C	2	5	0.993782	0.780427	1.26472	1.409	1.57967	1.25826
P98198-3	ATP8B2	2	2	0.804854	0.835189	1.0579	0.932496	1.57899	0.932496
Q13153-2	PAK1	12	4	0.889367	0.726857	1.05078	1.40498	1.57816	1.44981
Q9BQ15	NABP2	3	4	0.883739	1.02856	1.06553	0.995594	1.57748	0.995594
P16401	HIST1H1B	18	35	0.967042	1.06122	1.05758	1.00406	1.57584	1.45715
Q09666	AHNAK	989	1182	0.872955	1.01334	1.05757	0.914948	1.57571	0.914948
P68371	TUBB4B	154	66	0.956228	0.72636	1.05753	1.55383	1.57528	1.55383
P78537	BLOC1S1	3	4	0.857934	0.889946	1.07025	1.30122	1.57477	1.13542
A1A4S6	ARHGAP10	4	10	0.669226	0.693003	1.57365	1.4534	1.57365	1.4534
P26358-2	DNMT1	19	18	0.931597	1.0549	1.0665	0.796291	1.57362	0.796291
Q92522	H1FX	5	17	0.726669	0.659066	2.00322	1.80038	1.57315	1.52313
Q9UI12	ATP6V1H	10	13	1.01678	0.922511	1.26723	1.27052	1.57265	1.13874
Q14151	SAFB2	11	22	1.01798	1.34328	1.0572	0.762389	1.57199	0.694316
Q12802-2	AKAP13	24	30	0.795548	0.935309	1.05719	1.19494	1.57187	0.982322
Q92989	CLP1	4	3	0.976133	1.19927	1.05717	1.13296	1.5718	0.889736
Q9UEY8	ADD3	30	15	0.902284	0.841726	1.14791	1.20552	1.57139	1.25522
Q8WX93	PALLD	38	36	0.678505	0.750294	1.00571	1.2603	1.57134	1.26343
P98194-7	ATP2C1	15	15	0.866409	0.911406	1.18776	0.981818	1.56739	0.777668
Q96A65	EXOC4	22	27	0.953913	0.797286	1.00567	1.44997	1.56678	1.35633
O75526	RBMXL2	11	1	0.949721	1.10334	1.05066	0.811215	1.56642	0.811215
Q9UKD2	MRTO4	12	5	0.985937	1.21847	1.09599	0.747147	1.56588	0.747147
Q7Z3E5	ARMC9	3	11	0.749463	0.502113	1.56051	2.91227	1.56552	2.41334
O14524	NEMP1	1	4	0.844781	1.06444	1.05065	0.880324	1.56545	0.883244
P46821	MAP1B	155	127	0.8333	0.764271	1.00565	1.14638	1.56464	1.14638
Q13439	GOLGA4	2	1	0.789286	1.06234	1.05643	0.862046	1.56434	0.842986
Q9Y365	STARD10	2	2	0.919759	0.937957	1.05643	1.09344	1.56427	1.93444
Q01167	FOXK2	2	6	0.866049	0.940758	1.05641	0.932122	1.56412	0.833917
Q5BKZ1	ZNF326	5	11	0.951365	1.00613	1.05638	0.88915	1.5638	0.841326
Q6XQN6-2	NAPRT	2	3	0.885384	0.821234	1.06101	1.3057	1.56353	1.357
P05121	SERPINE1	15	12	0.301245	0.846446	1.05633	0.83057	1.56333	0.835725
Q86UU0	BCL9L	6	5	0.823174	0.799374	1.05632	1.03648	1.56322	1.36478
Q8TC07	TBC1D15	7	13	0.989666	1.04296	1.1332	1.33626	1.563	1.96196
Q8IWF6	DENND6A	1	1	0.903042	0.716606	1.05629	1.68234	1.56292	1.29744
Q5VWQ8	DAB2IP	6	7	0.896267	0.828369	1.05628	1.2988	1.56278	1.13636
Q96T58	SPEN	10	15	1.02214	1.22977	1.07068	0.940273	1.56276	0.822993
P49419-2	ALDH7A1	35	54	0.935104	0.942136	1.00562	0.95308	1.56224	0.953821
Q8NHZ8	CDC26	2	2	0.802372	0.834087	1.06548	1.29526	1.56217	1.19896
P49755	TMED10	42	34	0.954456	1.05475	1.0506	0.869951	1.56138	0.869951
Q9NT68	TENM2	1	5	0.897048	1.01991	1.14254	1.04185	1.56125	1.81573
P49366	DHPS	3	2	0.889342	0.956028	1.0056	1.39117	1.55987	0.659861
Q9P2B4	CTTNBP2NL	7	24	0.798879	0.83502	1.05598	1.03325	1.55987	0.958325
P16157-14	ANK1	6	10	1.01441	0.776809	1.0551	1.29354	1.55958	1.29565
Q9NXL9	MCM9	1	0	0.965432		1.15903		1.55958
Q8TF76	GSG2	1	0	0.788877		1.63986		1.55955
Q5D1E8	ZC3H12A	1	2	0.71818	1.01869	1.55938	1.34467	1.55938	1.68829
Q01130	SRSF2	9	5	0.993567	1.03196	1.06116	0.886942	1.55843	0.886942
P49716	CEBPD	1	4	1.0591	0.73729	5.24319	2.2053	1.55817	1.15558
P54920	NAPA	18	23	0.999349	1.03774	1.00558	1.06582	1.55787	1.52345
O15357	INPPL1	18	16	0.865085	0.732928	1.05058	1.52786	1.55786	1.38665
O00308	WWP2	1	1	0.594923	0.814552	1.70262	1.69856	1.55728	1.18222
Q6SPF0	SAMD1	2	3	0.78008	1.03511	1.05569	1.00293	1.55689	0.953143
Q9NX18	SDHAF2	1	1	0.942289	0.808055	1.54178	0.995948	1.55688	0.757614
Q9BZG1	RAB34	13	10	0.902587	1.06711	1.05563	0.937895	1.55625	0.937895
Q07912	TNK2	1	2	0.952568	0.934678	1.17014	0.910544	1.55583	0.915447
P19387	POLR2C	8	8	0.98909	1.03951	1.40835	1.36036	1.55564	0.773953
O75330-3	HMMR	1	0	0.825486		1.58042		1.55546
Q9H2J4	PDCL3	7	5	0.720597	0.793371	1.05554	1.3407	1.55543	1.34698
Q9P016	THYN1	9	5	0.906254	1.08046	1.05553	0.990902	1.55528	0.999156
P27695	APEX1	24	26	0.967433	1.01403	1.0594	0.787785	1.55483	0.787785
Q86TP1	PRUNE	2	2	0.980748	0.869425	1.05547	1.13569	1.55466	1.13569
P18847	ATF3	1	3	2.23137	2.42671	3.90692	5.14078	1.55461	1.21892
Q13596	SNX1	23	15	0.883406	0.775571	1.05544	1.40542	1.55437	1.45421
Q9HCH5-8	SYTL2	3	1	0.878014	1.24707	1.1536	0.426513	1.55397	0.426513
Q9BZ11	ADAM33	1	1	0.712575	0.746725	2.2615	1.9881	1.55378	1.34735
Q96EM0	L3HYPDH	3	3	1.01771	0.766777	1.02626	1.3874	1.55355	1.17373
Q9UKK9	NUDT5	10	8	0.915314	0.874883	1.05535	1.10627	1.55345	1.16265
Q5EBL8-2	PDZD11	1	2	0.666562	0.497187	1.55329	2.48994	1.55329	1.94254
O95169	NDUFB8	3	3	0.959238	1.01451	1.19461	0.866569	1.55327	0.866569
Q92614	MYO18A	27	34	0.94775	1.02461	1.05503	0.929188	1.55282	0.929188
O60333-4	KIF1B	13	15	0.964764	0.866923	1.08598	1.35853	1.55245	1.16452
P43487	RANBP1	17	5	1.02392	0.697728	1.05524	1.50852	1.55244	1.58516
P40855	PEX19	3	7	0.90633	0.752361	1.06411	1.69845	1.55241	1.21665
Q96FS4	SIPA1	8	8	0.893909	0.899957	1.00505	1.0921	1.55232	1.92112
Q9NP77	SSU72	6	4	0.900635	1.01231	1.05519	0.962517	1.55193	0.881426
Q8NEB9	PIK3C3	8	7	0.916317	0.853227	1.05515	1.62526	1.55148	1.54254
P55347	PKNOX1	1	0	0.595802		1.55128		1.55128
Q9BUE0	MED18	1	2	0.842572	0.808242	1.05409	0.991949	1.54856	0.991949
P09936	UCHL1	39	53	0.847201	0.943126	1.05005	1.14396	1.54848	1.14396
Q9UBI1	COMMD3	8	3	0.892614	0.728173	1.05476	1.64489	1.54768	1.56967
P16591	FER	4	6	0.896027	0.876994	1.07455	1.5594	1.54753	1.35848
P09913	IFIT2	68	48	7.19991	3.10189	1.54743	3.00016	1.54743	2.81237
Q5JTH9	RRP12	11	17	1.02932	0.990708	1.07192	0.969778	1.54669	0.914982
Q9H115	NAPB	2	2	1.06002	1.1003	1.21234	0.971051	1.54621	0.854266
Q9ULJ7	ANKRD50	3	4	0.953549	0.911132	1.06518	1.17534	1.54522	0.986117
Q9NR28	DIABLO	6	9	0.949106	1.05597	1.08183	0.767709	1.54496	0.76779
Q9UIK4-2	DAPK2	1	2	0.468516	0.804426	1.54454	2.08762	1.54454	1.48935
Q9NWK9	ZNHIT6	2	7	0.74043	1.35983	1.61145	1.1072	1.54432	0.491128
Q9H299	SH3BGRL3	18	17	0.978526	0.869277	1.12569	1.37553	1.54378	1.37553
Q86YS7-5	C2CD5	4	6	0.901808	0.820813	1.05438	1.09816	1.54378	1.98166
Q9UL45	BLOC1S6	2	1	0.731597	0.680963	1.54346	1.65391	1.54347	1.65395
P15531-2	NME1	1	2	0.871128	0.986957	1.09832	1.17143	1.54327	1.17143
Q8IZE3	SCYL3	3	2	0.974159	1.11805	1.0543	0.85606	1.54313	0.811692
Q15370	TCEB2	12	8	1.01346	0.818336	1.11787	1.41009	1.54271	1.34988
Q9ULE3	DENND2A	2	0	0.661745		1.55595		1.54259
O43236-4	SEPT4	2	9	1.00572	0.779818	1.05425	1.33416	1.54253	1.33416
Q86UK5	EVC2	1	1	0.786669	0.801716	1.31019	1.10769	1.54114	1.17687
Q01850	CDR2	10	3	1.00826	1.10677	1.41562	1.23948	1.53846	0.577964
Q5T3J3	LRIF1	1	2	0.984428	2.48267	2.36884	0.634222	1.53746	0.325876
Q7Z4V5-3	HDGFRP2	8	13	0.932365	1.03005	1.05372	0.850194	1.53717	0.851936
Q86WB0	ZC3HC1	6	6	0.951074	1.06707	1.05807	0.849302	1.53665	0.849317
Q9Y4E5-4	ZNF451	2	1	1.06676	0.854999	2.26051	2.73503	1.53526	0.621156
P19174-2	PLCG1	24	7	0.885448	0.803652	1.00535	1.6045	1.53526	1.37279
O14777	NDC80	12	6	0.982641	0.873349	1.28653	1.70173	1.53473	1.28268
Q9NX40	OCIAD1	7	13	0.953752	1.1686	1.05304	0.791677	1.53411	0.791678
O95453	PARN	9	22	0.951635	1.04364	1.07335	0.932496	1.53382	0.932496
Q9HBI5	C3orf14	1	1	0.874502	1.41033	1.45341	1.57163	1.53337	0.881969
O15145	ARPC3	45	26	0.951617	0.826622	1.00533	1.3609	1.53295	1.33887
Q7Z4H8	KDELC2	15	9	0.935914	1.02637	1.05328	0.88416	1.5328	0.884164
P29966	MARCKS	26	45	0.869487	0.668505	1.05324	1.2199	1.53243	1.2199
Q9GZY8	MFF	8	3	0.952093	1.17841	1.05298	0.732122	1.52985	0.759547
Q9NR48	ASH1L	6	2	0.976203	1.22607	2.07232	1.82925	1.52978	0.584393
Q7Z2W4	ZC3HAV1	41	48	2.31277	2.0261	1.73238	1.92367	1.52956	1.59432
Q9Y4F3	KIAA0430	1	1	0.956925	1.0279	1.41015	1.26884	1.5295	0.844939
P14866	HNRNPL	67	90	0.955129	1.01583	1.05294	0.926395	1.52944	0.926395
O60841	EIF5B	28	45	0.967098	0.921419	1.05293	1.00273	1.52939	1.27273
Q9Y547	HSPB11	7	2	0.901664	0.888999	1.05625	1.22332	1.52889	1.22332
Q9H4A5	GOLPH3L	1	4	0.836024	0.989718	1.05283	1.07168	1.52834	0.994517
Q96C23	GALM	9	4	0.912475	0.846133	1.06103	1.15865	1.52772	1.15865
Q9NYL9	TMOD3	46	28	0.957921	0.990517	1.05277	1.03411	1.52769	1.34112
O60524	NEMF	8	13	0.84796	0.752368	1.12763	1.31808	1.52717	1.31876
Q5JTJ3-2	COA6	1	2	1.01992	1.06383	1.05206	0.80884	1.52692	0.888399
Q15714	TSC22D1	8	3	1.08167	0.699235	1.09654	2.16896	1.52682	1.65891
Q14966	ZNF638	29	35	0.952426	1.09457	1.09637	0.953889	1.52526	0.834439
Q9H9T3	ELP3	5	4	0.900638	0.838812	1.09414	1.51135	1.5245	1.32412
Q9NPH0	ACP6	1	0	0.911685		1.05237		1.52375
P38398-7	BRCA1	1	0	0.679869		1.52225		1.52225
Q9H254	SPTBN4	7	13	0.940789	0.930369	1.05217	0.985705	1.52167	0.985756
Q9NQW7-3	XPNPEP1	18	16	0.878797	0.799169	1.0502	1.36204	1.51975	1.36245
Q5VV42	CDKAL1	3	6	0.913985	1.06497	1.0052	0.904681	1.51954	0.86378
P08648	ITGA5	29	28	0.804436	0.932244	1.05194	1.00622	1.51942	1.62159
Q9UKL0	RCOR1	10	8	1.13199	1.17956	1.23993	1.02613	1.51792	0.731982
O75461	E2F6	4	0	1.22896		1.58592		1.51757
Q5SSJ5	HP1BP3	27	47	0.959735	1.04458	1.05173	0.943017	1.51731	0.948438
P30046	DDT	4	7	0.887295	1.1465	1.05173	0.867562	1.51728	0.867562
Q9NRI5	DISC1	2	0	1.11388		1.22237		1.51676
Q15018	FAM175B	6	3	0.966668	0.85676	1.05156	1.33331	1.51559	1.13968
Q9GZX9	TWSG1	2	7	1.1013	1.20488	1.23	0.736144	1.51531	0.736144
Q6UVY6	MOXD1	7	9	1.06196	0.905407	1.05153	0.951219	1.51529	0.951219
P46734-3	MAP2K3	7	11	0.86366	0.907732	1.05001	1.54764	1.51394	1.32843
Q8IXQ5	KLHL7	2	4	1.02287	1.80964	1.32999	0.821208	1.51383	0.43133
P15559	NQO1	81	17	0.882163	0.87222	1.06776	1.4409	1.51343	1.32178
Q92963-3	RIT1	2	1	0.881243	0.8799	1.05232	2.51032	1.51316	0.869153
P29372	MPG	5	6	0.878699	0.787103	1.10496	1.27954	1.51315	1.12319
Q13185	CBX3	19	14	0.939096	1.01245	1.05118	0.826263	1.51178	0.826263
P49593	PPM1F	9	4	0.89079	0.930351	1.07454	1.19077	1.51169	1.12179
Q96S38	RPS6KC1	4	2	1.22832	0.966159	1.005	1.20027	1.49991	0.896772
Q96SB4-3	SRPK1	4	6	1.01125	1.07718	1.07498	0.742775	1.49984	0.742776
P31939	ATIC	75	48	0.922314	0.761117	1.00499	1.37377	1.49867	1.37378
P20936	RASA1	14	6	0.915297	0.681121	1.1159	1.64967	1.49848	1.64967
Q16566	CAMK4	2	1	0.894493	0.76812	1.10578	1.23842	1.49842	1.29564
P48634	PRRC2A	8	17	0.919017	1.05846	1.0498	0.937893	1.49796	0.937893
P25445	FAS	2	8	0.805574	0.977342	1.04976	0.906571	1.49764	0.878174
Q13190	STX5	7	15	0.974564	1.10015	1.04976	0.887513	1.49762	0.862415
Q9Y3B4	SF3B6	11	12	0.940182	1.04622	1.17916	0.932399	1.49748	0.822816
Q7Z4H3	HDDC2	7	1	0.913227	0.963038	1.04973	0.902424	1.49734	0.775637
Q00169	PITPNA	13	8	0.925221	0.919162	1.00409	1.15774	1.49732	1.15774
Q5TKA1-2	LIN9	1	0	0.765449		1.56525		1.49691
Q8WWC4	C2orf47	4	5	0.916823	1.00639	1.05311	0.810074	1.49668	0.817362
O15067	PFAS	23	13	0.933953	0.850941	1.06383	1.14281	1.49638	1.14281
Q6ZWJ1	STXBP4	10	6	1.2361	1.24525	1.09675	1.36442	1.49626	0.932752
Q9BV19	C1orf50	2	1	0.858818	0.881544	1.10214	1.27273	1.49625	1.18633
O00442-2	RTCA	16	5	0.956913	0.973194	1.04962	1.13375	1.49619	1.13375
Q9BY43-2	CHMP4A	2	3	0.69646	0.907382	1.49509	1.07027	1.49592	1.67766
P46934-4	NEDD4	4	1	0.593921	0.477071	1.49489	2.81174	1.49489	2.54636
Q99848	EBNA1BP2	7	17	0.933133	0.999001	1.17746	0.997116	1.49426	0.896443
P59768	GNG2	1	3	0.94406	1.04675	1.04902	0.91946	1.49245	0.858238
O43395	PRPF3	13	19	1.02413	1.11698	1.00492	0.860937	1.4922	0.855944
Q9BRF8	CPPED1	17	6	0.879508	0.87529	1.04921	1.21062	1.49214	1.21627
Q9P2P5	HECW2	2	0	0.87958		1.05569		1.49193
P06280	GLA	4	3	1.16488	1.2782	1.51209	1.01188	1.48933	0.758243
Q3ZCQ8-2	TIMM50	8	8	1.01387	1.10624	1.04892	0.929957	1.48921	0.997248
Q9H892-2	TTC12	3	0	0.594433		1.57841		1.48885
P46060	RANGAP1	38	30	0.87725	0.959867	1.00489	1.05608	1.48853	0.949431
Q12765-2	SCRN1	22	17	0.895384	0.783444	1.0488	1.49397	1.48828	1.49397
Q96E35	ZMYND19	2	0	0.784807		1.00488		1.48789
Q9BWD1-2	ACAT2	49	9	0.850026	0.811984	1.04874	1.20255	1.48742	1.22549
Q9UNI6	DUSP12	4	4	0.966958	1.11241	1.06487	1.02016	1.48741	0.886995
Q96AE4-2	FUBP1	22	57	0.984084	1.05565	1.00785	0.842833	1.48736	0.842833
Q9P0V3	SH3BP4	10	12	0.540336	0.511318	1.48666	2.12563	1.48666	2.89589
Q96HJ9-2	C7orf55	14	23	1.01468	1.12928	1.07325	0.836648	1.48618	0.826774
P61011	SRP54	48	36	1.01038	1.00407	1.07036	1.02118	1.48612	0.923364
Q9Y6Q2-2	STON1	5	6	0.898319	0.79461	1.07236	1.33451	1.48573	1.31859
O75477	ERLIN1	12	19	0.936095	1.05784	1.04008	0.888405	1.48487	0.888447
Q9NVM4	PRMT7	1	1	0.829616	0.910309	1.32724	1.24425	1.48469	0.943172
P52926	HMGA2	4	10	0.959664	0.946848	1.00484	0.966006	1.48448	0.966597
Q9NR19-2	ACSS2	10	8	0.828346	1.20734	1.0484	0.829592	1.48445	0.829592
Q13509	TUBB3	173	129	0.973193	0.730299	1.06254	1.59173	1.48438	1.59173
Q8WUW1-2	BRK1	7	9	0.914974	1.02525	1.0484	1.14798	1.484	1.61935
Q9Y5J5	PHLDA3	3	6	0.625439	0.595954	1.80685	2.87513	1.48132	1.46892
P04083	ANXA1	82	163	0.927817	1.07403	1.04813	0.816719	1.48126	0.81672
Q96TA1	FAM129B	36	34	0.924385	0.694431	1.04796	1.45564	1.47956	1.45564
Q96M96	FGD4	10	2	0.827627	0.833261	1.04788	1.16481	1.47888	1.16487
Q92570-3	NR4A3	2	4	2.16032	2.0916	1.98428	1.59541	1.4779	0.513374
Q99653	CHP1	6	6	1.00884	1.02992	1.04771	0.981968	1.47752	0.978173
Q6VMQ6-4	ATF7IP	6	13	1.05642	1.19689	1.09677	0.997589	1.47716	0.773667
Q99973	TEP1	3	8	0.905664	0.818888	1.0477	1.34181	1.47696	1.22152
Q9Y5G0	PCDHGB5	3	5	0.647344	0.456373	1.74623	3.02922	1.47692	1.66112
P51452	DUSP3	4	8	0.759753	0.841024	1.04758	1.21629	1.47586	1.21629
P82979	SARNP	13	17	0.982344	1.10364	1.15061	0.862228	1.47437	0.862228
Q9NYS7-2	WSB2	1	1	0.764903	0.561736	1.30299	1.86614	1.47433	1.86614
Q9HAU5	UPF2	7	12	1.0273	1.07904	1.0474	1.03724	1.47396	0.956666
Q9GZT8	NIF3L1	9	5	0.927791	0.872499	1.04738	1.07717	1.47383	1.77172
P56545-2	CTBP2	11	11	0.93633	0.984491	1.04985	0.908944	1.47357	0.989445
Q14677-3	CLINT1	13	15	0.968525	1.18117	1.09025	0.963966	1.47345	0.773437
Q9UJX5-3	ANAPC4	1	3	0.59576	0.39429	1.47027	2.55597	1.47275	2.55597
P00568	AK1	25	12	0.919422	0.945186	1.00471	1.14593	1.47146	1.14593
Q99733-2	NAP1L4	31	16	0.978827	0.82096	1.04609	1.46242	1.46917	1.32474
P30281	CCND3	2	0	0.571531		2.17659		1.46832
Q96FH0	BORCS8	2	1	0.861264	0.84118	1.1691	1.28992	1.46787	0.991323
Q9Y2J4-4	AMOTL2	4	11	0.764135	0.918107	2.84246	2.62296	1.46781	1.15944
Q86TC9	MYPN	8	3	0.749983	0.652481	1.00468	1.76949	1.46772	1.66214
P54760	EPHB4	2	6	0.628079	0.745339	1.66088	1.27589	1.46763	1.18467
P55263	ADK	36	13	0.950362	0.881519	1.04656	1.04784	1.46558	1.47839
Q9H694	BICC1	10	12	0.560209	0.578853	1.4604	1.82008	1.46442	1.69738
Q6NTE8	MRNIP	1	0	0.715653		1.4643		1.4643
P31271	HOXA13	1	3	0.547694	0.583027	2.67434	2.73579	1.46418	1.79895
Q8WVC6	DCAKD	2	3	0.908924	0.919075	1.04642	1.07106	1.46417	1.71583
Q96NY7	CLIC6	3	0	0.900866		1.04642		1.46417
O00425	IGF2BP3	25	37	0.920245	1.01351	1.04641	1.00602	1.46414	1.61734
Q07817	BCL2L1	1	2	0.692965	1.01048	1.40639	0.934982	1.46389	0.934982
Q71F56	MED13L	5	2	0.967036	0.803989	1.24488	1.2805	1.46382	1.21867
P41162	ETV3	2	1	1.29799	3.47134	1.8861	3.61735	1.46214	0.876975
Q9UQB8	BAIAP2	4	12	0.852931	1.04753	1.04615	1.30882	1.46152	0.949662
Q96B97	SH3KBP1	13	10	0.873977	1.12817	1.04061	1.00413	1.46131	1.41319
Q9H4W6	EBF3	1	0	0.675567		2.57094		1.46115
P15090	FABP4	2	0	0.896404		1.04599		1.45987
Q9NWV8	BABAM1	11	8	0.934129	0.862514	1.08084	1.27761	1.45973	1.21658
Q02750	MAP2K1	10	3	1.05173	0.771829	1.0459	1.27425	1.45939	1.24574
O00300	TNFRSF11B	4	3	0.791617	0.566054	1.0459	1.11031	1.45912	1.11312
P46109	CRKL	14	10	0.996238	0.899212	1.03603	1.22276	1.45865	1.19162
Q8IY67-2	RAVER1	19	7	0.959052	0.880252	1.06385	1.05738	1.45832	1.57376
P48960	CD97	20	10	0.946638	1.13477	1.09803	0.924003	1.45756	0.827896
Q9NZR2	LRP1B	2	3	0.846046	1.15628	1.22683	1.06025	1.45748	0.722781
O95864	FADS2	10	11	0.67246	0.819888	1.29174	1.40144	1.45745	0.681865
Q9Y5W8	SNX13	2	0	0.923972		1.06176		1.45734
Q8NDH3	NPEPL1	5	9	0.846573	0.913286	1.04569	0.928804	1.45687	0.928841
Q15691	MAPRE1	35	23	0.972899	0.876814	1.04567	1.20956	1.45668	1.11373
P35548	MSX2	3	0	1.06415		2.1409		1.45659
Q6ZU80	CEP128	1	0	0.985333		1.04561		1.45613
Q9Y5X3	SNX5	17	12	0.875213	0.740973	1.04551	1.53617	1.45518	1.42953
O94826	TOMM70	25	37	1.05035	0.975638	1.04548	0.940223	1.45483	0.942234
Q9UBB4	ATXN10	15	9	0.785766	0.819713	1.04547	1.3443	1.45471	1.23964
Q969G5	PRKCDBP	18	26	0.970902	1.06048	1.04547	0.86645	1.45468	0.86645
Q9UBI6	GNG12	11	16	0.928059	0.979241	1.04539	0.953602	1.45393	0.953625
Q6P2I3	FAHD2B	5	6	0.90174	0.904834	1.04539	1.06815	1.45386	1.68158
Q00688	FKBP3	25	14	0.925824	0.942407	1.04532	1.10054	1.45315	1.15374
A8K855	EFCAB7	1	0	0.881906		1.33629		1.45287
Q92878-2	RAD50	33	43	0.992983	1.0366	1.04053	0.959016	1.45279	0.941933
O95602	POLR1A	13	9	0.883621	0.984913	1.06923	1.17128	1.45249	0.928337
Q9BYJ9	YTHDF1	2	5	0.997293	1.19146	1.0452	0.89593	1.45196	0.755316
P42229	STAT5A	9	7	0.875788	0.864275	1.04498	1.51968	1.44984	1.17619
Q9H8N7	ZNF395	2	0	0.689316		2.93785		1.44974
Q9UP38	FZD1	2	5	0.720313	0.779382	1.04495	1.11969	1.44955	1.11969
Q9Y6M7-7	SLC4A7	2	3	0.903946	0.891398	1.04494	0.947361	1.44938	0.832673
Q9P2P1	NYNRIN	4	2	0.614374	0.726374	1.89384	2.14674	1.44912	1.39636
Q8IX01	SUGP2	14	13	0.639553	0.60845	1.47753	1.45463	1.44881	1.45463
Q9NX58	LYAR	9	11	1.02937	1.23881	1.04467	0.755128	1.44673	0.755128
O43909	EXTL3	2	4	0.87073	1.00331	1.04464	0.964938	1.4464	0.964938
Q14789-2	GOLGB1	65	111	1.07366	1.07503	1.09607	0.844376	1.44595	0.844376
Q9H267	VPS33B	8	10	0.924896	0.808868	1.04457	1.32674	1.44574	1.27275
O43293	DAPK3	10	9	0.82035	0.835261	1.33945	1.12239	1.44488	0.938227
Q2TAL8	QRICH1	5	10	0.995798	0.966025	1.12088	0.960777	1.44417	0.952679
P33981	TTK	3	2	0.99368	0.930582	1.16757	1.26253	1.44394	1.26253
P50616	TOB1	3	1	1.94111	1.34687	4.34851	2.35883	1.44353	0.791654
Q8IV48	ERI1	1	5	0.949752	0.897184	1.10904	1.12738	1.44325	1.79274
Q9UMR2	DDX19B	38	23	0.937196	0.828969	1.0443	1.30341	1.44318	1.33495
Q4G0X4	KCTD21	4	1	0.962709	0.876203	1.06123	1.54751	1.44294	1.67548
Q8IWB7	WDFY1	12	11	0.852206	0.994555	1.00443	0.892739	1.44263	0.892739
Q9Y224	C14orf166	48	27	1.00381	1.01105	1.04424	0.844362	1.44239	0.844362
Q9Y4F4	FAM179B	2	1	0.891274	0.891405	1.09137	2.48581	1.44217	0.839822
Q86WR0	CCDC25	5	4	0.932543	0.794239	1.08663	1.28174	1.44183	1.28174
Q08334	IL10RB	2	0	0.80967		1.12073		1.43949
O94888	UBXN7	9	4	1.0068	1.18423	1.06783	0.821482	1.43872	0.787545
Q15020	SART3	29	25	0.939647	1.04126	1.04387	0.886807	1.43867	0.886879
Q14185	DOCK1	19	16	0.878372	0.760759	1.04385	1.38722	1.43846	1.37681
Q9NRY6	PLSCR3	2	1	0.597385	0.815654	1.43845	1.097	1.43845	1.13348
Q9Y4E1-4	FAM21C	13	4	0.946923	1.12882	1.06891	1.25303	1.43835	0.887189
P17861-2	XBP1	5	3	0.758452	1.91735	1.60804	2.33082	1.43832	0.552697
Q9NUQ6-3	SPATS2L	12	24	0.846529	0.922184	1.17886	0.984937	1.43775	0.984937
P30460	HLA-B	2	1	0.813373	1.33951	1.43768	0.76413	1.43768	0.61518
Q5T8D3-3	ACBD5	1	0	1.05858		1.07548		1.43723
P36896-4	ACVR1B	1	0	0.779539		1.44152		1.43677
Q8IVE3	PLEKHH2	1	0	7.8552		1.04362		1.43623
Q14919-2	DRAP1	2	10	0.893316	0.9994	1.15363	0.871668	1.43613	0.844983
Q9NWZ3	IRAK4	4	3	0.880338	0.837792	1.04361	1.32266	1.43613	1.32266
P68400	CSNK2A1	22	15	1.42022	1.13637	1.08482	0.960478	1.43575	0.868888
Q15084-2	PDIA6	45	43	1.0667	1.04499	1.00434	0.841063	1.43466	0.841633
Q9HBG6-5	IFT122	5	6	0.867393	0.705629	1.16079	1.71522	1.4345	1.23168
Q8N5I9	C12orf45	1	1	0.972152	1.15405	1.04336	0.860012	1.43357	0.751173
Q13884	SNTB1	7	7	0.905781	0.975648	1.02408	0.971359	1.43234	0.931341
Q7Z6Z7	HUWE1	38	56	0.979783	1.01952	1.09961	1.28309	1.43232	0.917948
Q9Y4J8	DTNA	2	1	0.984341	1.06434	1.04299	0.883686	1.42989	0.883686
Q01954	BNC1	1	0	0.838013		1.45623		1.42963
Q9H2H8	PPIL3	3	3	0.846562	0.933301	1.04292	1.28087	1.42915	1.18174
Q92581-2	SLC9A6	1	1	0.888975	1.13691	1.04289	0.798101	1.42893	0.769189
P78559-2	MAP1A	43	83	0.799367	0.904937	1.04209	1.08618	1.42865	1.86178
Q8TBZ3-7	WDR20	4	4	1.0254	1.19307	1.05278	0.911546	1.42838	0.911546
Q9BS18	ANAPC13	3	0	0.673739		1.51		1.42821
P55899	FCGRT	3	5	0.827791	1.10521	1.05383	0.960091	1.42799	0.884479
Q14201-2	BTG3	2	0	1.12258		2.27558		1.42795
P04632	CAPNS1	46	13	0.930615	0.802342	1.05953	1.32125	1.4268	1.26552
P23497	SP100	5	7	1.04838	1.01935	1.04265	0.754185	1.42648	0.754185
Q6ZMK1	CYHR1	2	1	0.848737	1.03293	1.15961	0.885416	1.42626	0.885416
Q9NX47	MARCH5	2	2	1.18131	1.15995	1.13279	0.950234	1.4262	0.729953
Q6QNY0	BLOC1S3	2	1	1.0063	0.81017	1.08548	1.61213	1.42619	1.44849
Q9Y4F9	FAM65B	1	4	0.724158	0.520957	1.42565	2.34425	1.42565	2.34576
Q8TDI0	CHD5	2	6	1.00488	1.04708	1.04255	0.998063	1.42547	0.953632
Q15397	PUM3	14	12	0.87193	0.957461	1.04254	0.928123	1.42545	0.931225
Q16555	DPYSL2	95	68	0.89488	0.718936	1.00403	1.52609	1.42539	1.52689
Q93084-5	ATP2A3	6	21	0.989926	0.926682	1.04205	0.950418	1.42534	0.954183
P52306-5	RAP1GDS1	41	10	0.946217	0.869432	1.04252	1.32998	1.42524	1.27464
Q9BX68	HINT2	5	4	0.995239	1.00756	1.04248	0.839265	1.42485	0.839265
P30501	HLA-C	1	3	0.784733	0.793184	1.4664	1.49113	1.42482	1.12295
P56589	PEX3	6	2	0.956811	1.14179	1.0424	0.971007	1.42444	0.874277
Q99081-3	TCF12	2	2	0.771254	0.838339	1.1594	2.07595	1.4242	1.21548
O60308	CEP104	1	0	1.01791		1.4287		1.42389
O95777	LSM8	7	2	0.945713	1.14724	1.04238	0.86207	1.42382	0.81513
Q96NT0	CCDC115	1	2	0.863254	1.1773	1.4987	0.960502	1.42259	0.678423
Q12907	LMAN2	11	21	1.01008	1.09191	1.04223	0.839601	1.42229	0.839615
Q9ULP9	TBC1D24	1	2	0.947339	0.856112	1.04211	1.23553	1.42161	1.23553
Q9Y657	SPIN1	5	6	0.693638	1.02271	1.45656	0.939444	1.42113	0.789647
Q14114	LRP8	1	1	0.61375	0.649003	2.20961	1.44165	1.41964	0.764937
P49902	NT5C2	9	6	0.920217	0.73784	1.05282	1.48775	1.41938	1.45677
P23468	PTPRD	1	0	0.482546		1.4187		1.4187
Q14865	ARID5B	9	12	0.697837	0.43664	1.57501	3.06235	1.4174	1.99739
Q8IZU8	DSEL	1	1	0.670988	0.691899	1.60032	1.31328	1.41734	1.17119
Q8NEU8-3	APPL2	35	24	0.728312	0.679303	1.0417	1.41893	1.41698	1.41893
P39210	MPV17	1	1	0.923125	1.03409	1.04168	0.788837	1.41682	0.788837
Q53ET0	CRTC2	3	0	0.70711		1.5509		1.41682
Q92692-2	NECTIN2	2	1	0.795253	0.261507	1.41632	1.41636	1.41632	1.41637
Q6MZP7	LIN54	2	4	0.798113	1.11434	1.4162	1.25185	1.41623	0.753566
Q9Y5Q8-3	GTF3C5	10	9	0.975593	1.12623	1.19182	1.05122	1.41555	0.798634
Q99497	PARK7	39	29	0.896512	0.917078	1.04155	1.04898	1.41552	1.48976
Q5VW36	FOCAD	1	3	0.778944	0.768101	1.41485	1.52586	1.41486	1.51472
Q8N3F8	MICALL1	4	4	0.920439	0.793987	1.04105	1.21774	1.41472	1.21774
Q9BS16	CENPK	2	0	1.05679		1.19248		1.414
Q93062-3	RBPMS	13	10	0.558606	0.649982	1.41365	1.82015	1.41365	1.43965
Q9Y5K5	UCHL5	13	9	0.944899	0.913631	1.1284	1.28404	1.4136	1.14687
P46783	RPS10	18	36	0.998441	1.07013	1.00413	0.793404	1.41352	0.793445
Q9NWQ9	C14orf119	2	2	0.92181	0.847029	1.45534	2.24235	1.41328	0.994526
Q96QR8	PURB	5	6	0.988907	1.05656	1.12453	0.854358	1.4132	0.854358
O75533	SF3B1	47	51	0.98165	0.971586	1.04788	0.942686	1.41311	0.942686
Q8TD43	TRPM4	1	8	0.927462	0.962849	1.04126	1.08974	1.41264	1.81269
O15078	CEP290	5	3	0.909187	0.92622	1.16815	1.11892	1.41258	1.79455
O00154	ACOT7	21	15	0.989306	0.906487	1.04113	1.21991	1.4125	1.21997
Q93100	PHKB	2	4	0.945225	0.759191	1.04124	1.47723	1.41244	1.38738
O94916-5	NFAT5	17	15	1.21592	1.08664	1.32191	1.22874	1.41218	1.38574
Q92688	ANP32B	31	23	0.85997	1.03793	1.04012	0.781475	1.41153	0.781475
Q9BSD7	NTPCR	5	10	0.986703	0.928559	1.07457	1.22277	1.41119	1.1519
Q9Y613	FHOD1	12	11	0.716911	0.818372	1.39971	1.39816	1.39971	1.35848
Q9Y4G2	PLEKHM1	1	1	0.760516	0.40437	1.65413	2.20104	1.3997	2.21367
P31321	PRKAR1B	6	10	0.687793	0.570856	1.48622	2.4475	1.39892	1.84726
Q15758	SLC1A5	5	8	1.02826	0.877608	1.43178	1.24192	1.39882	1.13327
Q15047	SETDB1	1	10	1.05446	0.993806	1.26873	1.1626	1.39846	0.979543
Q9UJF2-2	RASAL2	4	8	1.02481	0.955097	1.00398	1.16193	1.39843	1.76343
P18583-5	SON	19	20	1.02567	1.01034	1.13206	0.979497	1.39829	0.831236
Q9Y5V3-2	MAGED1	16	18	0.957089	0.892003	2.15061	4.01494	1.39828	0.928569
P48595	SERPINB10	1	0	0.976665		1.02591		1.39797
Q9H6F5	CCDC86	3	3	0.722474	0.982434	1.03961	0.904392	1.39612	0.943916
Q9H1B7	IRF2BPL	8	13	0.908785	1.20582	1.03957	0.951053	1.39573	0.856466
Q9Y265	RUVBL1	46	29	0.943059	0.958649	1.03955	1.01706	1.39553	1.17619
Q9ULD2	MTUS1	1	2	0.87285	0.841062	1.03949	1.35447	1.39488	1.24256
P08758	ANXA5	173	134	0.968866	1.03513	1.00506	0.862683	1.39456	0.862683
Q9NRN7	AASDHPPT	7	6	0.862635	0.978482	1.11447	1.12371	1.39373	0.862686
P63167	DYNLL1	23	31	0.947201	0.813471	1.03932	1.18276	1.39315	1.15814
Q6PKG0	LARP1	14	27	0.979163	0.986693	1.08513	1.06601	1.39263	0.943956
Q7Z406-2	MYH14	23	45	0.947993	0.91602	1.03922	0.996578	1.39216	0.996578
Q7KYR7	BTN2A1	2	6	0.847813	0.959315	1.41654	1.20829	1.39111	0.887494
P01130	LDLR	3	10	0.615791	0.696181	2.05602	1.34338	1.38992	0.679577
Q13424	SNTA1	4	1	0.919587	0.942467	1.05697	1.20384	1.3894	1.17177
Q6BCY4	CYB5R2	15	5	0.947475	0.875458	1.0389	1.20921	1.3892	1.29286
Q9UPN3	MACF1	138	212	0.937182	0.930906	1.06442	1.09756	1.38796	1.72415
Q9NQT5	EXOSC3	3	8	0.965205	1.11052	1.18554	1.04091	1.38771	0.752822
Q8WWI5	SLC44A1	2	6	0.828206	0.980878	1.03087	0.848205	1.38741	0.848253
O14770	MEIS2	3	2	0.75662	0.845215	1.42694	1.2478	1.38725	1.2478
Q9H871	RMND5A	5	2	1.07152	1.21434	1.09973	0.888912	1.3865	0.679172
Q01581	HMGCS1	36	11	0.760607	0.753214	1.33736	1.68456	1.38641	0.994614
P04049-2	RAF1	6	5	0.791578	0.599994	1.09633	1.75794	1.38626	1.56594
Q53GA4	PHLDA2	2	2	0.724726	0.648904	1.38509	2.99497	1.38592	1.45775
P28066	PSMA5	32	27	0.942327	0.908931	1.05695	1.4022	1.38578	1.11413
Q12959-2	DLG1	6	12	0.849697	1.0359	1.03806	0.986529	1.38573	0.847799
Q9H2D6	TRIOBP	24	25	0.848212	0.85334	1.03857	1.12139	1.38569	1.12139
Q8IWW6	ARHGAP12	3	7	0.904331	1.00215	1.07484	1.19361	1.38564	1.13188
P22626	HNRNPA2B1	108	67	0.968532	1.04421	1.04608	0.909023	1.38546	0.99232
Q96FZ7	CHMP6	2	3	0.869722	0.999441	1.03853	0.88057	1.38526	0.885711
Q15750	TAB1	9	3	0.936559	0.859032	1.03852	1.29818	1.38516	1.28778
Q9Y286	SIGLEC7	1	0	0.973269		1.41168		1.38473
Q13042	CDC16	5	8	0.762432	0.674615	1.36656	1.65643	1.38469	1.34992
Q13232	NME3	3	2	0.945666	1.04607	1.03846	0.855564	1.38459	0.855564
Q9UK76	HN1	13	5	0.964239	0.913731	1.19249	1.22383	1.38447	1.22383
Q9NQW6	ANLN	4	10	0.976146	0.905823	1.06221	0.814544	1.38442	0.814544
Q9H1J7	WNT5B	7	3	0.791436	0.815962	1.03839	1.9746	1.38386	1.33357
O95926	SYF2	2	5	0.878016	1.61703	1.07828	0.989924	1.38358	0.442248
P16333	NCK1	11	6	0.703873	0.606902	1.38305	1.99452	1.38353	1.84467
Q8WV93	LACE1	4	1	0.914357	1.13984	1.03008	0.87967	1.38336	0.879673
O94854	KIAA0754	6	4	0.898393	0.883391	1.038	1.20024	1.38336	1.18929
P56385	ATP5I	4	12	0.952963	1.04337	1.03832	0.799005	1.38323	0.799518
P62195	PSMC5	52	32	1.00395	0.951972	1.03828	1.17651	1.38279	1.6336
Q7L5Y9	MAEA	4	4	1.02494	1.17998	1.35015	1.3901	1.38275	0.714633
Q5TA45-5	CPSF3L	2	1	0.974008	0.879218	1.03826	0.846424	1.38262	0.846424
Q9UK23	NAGPA	1	5	0.758102	1.03536	1.38025	0.936276	1.38252	0.89376
Q96BZ9-3	TBC1D20	2	5	0.945071	0.813742	1.17062	1.19035	1.38251	1.43955
Q9NVH1	DNAJC11	6	8	1.0076	0.949156	1.03082	0.996173	1.38233	0.996173
Q9NR50	EIF2B3	20	10	0.958363	0.833473	1.03802	1.2073	1.38219	1.27295
Q5VZ46	KIAA1614	1	0	0.827382		1.05157		1.38181
P61221	ABCE1	39	24	0.925038	0.845472	1.00308	1.17502	1.38176	1.17525
P23921	RRM1	21	20	0.942258	0.612207	1.41264	2.12698	1.38163	1.81237
O75146	HIP1R	11	11	1.39028	1.33337	1.05647	0.884565	1.38113	0.864844
O43598	DNPH1	4	0	1.055		1.07881		1.37928
P11473-2	VDR	2	2	0.935275	0.816913	1.36814	1.70866	1.37915	1.14116
Q99985	SEMA3C	7	4	0.592221	0.912119	1.30791	1.09994	1.37913	1.99938
Q53T59	HS1BP3	13	4	0.849253	0.725797	1.00308	1.68762	1.37842	1.65222
Q04760	GLO1	26	11	0.940665	0.859514	1.03784	1.22689	1.37838	1.22689
Q8N9R8-2	SCAI	5	1	0.929792	0.92544	1.03782	1.01184	1.37824	0.967732
Q14914	PTGR1	28	7	0.871321	0.878915	1.03708	1.23374	1.37798	1.23374
Q9UMF0	ICAM5	2	4	0.919184	0.981826	1.03777	0.860567	1.37773	0.865672
Q6N043	ZNF280D	2	5	0.965727	0.928153	1.03999	1.03449	1.37736	1.34492
Q9HC38	GLOD4	21	20	0.875749	0.938017	1.03772	1.10797	1.37716	1.17974
Q86VZ5	SGMS1	1	0	0.869978		1.03379		1.37692
Q9BTX7	TTPAL	5	4	0.951415	0.918559	1.00377	1.2804	1.37688	1.22273
Q9UKG9-3	CROT	5	4	0.881885	1.01699	1.03767	0.851925	1.37667	0.851925
Q96DT6	ATG4C	1	0	0.76682		1.3759		1.37595
Q5T8I3	FAM102B	2	0	1.07177		1.05493		1.37582
Q96MK2	FAM65C	2	0	0.72162		1.37507		1.37574
O15119	TBX3	2	11	0.775189	0.594123	2.73912	3.19729	1.3756	1.35135
Q13950	RUNX2	2	1	0.842788	0.994823	1.47586	1.13435	1.37558	0.786387
Q9UKF6	CPSF3	5	12	0.972459	1.06847	1.00038	0.867932	1.37547	0.867932
Q96L93	KIF16B	1	0	0.95436		1.0093		1.37546
Q92879-4	CELF1	8	14	1.03338	1.03444	1.01822	0.978269	1.37535	0.931743
Q14142	TRIM14	2	4	0.933462	1.20916	1.03752	1.10664	1.3753	0.916613
Q9Y6I3	EPN1	15	5	0.898252	0.730973	1.04467	1.22745	1.37522	1.22745
Q9UJX4	ANAPC5	2	3	0.694134	0.334756	1.62187	3.74081	1.37514	2.54759
Q14CZ7	FASTKD3	1	0	0.909699		1.05013		1.37513
O60266	ADCY3	1	1	0.725683	0.730703	1.37492	1.42402	1.37492	1.42428
Q13630	TSTA3	9	8	0.916816	0.867951	1.03746	1.2197	1.37459	1.21971
P04183	TK1	2	6	1.33046	1.15778	1.03751	0.937097	1.37354	0.937966
Q9GZU8	FAM192A	2	6	0.808818	1.21416	1.03727	0.809127	1.37275	0.732272
Q9BUH6	C9orf142	2	4	0.758512	0.898972	1.37244	1.10757	1.37244	1.17575
O00629	KPNA4	13	6	0.968885	1.06488	1.03718	1.03161	1.37179	0.936597
Q9H1Y0	ATG5	4	2	0.988242	0.864552	1.11212	1.54059	1.36985	1.19567
Q14103-3	HNRNPD	52	41	0.918799	1.05495	1.03694	0.79036	1.36944	0.79363
P36405	ARL3	16	3	0.972159	0.88086	1.03693	1.18884	1.36932	1.18885
Q01968	OCRL	8	9	1.06792	1.16885	1.03822	0.971077	1.3693	0.916575
P51809	VAMP7	2	4	0.832727	1.02211	1.30688	0.881596	1.36877	0.881596
O14497	ARID1A	10	11	0.860171	0.993651	1.03687	1.02966	1.36866	1.29662
Q12913	PTPRJ	1	3	1.02247	0.861033	1.18011	1.25787	1.36812	1.12645
O15182	CETN3	1	0	0.629234		1.36702		1.36719
Q96IP4-2	FAM46A	6	6	1.14659	0.997168	1.95381	3.36498	1.36713	1.38858
Q9UNT1-3	RABL2B	2	1	0.905762	1.08913	1.1221	1.17655	1.36599	1.87362
Q99666	RGPD5	16	6	1.26489	1.7959	1.25642	1.05469	1.36586	0.436376
P43121	MCAM	11	17	0.921467	1.08504	1.03654	0.98545	1.36536	0.911796
O60292	SIPA1L3	6	3	0.915475	0.910252	1.1107	1.08974	1.36535	0.959914
P42166	TMPO	27	29	0.926674	1.06647	1.05694	0.870411	1.36523	0.874111
P07738	BPGM	1	5	1.04919	0.927548	1.15311	1.46589	1.36497	1.11273
Q96CT7	CCDC124	2	16	0.880506	0.95115	1.36409	1.11201	1.36495	1.11283
O95503	CBX6	4	3	0.579575	0.878122	3.85275	2.23504	1.36444	0.829819
Q9BWW8	APOL6	1	6	1.84373	1.93456	2.77034	2.80844	1.36439	0.691355
Q9NVX7-2	KBTBD4	3	0	1.0202		1.14331		1.36435
Q96BF6	NACC2	1	3	0.602195	0.783366	1.36435	1.62378	1.36435	1.12133
Q6P9H4	CNKSR3	2	1	0.787524	0.588445	1.68513	3.22922	1.36387	1.88228
Q9H0V9-2	LMAN2L	1	1	0.650379	0.204186	1.57036	4.65134	1.36343	4.65134
Q9P035	HACD3	8	7	1.06062	1.14825	1.03629	0.80794	1.36293	0.879419
Q03164-3	KMT2A	12	10	0.928669	1.15708	1.12072	1.04654	1.3627	0.786739
P12004	PCNA	46	26	1.00514	1.07027	1.05342	0.941516	1.36247	0.941516
Q8IUC6	TICAM1	1	0	1.11498		1.07012		1.36154
P35221	CTNNA1	52	59	0.751317	0.774349	1.42149	1.321	1.36129	1.2118
P61086	UBE2K	11	4	0.973471	0.889116	1.0636	1.1763	1.36	1.17632
Q6NVY1	HIBCH	8	13	0.94179	1.05849	1.036	0.858195	1.35997	0.842416
Q01780	EXOSC10	12	18	0.984908	1.1222	1.11389	0.953924	1.35984	0.898382
Q9BRA2	TXNDC17	9	3	0.985482	0.881305	1.03587	1.28466	1.35868	1.28466
Q86Y79	PTRH1	1	2	0.627047	0.847288	1.30584	1.24797	1.35836	1.24797
O15056	SYNJ2	14	9	0.836093	0.657091	1.03579	1.36535	1.35786	1.36535
O14744	PRMT5	24	12	0.977721	0.829297	1.05222	1.20056	1.35684	1.25587
P55285	CDH6	2	1	0.943768	0.628102	1.35727	0.923811	1.35651	0.923811
Q9NQG6	MIEF1	2	1	1.12709	0.757905	1.43031	1.35295	1.35571	1.28835
P30050	RPL12	24	30	0.898255	1.19036	1.03551	0.674854	1.35565	0.674854
Q9UQR1	ZNF148	5	7	0.784573	1.13308	1.35518	1.03126	1.35518	0.793234
Q9UJ41	RABGEF1	10	6	0.951324	0.96691	1.35471	1.39209	1.35471	1.17566
Q8NCF5	NFATC2IP	4	5	1.09456	1.48844	1.24462	0.682187	1.35462	0.573768
A8MW92	PHF20L1	1	5	0.953175	0.965431	1.00383	1.11797	1.35445	0.799357
P50895	BCAM	5	8	0.947664	1.13716	1.03535	0.85011	1.35349	0.789353
Q96J02	ITCH	11	5	0.645856	0.438051	1.35347	2.4436	1.35347	2.23759
O15143	ARPC1B	68	41	0.934737	0.777222	1.03532	1.39544	1.3532	1.39544
P49792	RANBP2	75	94	0.968065	1.12043	1.04206	0.992162	1.35275	0.771529
A6NIZ1	RP1BL	18	17	0.951133	0.962985	1.00352	0.876621	1.35224	0.876628
P17655	CAPN2	109	34	0.857172	0.803785	1.03519	1.33891	1.35193	1.33896
Q9NY33	DPP3	21	17	0.918829	0.90748	1.03694	1.2199	1.35169	1.2199
Q5VUA4	ZNF318	10	9	0.884	0.938584	1.09032	1.04147	1.34969	1.41467
Q9ULV4-3	CORO1C	52	51	0.91017	0.880767	1.03494	1.01511	1.34943	1.15174
Q96QP1	ALPK1	3	1	0.921762	0.466511	1.40128	4.94955	1.34918	1.82195
Q96N96-6	SPATA13	2	0	0.693921		1.4068		1.34875
O60610	DIAPH1	48	18	0.95271	0.693763	1.03487	1.49559	1.34872	1.49559
Q8TEV9	SMCR8	2	2	1.93931	1.20074	1.35028	1.52317	1.34858	0.739796
Q8IXJ6	SIRT2	5	3	0.918494	0.956718	1.13717	1.42585	1.34843	1.32984
P31949	S100A11	57	41	0.944719	1.06057	1.03483	0.821433	1.34835	0.821434
Q8NBJ7	SUMF2	6	14	0.932545	1.00432	1.03401	0.876696	1.34827	0.876696
Q9UID3	VPS51	1	5	0.979392	0.839246	1.03048	1.27806	1.34764	1.16455
Q9H4G4	GLIPR2	1	9	0.596298	0.97038	1.34719	0.831211	1.34719	0.831211
P45877	PPIC	11	12	0.891083	1.11768	1.0003	0.781239	1.34598	0.781239
P09914	IFIT1	56	50	6.24589	2.85871	1.14849	1.60906	1.34598	1.22325
Q8IWT3	CUL9	1	0	0.881884		1.03442		1.34417
Q5RI15-2	COX20	1	1	0.819503	1.0185	1.03431	1.04147	1.34358	0.927999
Q8IY17-4	PNPLA6	13	14	0.68433	0.558206	1.343	1.7068	1.34347	1.768
P05556	ITGB1	78	95	0.949204	1.03912	1.06	0.95767	1.34329	0.877987
O75864	PPP1R37	3	3	0.774779	0.834332	1.07996	1.27952	1.34323	1.21329
P50552	VASP	17	26	0.916174	0.796858	1.03489	1.20888	1.34318	1.28884
Q9UIU6	SIX4	4	2	0.955285	0.867374	1.51795	1.14999	1.34295	0.916866
P41221	WNT5A	16	18	0.872326	0.796022	1.03422	1.74417	1.34224	1.34153
Q9Y608	LRRFIP2	13	11	0.954813	1.08517	1.03402	0.952505	1.34211	0.839165
Q96CW1	AP2M1	25	38	0.902099	0.861515	1.03042	1.09507	1.34188	1.95733
Q8NEZ2	VPS37A	5	6	0.960895	0.814291	1.12149	1.58352	1.34127	1.75478
Q99442	SEC62	2	11	0.830967	1.08084	1.34122	1.15458	1.34122	0.964894
Q9Y4F1-2	FARP1	14	20	0.79557	0.837945	1.0331	1.03728	1.33995	1.37281
P48061-4	CXCL12	2	4	0.529556	1.08039	1.03396	0.906883	1.33964	0.523897
Q9H425	C1orf198	9	8	0.537625	0.678325	1.33943	1.84633	1.33943	1.54793
Q16222	UAP1	32	12	1.00254	0.829133	1.18005	1.33222	1.33892	1.19741
Q03468	ERCC6	3	6	0.732757	0.989006	1.33881	1.05229	1.33888	0.955993
O00423-3	EML1	6	13	0.910311	0.826493	1.03724	1.24703	1.33827	1.23535
P21583	KITLG	1	0	0.756927		1.3736		1.33825
Q12874	SF3A3	32	23	0.993572	1.03057	1.03301	0.908101	1.3382	0.98169
P33527-9	ABCC1	15	23	0.803439	0.788681	1.10603	1.08711	1.33795	1.87156
Q16825	PTPN21	1	1	1.0279	1.0964	1.14776	0.782527	1.33794	0.782527
Q9P287-2	BCCIP	29	8	0.993333	1.1048	1.07763	0.906884	1.33776	0.827586
Q5VTE6	ANGEL2	5	3	0.986869	1.1193	1.00337	0.87784	1.33749	0.87784
Q8IZL2	MAML2	7	5	0.721397	0.541538	1.52455	1.60532	1.33729	1.65319
P52747	ZNF143	2	2	0.979722	1.1107	1.12284	0.941059	1.33694	0.858955
Q02878	RPL6	31	28	1.04631	1.14391	1.03369	0.777939	1.33686	0.777939
Q92615	LARP4B	6	10	1.11738	1.15468	1.05762	0.917482	1.33678	0.745417
Q13495	MAMLD1	1	2	1.03068	0.635487	1.16979	1.58547	1.33662	1.34184
Q969M7-2	UBE2F	2	3	0.869718	0.867697	1.03365	1.13465	1.33652	1.13465
Q7L099-3	RUFY3	8	5	0.840712	0.814427	1.03361	1.7499	1.33613	1.31765
Q9Y2Q5-2	LAMTOR2	5	4	0.952483	0.940729	1.0336	1.06714	1.33598	1.67143
Q96PY6-3	NEK1	5	4	0.998321	0.942349	1.03036	1.40858	1.33593	1.28774
Q9H2K8	TAOK3	6	10	0.900067	0.830235	1.09014	1.32981	1.33558	1.25186
Q96M94	KLHL15	1	0	1.56303		1.94097		1.33538
Q9NV56	MRGBP	1	1	0.969487	1.49716	1.19185	1.05816	1.33528	0.883182
Q8WVF1	OSCP1	1	0	0.894403		1.03347		1.33471
Q9BSG0	PRADC1	1	0	0.997642		1.03347		1.33466
Q9Y2U5	MAP3K2	2	2	0.602791	0.421905	1.3345	2.55468	1.33454	2.57
P01100	FOS	3	3	1.49661	2.08876	3.42456	2.56294	1.33416	0.633388
O14745	SLC9A3R1	12	11	1.02914	0.895758	1.05353	1.18584	1.33384	0.998775
P54277	PMS1	1	0	0.655671		1.50859		1.33265
Q9H4M9	EHD1	58	22	0.824011	0.673407	1.03032	1.59948	1.33248	1.48559
Q9NXR1	NDE1	3	1	1.02272	0.914857	1.18824	1.19592	1.33247	1.54259
Q6UB98	ANKRD12	3	1	0.885385	1.06153	1.75034	1.55696	1.33247	0.625467
Q8IUR7	ARMC8	2	5	0.9563	0.92133	1.03323	0.997857	1.33226	0.997857
Q5T5Y3-3	CAMSAP1	6	4	0.936388	0.807612	1.03322	1.20563	1.33224	1.1673
Q9Y6M1	IGF2BP2	25	32	0.870915	0.953384	1.03317	0.976463	1.33166	0.976463
Q9P0P0	RNF181	1	3	0.783961	0.951077	1.37501	1.46192	1.33162	0.86799
P46779	RPL28	10	17	1.01163	1.04245	1.03312	0.799746	1.33117	0.799746
Q3V6T2	CCDC88A	9	26	0.921227	0.738937	1.08059	1.57582	1.32976	1.44636
O60936-3	NOL3	6	3	1.5974	0.937407	1.32972	1.20814	1.32973	1.28138
Q8NB37-2	PDDC1	4	1	0.842275	0.644588	1.03297	1.73051	1.32969	1.73586
P51692	STAT5B	3	3	0.811852	0.801855	1.03297	1.55532	1.32967	1.28853
Q9NY12	GAR1	15	6	1.02244	1.11005	1.03295	0.87629	1.32952	0.841517
Q96QB1	DLC1	6	3	0.623077	0.578321	2.18367	2.39506	1.32947	1.37214
P54725	RAD23A	6	2	0.905784	0.868956	1.03288	1.1947	1.32878	1.13557
Q9BYD3	MRPL4	7	4	0.978768	1.08507	1.04124	0.812586	1.32874	0.812586
P26885	FKBP2	9	8	1.01271	1.05273	1.03209	0.879441	1.32857	0.879441
O43765	SGTA	6	5	1.06898	0.963532	1.03284	1.40989	1.32836	1.97828
P30566	ADSL	22	9	0.887389	0.804616	1.03003	1.39486	1.32743	1.29222
P24385	CCND1	15	9	0.807152	0.833816	4.26063	7.14451	1.32634	0.637424
Q9UHH9	IP6K2	3	3	1.27232	0.872336	4.40766	3.34551	1.32568	1.11566
O00622	CYR61	23	40	0.740586	0.530046	1.40559	2.34732	1.32473	1.62619
Q00013	MPP1	7	2	0.81551	0.780424	1.33451	1.64882	1.32464	1.37836
Q9UDY8	MALT1	5	2	1.07549	0.714647	1.14649	1.88613	1.32451	1.57257
P15529-2	CD46	2	6	0.863824	1.1713	1.23372	1.07265	1.32446	0.735789
Q5VZK9	CARMIL1	10	9	1.00738	0.683716	1.03243	1.51925	1.32433	1.51925
P04222	HLA-C	1	2	0.836973	0.809758	1.30238	1.32403	1.32382	1.84671
Q8TB96	ITFG1	3	3	0.80522	1.01028	1.03235	0.938993	1.32348	0.858835
O14939	PLD2	4	0	0.807997		1.30023		1.32348
Q14439	GPR176	4	1	0.558783	0.710139	1.34041	1.46093	1.32325	1.26477
Q9C0D4	ZNF518B	1	1	0.755558	1.60075	1.45838	0.775928	1.32315	0.53129
P16403	HIST1H1C	2	4	0.843689	0.884586	1.68105	1.28187	1.32314	1.25634
O60566-3	BUB1B	1	1	0.852404	0.753883	1.3266	1.17939	1.32284	1.17939
Q9Y6I7	WSB1	6	1	1.48905	2.23037	6.10073	27.1827	1.3227	0.782118
Q9GZZ1	NAA50	12	5	1.03319	0.848915	1.19537	1.30369	1.32249	1.64229
Q9H3N1	TMX1	2	13	0.743168	1.0769	1.32234	0.916453	1.32234	0.916453
P06733	ENO1	480	149	0.934808	0.874072	1.03218	1.23612	1.32175	1.23612
Q5W0Z9	ZDHHC20	2	4	1.14683	1.28504	1.03217	0.84642	1.32175	0.611775
Q9Y6Y8	SEC23IP	30	28	0.960006	1.14227	1.032	0.979864	1.31998	0.917645
O76061	STC2	1	1	0.339526	1.0472	1.31911	0.656829	1.31918	0.65683
Q8WVX9	FAR1	6	4	0.91018	0.813572	1.45888	1.68349	1.31888	0.979995
P07954	FH	52	30	0.941432	0.953578	1.00318	0.889293	1.318	0.889293
P25098	GRK2	11	1	0.902522	0.673635	1.03512	1.59703	1.31798	1.52534
O00418	EEF2K	9	4	0.690544	0.73549	1.60516	1.72585	1.31795	1.55848
Q6UXH1-5	CRELD2	4	7	1.0312	1.00314	1.03107	0.802193	1.31795	0.821932
O60287	URB1	2	6	0.865402	1.07756	1.03179	0.994268	1.31794	0.677858
Q3KQU3	MAP7D1	2	17	0.673441	0.701702	1.03179	1.34546	1.31786	1.34546
P78524	ST5	8	13	0.800136	0.823228	1.03171	1.15513	1.31712	1.14782
Q96BQ5	CCDC127	1	0	0.773259		1.31668		1.31668
O15212	PFDN6	12	13	0.950188	0.811668	1.03161	1.22485	1.31613	1.22485
Q96CN4-2	EVI5L	1	3	0.680576	0.690987	1.31586	1.78284	1.31586	1.77391
Q70UQ0-4	IKBIP	23	35	0.946238	1.02552	1.03157	0.892685	1.31571	0.892685
P63313	TMSB10	5	4	0.96245	2.81542	1.00032	0.43273	1.31544	0.342732
Q9UFG5	C19orf25	2	4	1.00215	1.00246	1.05603	0.936396	1.31529	0.936396
P22694-2	PRKACB	10	9	0.753469	0.634362	1.40158	1.665	1.31489	1.66532
Q9UK41-2	VPS28	7	6	0.90102	0.825899	1.06136	1.35555	1.31435	1.32194
P0C0S5	H2AFZ	5	3	1.05608	1.0018	1.11557	0.957574	1.31396	0.957574
Q9UI26-2	IPO11	5	3	1.00106	0.996614	1.04699	1.20243	1.31388	1.45496
Q9UNA4	POLI	2	1	0.768465	0.961528	1.3567	1.36302	1.31382	1.28526
Q2KHR3	QSER1	2	1	0.902874	0.957361	1.03138	0.950201	1.31379	0.876515
Q9NPF4	OSGEP	3	3	0.912591	1.09442	1.05232	0.785414	1.31355	0.785414
Q9H3K6	BOLA2	5	5	0.981648	0.896165	1.03133	1.36061	1.3133	1.34695
Q9GZT4	SRR	6	8	0.94391	0.83898	1.03127	1.34616	1.31273	1.34616
Q14106	TOB2	2	1	1.06244	1.12722	4.05702	1.54119	1.31269	0.949163
Q1RMZ1	BMT2	1	1	0.601797	0.901439	1.48413	2.7835	1.31188	1.29937
Q13371	PDCL	6	3	0.907944	0.829848	1.2543	1.43262	1.29971	1.28292
P27816-4	MAP4	1	2	0.96356	0.792916	1.2996	1.59884	1.2996	1.49585
Q9BQP7	MGME1	3	2	0.808436	0.914178	1.02909	0.756166	1.29948	0.756166
P21399	ACO1	35	26	0.91974	0.825908	1.02901	1.68865	1.29848	1.27616
P07996	THBS1	54	141	0.454045	0.500311	1.29847	1.17153	1.29847	1.17153
Q8WUI4-8	HDAC7	5	6	0.721367	0.51242	1.20982	1.83898	1.29816	1.83898
Q9P2K6	KLHL42	1	2	0.595773	0.728584	1.50999	1.81135	1.29793	1.71337
Q99471	PFDN5	12	6	0.948289	0.890981	1.07413	1.18653	1.29782	1.52327
Q9NWL6	ASNSD1	1	0	0.842763		1.02978		1.29779
P02461	COL3A1	8	66	0.345714	0.736028	1.29071	0.588442	1.29772	0.588442
P50502	ST13	17	6	0.805978	0.694917	1.02976	1.47195	1.29756	1.47955
Q8IVM0	CCDC50	5	9	0.643085	0.826051	1.29747	1.448	1.29747	1.21599
Q8TDX7	NEK7	7	15	0.838638	0.849491	1.02974	1.44318	1.29737	1.34211
P27348	YWHAQ	62	32	0.900422	0.828459	1.02961	1.35539	1.29697	1.34773
O00505	KPNA3	26	17	0.901327	1.06021	1.02097	1.08711	1.29667	0.973488
Q16537	PPP2R5E	4	6	0.837612	0.710089	1.29645	1.47719	1.29646	1.34678
Q4J6C6	PREPL	17	10	0.678712	0.699762	1.33488	2.01823	1.29645	1.37964
Q5K4L6	SLC27A3	3	0	0.835307		1.02959		1.29593
Q6ZU65	UBN2	2	1	1.18993	1.03669	1.08919	1.20873	1.29538	1.13124
Q13620	CUL4B	33	31	0.906486	0.963172	1.02954	1.09507	1.29538	1.69331
O14640	DVL1	1	0	0.724961		1.20943		1.29433
O15063	KIAA0355	1	3	0.839285	0.769343	1.34084	1.43817	1.29428	1.28417
Q96FQ6	S100A16	3	8	0.88043	0.8145	1.0294	1.08093	1.29399	1.89297
Q70UQ0	IKBIP	17	29	0.918294	1.01224	1.0293	0.933193	1.29387	0.933193
Q9UBV8	PEF1	14	2	0.920954	1.10769	1.02938	0.898533	1.29382	0.835818
Q96HS1	PGAM5	2	4	0.955045	0.950055	1.02904	0.931145	1.2938	0.931145
P61927	RPL37	1	3	0.866511	1.38734	1.29328	1.0567	1.29328	0.991348
Q9H4A3-7	WNK1	16	11	0.833938	0.626839	1.27155	1.83476	1.29292	1.62338
O43310-2	CTIF	4	8	0.962333	0.880778	1.08644	1.28453	1.29249	1.18365
Q96TC7	RMDN3	4	10	0.813709	0.968589	1.02922	0.97814	1.29219	0.978143
Q5TCZ1	SH3PXD2A	7	13	0.898771	0.792681	1.02922	1.3389	1.29218	1.19576
P20594	NPR2	3	3	1.05777	0.789803	1.57974	1.25276	1.29179	1.39389
P28300	LOX	7	23	0.751917	0.903217	1.82665	1.07894	1.29115	0.913974
P17275	JUNB	6	13	1.79299	2.03683	1.58502	1.13536	1.28976	0.486989
Q2NKX8	ERCC6L	7	2	0.853505	0.764764	1.36566	1.95474	1.28966	1.49641
Q14686	NCOA6	1	4	0.976718	1.29524	1.00289	0.73149	1.28893	0.619494
P30481	HLA-B	6	3	1.02918	0.842115	1.05012	1.38665	1.28845	1.1528
P30511-3	HLA-F	2	1	1.03043	0.781544	1.27525	1.93195	1.28781	1.29148
Q9UBP9	GULP1	10	7	0.767924	0.85609	1.28779	1.1457	1.28779	1.1457
Q9H2P9-5	DPH5	5	2	0.889179	0.656334	1.02876	1.81084	1.28762	1.81836
Q86WV6	TMEM173	9	12	0.350492	0.644359	1.20873	0.767335	1.28731	0.767335
Q9H9C1	VIPAS39	7	7	0.882571	0.762311	1.02872	1.44033	1.28724	1.39985
Q9NYS0	NKIRAS1	3	4	0.955155	1.02561	1.1891	1.96435	1.28697	0.791836
Q15389	ANGPT1	3	2	0.420192	0.585537	1.28065	1.55736	1.28647	1.55736
Q8WTP8-2	AEN	1	1	1.10353	1.35599	1.4759	1.62346	1.28517	0.379316
Q9C0C2	TNKS1BP1	31	53	0.821253	0.804258	1.02849	1.2	1.28488	1.2
P24844	MYL9	23	26	0.69171	0.841829	1.28484	1.40818	1.28484	1.19444
P07737	PFN1	157	87	0.940526	0.966426	1.02804	1.26123	1.28469	1.26123
Q9UHD2	TBK1	1	8	0.546432	0.813214	1.28429	1.60907	1.28429	1.25885
Q9H257	CARD9	1	0	0.960825		1.37798		1.28428
Q8N5I4	DHRSX	1	1	1.01001	1.09776	1.11256	0.814421	1.28426	0.814428
Q9NWM0-6	SMOX	2	2	1.36593	1.05824	1.99257	3.75737	1.28372	1.95578
Q9Y343	SNX24	2	1	0.922909	0.468389	1.04586	2.12121	1.28347	2.12121
Q9HC62	SENP2	1	2	0.831403	1.05281	1.48219	1.16433	1.28338	0.887319
P00374	DHFR	2	1	0.817156	0.648893	1.88477	3.1632	1.28298	1.96959
P62079	TSPAN5	1	1	0.758837	0.725111	1.82628	1.83062	1.28236	1.2954
Q9NX04	C1orf109	3	0	0.976896		1.38094		1.28228
Q9ULJ1-4	ODF2L	2	0	0.901482		1.40893		1.28223
O43396	TXNL1	53	20	1.00682	0.954789	1.09028	1.34812	1.28167	1.5879
Q15170-2	TCEAL1	6	1	0.777734	0.934819	1.28162	1.18119	1.28162	1.17914
Q8NI37	PPTC7	1	2	1.15018	1.10147	1.20657	0.814756	1.28153	0.814756
Q9P266	KIAA1462	5	21	0.771279	0.823894	1.02811	1.07924	1.28119	1.79239
Q96PU5	NEDD4L	6	2	0.704808	0.501284	1.5258	2.39882	1.2797	2.39882
Q8NCG7	DAGLB	1	3	0.762095	0.934457	1.27956	1.0728	1.27956	0.947587
Q6ZSJ8	C1orf122	3	1	1.41579	0.876436	1.27953	1.3763	1.27954	1.37633
Q9UN79	SOX13	1	1	0.994361	1.94914	1.3539	1.00146	1.27887	0.388732
O43447	PPIH	7	9	0.987693	1.12029	1.02906	0.885268	1.27865	0.854654
P62081	RPS7	37	28	0.982836	1.0234	1.00279	0.79711	1.27856	0.797196
P02452	COL1A1	22	176	0.248347	0.428312	1.20785	0.585325	1.27846	0.585326
Q6IA17	SIGIRR	1	0	0.932161		1.28759		1.27841
Q12923-4	PTPN13	21	34	0.913472	0.789838	1.21283	1.64778	1.27824	1.3154
Q86SE9	PCGF5	1	0	1.516		1.90206		1.27767
Q7Z3G6	PRICKLE2	2	1	0.666683	0.70157	1.36493	2.31698	1.27742	1.35532
P02545	LMNA	225	334	0.961614	1.08415	1.02774	0.836819	1.27736	0.836819
Q99496	RNF2	1	5	0.922964	1.25251	1.12635	0.805336	1.27729	0.689156
Q9UJY1	HSPB8	7	4	1.28282	1.22226	1.34211	2.35334	1.27728	0.716458
P06753	TPM3	76	82	0.85175	0.890176	1.00208	1.00626	1.27725	1.62649
Q8TED9	AFAP1L1	2	2	0.972345	0.849614	1.0277	2.1287	1.27698	1.17363
Q8N0Z6	TTC5	6	2	0.890482	0.804979	1.04407	1.43096	1.2767	1.18583
Q86XF0	DHFRL1	2	3	0.808454	0.635688	1.98603	3.30932	1.27626	2.16947
P17948	FLT1	7	14	0.703043	0.715297	1.27624	0.867143	1.27624	0.867144
Q9H0C5	BTBD1	4	2	0.844914	0.835517	1.45109	2.2333	1.27596	0.956693
Q5T1M5	FKBP15	14	20	0.95524	0.920293	1.00028	1.12019	1.27593	1.49617
Q9Y490	TLN1	276	360	0.875638	0.879811	1.02756	1.39834	1.27557	1.38798
Q719H9	KCTD1	1	0	0.828762		1.20754		1.27544
Q7L5N7	LPCAT2	1	9	1.19152	1.00965	1.1145	0.881755	1.27529	0.881755
Q9NRV9	HEBP1	32	15	0.842303	0.93754	1.0275	1.14365	1.27499	1.14365
Q5VW32	BROX	12	11	0.922784	0.958695	1.02705	1.17033	1.27497	1.14158
P26038	MSN	128	129	0.951039	0.855279	1.06389	1.22676	1.27485	1.22677
Q4LE39	ARID4B	7	9	1.06842	1.40389	1.62454	1.30978	1.27464	0.693574
Q15287	RNPS1	13	6	1.04086	1.12321	1.02007	0.756171	1.27462	0.756171
P11766	ADH5	44	42	0.838696	0.875683	1.02746	1.21768	1.27461	1.21768
Q03468-2	ERCC6	1	1	0.741914	0.747432	1.27362	1.26492	1.27362	1.26492
O15031	PLXNB2	25	29	0.694878	0.79969	1.27319	1.23161	1.2732	1.21267
Q9UPQ7	PDZRN3	3	7	0.967735	0.60155	1.02731	2.71685	1.27314	1.45818
P05534	HLA-A	5	15	0.821617	0.890809	1.41495	1.3911	1.27313	0.976316
Q96RE7	NACC1	1	4	0.760889	0.579911	1.27301	1.46148	1.27313	1.46148
P23141-2	CES1	1	16	0.943141	1.10338	1.00207	0.860129	1.27289	0.86129
Q9NZS9	BFAR	1	2	0.891815	1.09173	2.32511	1.67364	1.27253	0.468963
Q7L5Y1-5	ENOSF1	3	1	0.896437	0.936613	1.27248	1.2006	1.27248	0.999412
Q15746-6	MYLK	84	124	0.912824	0.907235	1.02722	1.00428	1.27219	1.42834
P10644	PRKAR1A	41	20	0.742817	0.585058	1.38738	2.12546	1.27195	1.67775
P13489	RNH1	41	36	0.965006	0.933958	1.02718	1.17028	1.27181	1.17283
Q96LW4	PRIMPOL	1	0	0.794826		1.27172		1.27173
Q8NBL1	POGLUT1	7	7	1.06026	1.12687	1.0026	0.795557	1.26988	0.795557
Q3LXA3	TKFC	13	11	0.969258	0.854202	1.02695	1.20617	1.26945	1.26167
Q155Q3	DIXDC1	1	3	0.578243	0.902716	1.27358	1.23268	1.26932	0.979955
Q674X7	KAZN	1	0	1.01122		1.02693		1.26926
Q9C0C9	UBE2O	15	14	1.06432	0.755342	1.02692	1.51664	1.26919	1.36796
Q96H79	ZC3HAV1L	6	2	0.763507	0.849583	1.02609	1.28404	1.26915	0.942814
Q5ZPR3	CD276	3	7	0.946179	0.974689	1.11929	0.7667	1.26913	0.7667
P52435	POLR2J	2	3	0.774902	0.891132	1.28358	1.30526	1.26891	0.973712
Q12840	KIF5A	19	14	0.907383	0.827593	1.02688	1.26859	1.26879	1.26859
O43156	TTI1	2	2	1.00585	1.03721	1.02685	1.1141	1.26849	1.49668
O75420	GIGYF1	5	2	0.762126	1.0057	1.26078	1.06675	1.26783	1.41484
Q7Z4F1	LRP10	3	3	0.930111	0.436443	1.16892	3.14607	1.26773	1.59133
Q9Y2C4	EXOG	1	6	1.54696	1.0318	1.00027	0.830034	1.26696	0.833491
Q8N128-2	FAM177A1	1	3	0.893625	1.08908	1.05169	0.807469	1.26661	0.874694
Q5VW38	GPR107	2	6	0.871767	0.907584	1.17377	0.919131	1.26612	0.919131
Q9NTK5	OLA1	40	26	0.915297	0.817533	1.02659	1.36421	1.26594	1.36421
Q9UNH7	SNX6	24	24	1.01292	0.843407	1.02793	1.44335	1.26558	1.34571
P01023	A2M	5	12	0.707195	0.948437	1.89123	1.04442	1.26532	0.781443
Q676U5	ATG16L1	7	8	0.998905	0.919881	1.02649	1.33747	1.26486	1.23677
Q96B49	TOMM6	1	0	1.15664		1.02646		1.26458
Q14667	KIAA0100	1	1	0.947607	1.04236	1.02064	0.837517	1.26438	0.837517
Q86XE3	MICU3	1	1	0.679871	0.924463	1.26388	0.866056	1.26388	0.855598
Q9NZC9	SMARCAL1	6	3	0.953151	0.94085	1.11059	1.06733	1.26388	0.913296
P50583	NUDT2	4	0	0.913219		1.02631		1.26365
Q16739	UGCG	2	2	0.856737	0.699273	1.62128	1.72669	1.2634	1.23963
B0YJ81	HACD1	1	2	0.59993	1.2006	1.26034	0.801325	1.26336	0.746186
Q15746-2	MYLK	11	3	0.744449	0.946849	1.26325	1.07785	1.26325	1.7785
Q70EK8	USP53	6	4	0.416941	0.689563	1.26266	1.7388	1.26266	1.3998
P10646	TFPI	5	1	0.785852	1.0763	1.02603	1.33841	1.26261	0.691414
Q9Y2Y0	ARL2BP	2	0	0.912046		1.22334		1.26256
Q6PIU2-2	NCEH1	19	7	1.00002	1.06684	1.02622	0.878055	1.26222	0.878555
P05129	PRKCG	8	2	0.906215	0.604327	1.26001	1.68254	1.26137	1.38464
Q9UHY8-2	FEZ2	6	4	0.809375	0.780572	1.37767	1.9846	1.26126	1.23996
Q9NRW7	VPS45	11	16	0.91997	0.954682	1.12119	0.998114	1.26122	0.996868
Q96BT7-4	ALKBH8	1	0	0.934867		1.02599		1.25997
Q9Y4C2	TCAF1	7	10	0.847548	0.970646	1.026	1.62615	1.25997	0.964744
P46019	PHKA2	2	1	1.02568	0.560453	1.02077	1.77024	1.25958	1.77237
Q7L014	DDX46	41	35	0.956214	1.04735	1.02594	0.882185	1.25942	0.882186
Q96T60	PNKP	8	8	0.990292	1.03629	1.04823	0.894715	1.25937	0.894715
Q9BRA0-2	NAA38	1	2	0.809594	0.961948	1.25874	1.09851	1.25874	1.98179
P13686	ACP5	1	1	1.06022	1.07735	1.02586	0.866525	1.25856	0.854187
Q9UEE9	CFDP1	8	6	0.959312	1.12194	1.02581	0.888227	1.25816	0.888227
Q9BRT9	GINS4	2	3	1.0352	1.07345	1.43382	0.910019	1.25787	0.855381
O43301	HSPA12A	7	9	0.952479	0.759959	1.03886	1.26914	1.25773	1.18655
Q6UUV9-2	CRTC1	2	0	0.655185		1.25077		1.25769
Q6Q0C0	TRAF7	1	2	0.901884	0.900139	1.25757	1.20972	1.25757	0.855462
Q7Z7K0	CMC1	2	6	0.723261	1.02284	1.25754	0.930757	1.25754	0.93757
Q15008	PSMD6	4	0	1.02233		1.03847		1.25746
Q96F45	ZNF503	2	2	0.835898	0.72326	4.43897	2.33053	1.25674	1.29715
Q99549-2	MPHOSPH8	8	11	0.961533	1.12283	1.16155	0.937279	1.256	0.7577
O43583	DENR	14	7	0.886526	0.760378	1.02559	1.39981	1.25595	1.39986
Q8NEY1	NAV1	9	15	0.549482	0.674139	1.2893	1.96589	1.25577	1.27734
O75525	KHDRBS3	2	3	0.997715	1.04809	1.02056	0.803556	1.25576	0.835564
Q8IYL3	C1orf174	2	3	0.860088	1.04175	1.25501	0.857289	1.25551	0.857289
Q9BU02	THTPA	2	1	0.976779	0.678993	1.0255	1.80713	1.2553	1.87133
Q9Y6G9	DYNC1LI1	47	23	0.966762	0.781503	1.02552	1.32423	1.25527	1.32423
Q9UHQ1-2	NARF	1	0	0.861363		1.02551		1.25513
P11171	EPB41	3	5	0.991853	1.07775	1.0255	0.926787	1.25512	0.926355
Q6ZVM7	TOM1L2	4	9	0.833236	1.05118	1.27309	1.18149	1.25512	0.871969
Q99767	APBA2	3	0	0.696302		1.29346		1.25483
Q6P4I2	WDR73	1	0	1.57323		1.25459		1.2546
O75223	GGCT	2	3	0.875602	1.10367	1.02054	0.912071	1.25434	0.912713
O60341-2	KDM1A	18	13	0.972626	1.12897	1.09745	0.911672	1.25363	0.771863
P81274	GPSM2	5	1	0.934213	1.12541	1.18339	1.20384	1.25344	0.953467
Q9P0M6	H2AFY2	1	13	1.01686	1.00086	1.02053	0.907561	1.25334	0.975612
Q7Z5Y7	KCTD20	1	1	0.613335	0.778398	2.64596	1.58155	1.25289	0.882215
Q8N4H5-2	TOMM5	1	1	0.67386	1.06495	1.25254	0.715834	1.25254	0.715834
Q6XUX3	DSTYK	1	3	0.902091	1.03646	1.21039	1.24279	1.25252	0.934736
O43818	RRP9	1	5	0.746423	0.976621	1.25232	0.997655	1.25232	0.997655
O14966	RAB29	1	2	1.07017	1.03644	1.20052	0.93551	1.25216	0.935513
Q7Z3B1	NEGR1	2	11	0.858958	0.870726	1.02519	0.994721	1.25195	0.994721
Q8TCG1	KIAA1524	6	2	0.966415	0.765783	1.32492	2.28344	1.25133	1.41825
P62258	YWHAE	148	67	0.974361	0.8724	1.00251	1.23952	1.25123	1.22846
Q14435	GALNT3	1	0	0.815118		1.20496		1.24956
Q13425	SNTB2	9	23	0.890982	0.936512	1.06657	0.997886	1.24938	0.997886
P02753	RBP4	2	1	0.789939	1.01705	1.03475	1.07055	1.2492	0.536275
Q9Y237-2	PIN4	7	4	0.815291	0.819649	1.02488	1.21632	1.24883	1.21632
O75147	OBSL1	4	14	0.832924	0.966498	1.24875	1.65264	1.24875	0.94723
Q8N6H7	ARFGAP2	16	12	0.796708	0.719195	1.02484	1.54633	1.24839	1.54633
Q8NG11	TSPAN14	1	1	0.736542	0.847494	1.67602	1.20516	1.24817	1.99223
Q9GZS3	WDR61	5	16	0.758813	0.816145	1.24759	1.33093	1.24759	1.27232
Q9NXC5	MIOS	9	6	0.89065	0.960778	1.02476	0.940252	1.24757	0.942518
O60674	JAK2	2	1	0.940743	0.835882	1.24506	1.64616	1.24755	1.23955
Q969T9	WBP2	11	3	0.946193	1.14363	1.07059	1.2261	1.24699	0.762199
Q96BY6	DOCK10	23	13	0.796804	0.62754	1.02469	1.48055	1.24686	1.45826
Q9Y485	DMXL1	1	3	0.729042	0.305808	1.46996	4.16638	1.24599	2.97576
Q8NDI1-2	EHBP1	11	15	0.913627	0.733323	1.02459	1.55379	1.24593	1.55379
Q01469	FABP5	7	12	0.984572	0.903278	1.02451	1.1607	1.24575	1.16698
Q9UL46	PSME2	27	14	0.989314	0.851079	1.02406	1.62904	1.24571	1.1842
Q15042	RAB3GAP1	20	28	0.958236	0.921956	1.02454	1.24754	1.24536	1.16167
A5PLN9-5	TRAPPC13	5	9	0.885802	1.01574	1.02452	1.2004	1.24524	1.14693
Q9BPZ3	PAIP2	3	2	0.926198	0.881033	1.43331	1.19001	1.24513	1.87473
O75376	NCOR1	10	9	0.932984	1.08493	1.11515	0.951895	1.24488	0.787535
P13726	F3	3	5	0.421393	0.636521	1.24044	1.00062	1.24441	1.62438
Q9P2N2	ARHGAP28	1	2	0.952565	0.960606	1.13916	1.41314	1.24422	0.998197
Q15388	TOMM20	2	4	0.967731	1.02542	1.0244	1.07741	1.24399	1.77414
P62333	PSMC6	48	26	1.05157	0.968102	1.03734	1.20859	1.24386	1.56917
P04114	APOB	10	16	0.474381	0.469414	2.2934	1.92092	1.24377	0.79777
Q8TDR2	STK35	1	1	0.845556	1.25652	1.24052	0.775577	1.24362	0.626569
Q9HAV7	GRPEL1	10	18	1.16301	1.13966	1.02435	0.735648	1.24351	0.735648
Q9NRX4	PHPT1	11	5	0.868772	0.91026	1.02434	1.5383	1.24343	1.5383
Q58WW2-3	DCAF6	2	8	0.815957	0.989858	1.14237	0.961344	1.24313	0.917457
Q04721	NOTCH2	18	24	0.751024	0.717406	1.40247	1.39379	1.24312	1.38831
Q9HBM1	SPC25	4	2	0.934286	0.912373	1.28847	1.52855	1.24284	1.18546
Q99426	TBCB	16	14	0.883037	0.835231	1.05595	1.27858	1.24226	1.27858
P51805	PLXNA3	2	2	0.625835	0.447314	1.38742	1.71708	1.24217	1.71783
Q99811	PRRX2	4	2	0.654801	0.520571	1.27424	1.85522	1.24195	1.72784
P15407	FOSL1	7	2	0.817179	1.30061	1.54282	1.29008	1.24165	0.597748
Q9Y366	IFT52	3	0	0.79345		1.24158		1.24158
O75865-2	TRAPPC6A	2	1	0.751858	0.976543	1.28643	1.55483	1.24152	1.16762
Q9NRA2	SLC17A5	2	3	0.971967	1.08494	1.63688	0.883796	1.23977	0.874374
Q8N8S7	ENAH	10	28	0.583854	0.875193	1.23971	1.10856	1.23971	1.18557
Q15652	JMJD1C	2	5	1.05378	1.04684	1.52489	1.27691	1.23952	0.755986
P30504	HLA-C	2	2	1.11848	0.910798	2.08475	2.31893	1.23937	0.958935
Q96BY7	ATG2B	8	7	0.987926	0.828339	1.0568	1.49819	1.23934	1.17657
Q96DX5	ASB9	1	0	0.867923		1.23896		1.23896
O75578	ITGA10	1	0	0.789663		1.56764		1.23877
P16234	PDGFRA	10	19	0.679889	0.582548	2.27713	3.16214	1.23875	1.555
Q7RTN6	STRADA	3	1	0.887975	0.594453	1.05674	2.45503	1.23872	1.84618
P51114-2	FXR1	1	0	1.04942		1.02387		1.23867
P09493-10	TPM1	24	89	0.644504	0.763	1.23851	1.10903	1.23856	1.19347
Q9HCE0	EPG5	9	9	0.916135	0.659652	1.11678	1.74374	1.23848	1.54919
O95251	KAT7	3	2	0.946898	1.42183	1.23837	1.1199	1.23837	0.854242
P10276	RARA	2	2	0.683464	0.96317	1.83687	1.27503	1.23828	0.722491
Q9Y3E7-3	CHMP3	3	5	0.877309	0.814387	1.238	1.32942	1.23822	1.32942
Q9Y2D8	SSX2IP	1	2	0.858355	0.944402	1.48412	2.11517	1.23817	0.897882
P55809	OXCT1	11	12	0.96418	1.04453	1.02371	0.820663	1.23783	0.826633
P07910-2	HNRNPC	13	8	1.01692	1.16121	1.05181	0.847932	1.23749	0.847932
Q15121-2	PEA15	20	9	0.95738	0.961181	1.02374	1.2119	1.23739	1.2119
P25963	NFKBIA	1	0	0.761384		1.60704		1.23714
Q9H9Q2	COPS7B	2	3	0.852531	0.975624	1.06077	1.17831	1.23693	1.14594
Q9BY32	ITPA	13	4	0.751385	0.840529	1.2369	1.47858	1.2369	1.23224
Q99622	C12orf57	8	0	0.893262		1.25532		1.23679
Q8WV24	PHLDA1	6	1	1.02659	0.401665	2.53115	7.03112	1.23671	2.37323
O95183	VAMP5	3	4	0.884461	1.19808	1.02365	1.07006	1.23647	0.974979
Q27J81	INF2	25	29	0.8915	0.843829	1.02357	1.00152	1.2357	1.15165
O75935	DCTN3	1	13	0.805529	0.787215	1.23561	1.33632	1.23569	1.1944
O43290	SART1	20	26	0.967623	1.05916	1.0434	0.895291	1.23564	0.848385
O60256	PRPSAP2	17	3	0.880025	0.718923	1.00236	1.5879	1.23559	1.58792
P00338-3	LDHA	124	73	0.957424	0.820557	1.02347	1.27724	1.23474	1.27724
Q8IVL1	NAV2	2	3	0.768812	0.846463	1.39801	1.63872	1.23458	1.37974
P18846	ATF1	1	4	0.966075	1.21139	1.02346	0.808044	1.23457	0.788256
Q9NZJ6	COQ3	3	2	0.919712	1.02379	1.03445	0.784211	1.23446	0.784211
Q5VY43	PEAR1	1	4	0.856809	0.990914	1.23441	1.14712	1.23441	1.1446
P31153	MAT2A	31	22	0.798309	1.05115	1.02343	0.979705	1.23435	0.914773
O75400	PRPF40A	23	22	1.03154	1.10668	1.08019	0.951698	1.23428	0.842389
Q5W0V3	FAM160B1	8	9	0.895266	0.725436	1.04028	1.56823	1.23428	1.31921
Q8TCD5	NT5C	6	3	0.919121	0.875531	1.02304	1.15573	1.23393	1.14184
Q01658	DR1	9	4	0.837415	0.965851	1.23307	0.746744	1.23374	0.746744
Q9HCK4-3	ROBO2	3	6	0.836477	1.00891	1.00233	0.888159	1.2335	0.888159
P51797-5	CLCN6	2	1	0.804769	0.903471	1.51493	1.67611	1.23332	1.38425
P23193	TCEA1	3	18	0.983628	1.23455	1.05415	0.761197	1.23278	0.662142
P62158	CALM1	167	25	0.947619	0.898984	1.02328	1.26732	1.23276	1.26732
Q96EY4	TMA16	3	3	0.924966	1.09995	1.02033	0.801356	1.23251	0.797222
O00291	HIP1	18	26	0.862459	1.09714	1.0023	0.82635	1.23218	0.826354
Q96B36-3	AKT1S1	3	1	0.955006	0.853929	1.0232	1.3155	1.23199	1.1993
Q15038	DAZAP2	1	0	0.702908		1.32727		1.23188
Q99755-3	PIP5K1A	7	6	1.07003	0.858089	1.04639	1.63831	1.23149	0.888892
Q5VT52	RPRD2	12	12	0.971235	1.08434	1.03334	0.88125	1.23136	0.792714
O15047	SETD1A	5	5	0.928498	1.03042	1.02301	0.931526	1.23125	0.931526
O95881	TXNDC12	21	21	1.02599	1.11134	1.02299	0.806263	1.22995	0.862628
Q96FJ0-2	STAMBPL1	4	3	0.845483	0.916198	1.02299	1.02557	1.22988	1.25565
P15056	BRAF	1	7	0.737324	0.77958	1.22965	1.71707	1.22965	1.44849
O43707	ACTN4	175	179	0.922391	0.934448	1.02295	0.9971	1.22955	0.997164
Q52LW3	ARHGAP29	9	22	0.678272	0.589889	1.42397	1.98054	1.22922	1.77472
P28370	SMARCA1	31	40	0.92944	1.01051	1.37381	1.25905	1.22897	0.885321
Q6UW78	UQCC3	1	0	0.770461		1.22879		1.22879
Q12899	TRIM26	24	10	1.41752	1.31797	1.51722	2.27669	1.22877	1.83699
Q9BTY7	HGH1	1	2	1.13025	0.823931	1.02282	1.26839	1.22815	1.24269
Q15021	NCAPD2	32	14	0.937769	0.717608	1.17716	1.65605	1.22782	1.54237
Q92995	USP13	11	8	0.827505	0.765329	1.22767	1.36662	1.22767	1.27533
Q9HCE1	MOV10	21	20	0.789385	0.906019	1.23544	1.27031	1.22766	1.12217
O00560	SDCBP	13	8	0.90753	1.19593	1.62859	1.15207	1.22755	0.749663
Q96BJ3	AIDA	7	8	0.858884	0.789938	1.02207	1.2315	1.22734	1.23152
Q5TEA3	C20orf194	6	1	0.73333	0.756693	1.44324	1.65242	1.22726	0.899169
O60749	SNX2	13	16	0.980968	0.851435	1.02271	1.38258	1.22714	1.38258
Q00534	CDK6	5	5	0.834494	0.832544	1.09706	1.73753	1.22693	0.933466
Q9UGC6	RGS17	1	0	0.903556		1.22692		1.22692
Q53HC0	CCDC92	4	3	0.76172	0.884477	1.23063	1.31214	1.22679	1.11232
Q9UJ68	MSRA	1	1	0.86777	1.00633	1.2266	1.09863	1.22661	1.9863
P22061-2	PCMT1	43	11	0.925555	1.00996	1.02264	1.14201	1.2264	1.14979
Q8N392	ARHGAP18	27	12	0.82908	0.96099	1.20263	1.3186	1.22635	1.29567
Q9HCL0	PCDH18	8	10	0.753676	0.582005	2.16424	2.37461	1.22626	1.6473
O00754	MAN2B1	11	13	0.871675	1.06447	1.02262	0.740201	1.22624	0.742136
Q96J01	THOC3	12	5	0.897268	1.04325	1.24478	1.10786	1.22591	0.967711
P53602	MVD	20	9	0.795448	0.772543	1.02259	1.27447	1.22587	1.13619
P05771-2	PRKCB	7	4	0.829075	1.1136	1.22509	0.861104	1.22587	0.861135
Q9NV66	TYW1	2	3	0.977187	0.995912	1.14995	1.20777	1.22576	0.914747
P55199	ELL	1	3	0.727539	1.3354	1.20257	0.962597	1.22566	0.588283
Q14687	GSE1	3	5	0.804237	1.19335	1.31263	1.13848	1.22533	0.84648
P38570	ITGAE	2	0	20.345		1.25505		1.225
Q9BV73	CEP250	11	2	0.913059	1.1903	1.15645	1.00434	1.22476	0.814993
Q9BTT0	ANP32E	37	10	1.01627	1.08463	1.07612	0.755503	1.2246	0.755527
P42694	HELZ	9	5	0.946672	1.00855	1.09368	1.12123	1.22448	0.918455
Q9HC07	TMEM165	5	9	0.896942	0.970537	1.02238	0.782318	1.22378	0.782318
P78504	JAG1	2	4	0.64895	0.890764	1.50312	1.43948	1.22373	0.82387
P10275	AR	1	0	1.03802		1.23183		1.22353
Q14258	TRIM25	25	26	0.75044	0.89247	1.22034	1.315	1.2234	1.22525
P04818	TYMS	1	0	0.967151		1.22338		1.22338
P61970	NUTF2	25	21	0.917138	0.761725	1.02228	1.43108	1.22281	1.43176
A6NED2	RCCD1	1	0	0.926637		1.20128		1.22272
P83731	RPL24	23	48	0.975287	1.0579	1.02023	0.971683	1.22266	0.971683
P09497	CLTB	5	12	0.886515	1.00697	1.02225	0.963361	1.22251	0.963361
Q13555-6	CAMK2G	10	13	0.91336	1.08692	1.02022	0.97151	1.22242	0.971512
Q9NWT6	HIF1AN	10	3	0.926561	1.10046	1.16537	1.25956	1.22229	0.871556
Q9UDY4	DNAJB4	31	8	0.693038	0.885725	1.8104	2.12386	1.22221	0.754288
Q9NWX5	ASB6	1	1	0.85017	1.07395	1.28469	1.8471	1.22197	0.637862
Q8NEZ3	WDR19	8	7	0.84864	0.772087	1.44386	1.7612	1.2213	1.32769
P35637	FUS	9	12	0.897805	0.988776	1.02191	0.933669	1.21993	0.933669
Q9UJK0	TSR3	2	1	0.791542	0.906791	1.09077	1.19356	1.21977	0.929257
Q99650	OSMR	1	6	0.814238	0.92749	1.21957	1.52977	1.21957	0.954149
Q9H0W9	C11orf54	11	4	0.898931	0.930414	1.0219	1.10912	1.21919	1.19116
Q04917	YWHAH	23	23	0.884826	0.849632	1.02192	1.30224	1.21915	1.32236
Q6W2J9	BCOR	1	2	0.875829	1.3742	1.21872	1.09649	1.21872	0.615883
Q12841	FSTL1	12	31	1.00826	1.88906	1.21807	0.549313	1.21868	0.522579
Q14181	POLA2	3	2	0.908217	0.888477	1.30425	1.01201	1.21862	1.11768
Q5HYK7	SH3D19	5	7	0.989715	0.656763	1.07906	1.5784	1.21844	1.5784
Q9UKF7	PITPNC1	1	0	1.12136		1.25142		1.21839
Q8IVL0	NAV3	2	2	0.649204	0.828182	1.02184	2.2603	1.21836	1.79465
Q13813-3	SPTAN1	2	0	0.923511		1.21835		1.21835
P23229	ITGA6	9	10	0.894087	1.05502	1.36587	1.05056	1.21814	0.868353
P55072	VCP	137	133	1.03073	1.04737	1.07163	0.9928	1.21813	0.899237
O60336	MAPKBP1	4	1	0.677358	0.901363	1.48517	1.50705	1.21733	1.33561
Q9NYM9	BET1L	4	0	0.700551		1.0217		1.21732
P19105	MYL12A	4	0	0.901859		1.02173		1.21725
Q9H8Y5	ANKZF1	5	6	0.976399	0.952038	1.00217	1.22376	1.21687	0.977728
P42025	ACTR1B	16	13	0.977909	0.743059	1.02166	1.31055	1.21662	1.31547
Q9Y2G2-5	CARD8	1	0	0.859333		1.02163		1.21635
Q8TAG9	EXOC6	1	1	0.997163	0.822931	1.02162	1.54956	1.21619	1.33116
P49458	SRP9	6	11	0.939041	1.03771	1.21615	1.14706	1.21615	1.13753
Q13951-2	CBFB	15	3	0.972335	1.03435	1.05351	1.02982	1.21585	0.868941
Q9NZ20	PLA2G3	1	0	0.920022		1.21582		1.21582
Q7Z3T8	ZFYVE16	18	14	0.984312	0.873465	1.02106	1.30552	1.21579	0.935496
Q9Y2H0	DLGAP4	8	8	0.85717	0.799081	1.02154	1.27889	1.21535	1.22771
Q96BX8	MOB3A	1	3	0.791532	0.627938	1.2015	1.64782	1.21523	1.64782
Q9P2K8	EIF2AK4	19	20	0.907768	0.757796	1.02145	1.31455	1.21455	1.31455
P50897	PPT1	6	13	0.761183	1.04499	1.21426	0.834994	1.21426	0.834994
O75792	RNASEH2A	11	5	0.833657	0.937222	1.24145	1.02389	1.21413	1.34138
P23258	TUBG1	5	0	0.941022		1.00214		1.21413
O14908	GIPC1	7	4	0.784162	0.767797	1.24586	1.46819	1.21388	1.28275
Q9UPZ3	HPS5	5	4	1.1561	0.819922	1.05214	1.56964	1.21373	1.19872
Q5PSV4	BRMS1L	4	3	0.967416	1.09153	1.2135	1.00395	1.2135	0.851997
O43815	STRN	10	14	1.01731	0.971356	1.0213	0.960183	1.21342	0.957819
P51808	DYNLT3	1	2	0.776849	0.849854	1.22056	1.26893	1.21329	1.2119
P53804	TTC3	3	2	0.662445	0.637228	1.89667	1.70471	1.21289	1.18452
Q92844	TANK	1	6	0.699428	1.04361	1.21289	1.13008	1.21289	1.82492
Q9HCK5	AGO4	1	13	0.870665	0.981798	1.21208	1.08587	1.21279	1.34736
Q16630-2	CPSF6	12	18	1.02763	1.20229	1.02127	0.857233	1.2127	0.842399
Q6WCQ1-2	MPRIP	31	50	0.860606	0.935623	1.02122	0.878806	1.21223	0.878856
Q96IR2	ZNF845	1	0	0.861404		1.79362		1.21216
Q13308-6	PTK7	24	55	0.730386	0.807985	1.21193	1.11795	1.21193	1.11795
P13746-2	HLA-A	36	22	0.826257	0.803085	1.26359	1.42795	1.21154	1.18188
P57060	RWDD2B	1	2	0.712506	0.772983	1.1991	1.305	1.19997	1.35216
Q9HB40	SCPEP1	6	10	0.74393	0.979374	1.19991	0.859672	1.19992	0.859672
Q8IWC1	MAP7D3	4	10	0.708684	1.02266	1.19987	1.18126	1.19987	1.17356
O00422	SAP18	16	16	0.94051	1.14377	1.43667	1.03875	1.19983	0.841587
O15020	SPTBN2	7	11	0.762563	0.985884	1.19983	0.882012	1.19983	0.882118
O00571	DDX3X	55	46	1.14633	1.1815	1.10997	0.997584	1.19967	0.924255
Q9NR56	MBNL1	8	14	0.792371	0.859873	1.19961	1.07813	1.19966	1.78126
Q9UBT7	CTNNAL1	5	5	0.881047	1.15953	1.32236	1.23865	1.19953	0.714885
Q9H9L4	KANSL2	2	0	1.1505		1.33391		1.19944
Q8WU79	SMAP2	8	2	0.718382	0.744885	1.19897	1.45488	1.19897	1.39337
Q96D15	RCN3	16	5	0.955911	1.05909	1.17896	0.871934	1.19887	0.871934
Q7Z5K2-3	WAPL	15	15	1.02551	1.2427	1.08899	0.799924	1.19876	0.674592
P48735	IDH2	31	76	0.962685	1.00381	1.01987	0.88542	1.19872	0.885421
Q9BWJ5	SF3B5	3	3	0.895841	1.02891	1.40563	0.948321	1.19866	0.948321
Q9NZD8	SPG21	1	2	0.849844	1.07639	1.1986	0.89868	1.1986	0.748138
Q9BV86	NTMT1	11	8	0.936007	0.857552	1.26161	1.34524	1.19847	1.19911
Q6NXS1	PPP1R2P3	1	2	0.821254	1.04204	1.19835	1.1098	1.19835	1.52994
O14641	DVL2	3	10	0.735589	0.596965	1.43585	2.9816	1.19795	1.74313
P17480	UBTF	17	28	0.692292	0.908905	1.19791	1.09283	1.19791	1.92826
Q15032-3	R3HDM1	3	2	0.914797	1.0215	1.01977	1.12222	1.19775	1.55378
Q96PN7	TRERF1	1	1	0.857641	0.809406	1.3523	1.48671	1.19766	1.48671
P84022	SMAD3	2	2	0.701326	0.538299	1.10976	2.05491	1.1976	2.54997
Q9Y5K5-3	UCHL5	1	0	0.846334		1.19754		1.19754
Q9UHQ9	CYB5R1	25	17	0.909837	0.922663	1.01907	1.01757	1.1974	1.17568
O14757	CHEK1	1	1	0.832197	0.73241	1.22139	1.20433	1.19726	1.24328
Q9H0K6	PUS7L	1	1	0.745425	0.973894	1.37995	1.42753	1.19682	0.851493
Q460N5	PARP14	42	33	1.57003	1.29733	1.188	1.83309	1.19678	0.911465
Q12893	TMEM115	3	1	1.04324	1.26403	1.19601	0.853006	1.19677	0.762223
Q9UBI4	STOML1	1	2	0.808035	0.814546	1.22894	1.16906	1.1958	1.15891
Q8IVB5	LIX1L	1	4	0.798174	0.788891	1.50902	1.35435	1.19572	1.26396
Q9NXF7	DCAF16	3	3	0.776678	0.65748	1.19564	1.53917	1.19564	1.29123
Q969E4	TCEAL3	3	9	0.94191	0.992291	1.0428	0.779575	1.19553	0.779576
Q9HAU4	SMURF2	8	0	0.851816		1.13009		1.19546
Q15361	TTF1	1	6	0.902752	1.30471	1.19537	0.923352	1.19537	0.661492
O94885	SASH1	11	10	0.803557	0.587528	1.31796	1.61118	1.19495	1.52254
Q8WUX2	CHAC2	1	0	1.04514		1.31986		1.19489
Q06787-2	FMR1	1	1	0.987115	0.874463	1.02541	1.0584	1.19477	1.58398
Q8NC51	SERBP1	16	47	1.02305	1.11736	1.0194	0.822011	1.19429	0.822116
O00762	UBE2C	1	0	0.876954		1.54559		1.19361
Q68E01	INTS3	11	11	0.967782	0.972667	1.1151	0.951607	1.19357	0.951674
Q9UKK6	NXT1	2	2	0.89149	1.02959	1.01903	0.911987	1.19338	0.911987
P49459	UBE2A	14	2	1.06759	1.17731	1.20824	1.06825	1.19294	0.842522
O60502	MGEA5	20	16	0.841521	0.825042	1.32053	1.6206	1.19291	1.18943
P20962	PTMS	9	12	0.943869	1.31817	1.01092	0.591613	1.19235	0.591613
Q2M1Z3	ARHGAP31	10	12	0.885604	0.696687	1.10902	1.74654	1.19234	1.35472
O43663	PRC1	1	1	0.785505	1.3738	1.1945	0.682094	1.19226	0.574746
Q9H0F7-2	ARL6	3	0	1.04984		1.22766		1.19222
Q8NDF8-5	PAPD5	6	4	0.885094	1.17482	1.5286	1.16551	1.19192	0.633938
P49356	FNTB	5	3	0.906924	1.11469	1.01911	1.04652	1.19183	1.45658
Q13608	PEX6	1	2	0.842775	0.994411	1.69003	1.20167	1.19181	0.922752
Q8TBB5	KLHDC4	3	1	0.858849	0.967029	1.19178	0.861387	1.19178	0.861387
Q7Z5H3-2	ARHGAP22	4	0	0.825063		1.19116		1.19116
Q71DI3	HIST2H3A	5	0	0.934817		1.24415		1.18974
Q2KHT3	CLEC16A	3	7	0.831866	0.905065	1.18097	1.30788	1.18967	1.1695
Q8IZD2	KMT2E	3	0	0.94494		1.02115		1.18949
P67936	TPM4	18	13	0.992417	0.846437	1.01089	1.06211	1.18949	1.62168
O76081	RGS20	1	0	0.892213		1.25534		1.18938
Q9BRV8-2	SIKE1	1	2	0.793405	0.867804	1.18282	1.61089	1.18928	1.17413
Q6ZSR9	YJ005	7	5	0.888529	0.890648	1.00189	1.28514	1.18913	1.17432
Q9H307	PNN	14	17	0.904939	1.13427	1.10881	0.794402	1.18894	0.794418
Q9Y2W1	THRAP3	12	36	1.01003	1.03571	1.02253	0.924407	1.18892	0.924468
O43379-4	WDR62	3	0	1.06787		1.16391		1.18875
Q6STE5	SMARCD3	2	2	0.89841	1.02843	1.05556	0.957631	1.18873	0.957639
O43504	LAMTOR5	4	9	0.885064	1.10634	1.18856	0.774361	1.18856	0.774368
P35222	CTNNB1	32	17	0.875678	0.83014	1.68046	1.32808	1.18848	0.993512
P78371	CCT2	131	71	1.00769	0.840894	1.01879	1.15366	1.18794	1.13268
Q9H7B4	SMYD3	3	1	1.04361	0.967926	1.09605	1.38027	1.18793	1.25791
Q13938	CAPS	2	0	0.803576		1.01877		1.18771
O95405	ZFYVE9	2	6	0.879583	0.800923	1.21688	1.37444	1.18762	1.3138
P52758	HRSP12	2	2	0.793338	0.868822	1.18759	1.16566	1.18759	1.16566
O95816	BAG2	15	20	0.873752	0.985673	1.01808	1.05796	1.18756	1.1356
P30793	GCH1	1	0	1.6068		1.19891		1.18755
Q13492	PICALM	41	15	0.911281	0.685292	1.01875	1.33178	1.18754	1.33178
Q9Y5A9	YTHDF2	3	3	1.00902	1.09002	1.2104	1.13143	1.18745	0.969449
O95825	CRYZL1	5	7	0.86563	0.759472	1.10874	1.49658	1.18744	1.41676
O60870	KIN	1	4	1.11191	1.17416	1.23947	0.797136	1.18737	0.729593
Q9H4I2	ZHX3	4	4	0.767989	0.948365	1.18729	1.07271	1.18729	1.728
Q9BUF5	TUBB6	131	46	0.940662	0.742227	1.0816	1.5968	1.18716	1.59683
Q16643-3	DBN1	26	40	0.906382	0.919243	1.00187	0.965694	1.187	0.965694
P15884-3	TCF4	4	0	0.743765		2.70351		1.18664
Q96C90	PPP1R14B	3	3	0.973498	0.727498	1.05004	1.37479	1.18663	1.37479
Q9NP97	DYNLRB1	14	9	0.857546	0.762731	1.10866	1.39117	1.18657	1.37687
P11908-2	PRPS2	11	7	0.988866	0.721387	1.00019	1.41035	1.1865	1.41354
Q8TED1	GPX8	4	9	0.780307	0.633681	1.18648	1.40683	1.18648	1.46826
Q9P2K3-3	RCOR3	8	7	0.893087	1.0308	1.18646	0.949262	1.18646	0.895877
P14618	PKM	603	223	0.955465	0.790465	1.03056	1.33941	1.18639	1.33941
Q9P1Y6	PHRF1	1	5	0.928574	0.947359	1.43224	1.06656	1.18629	0.928345
Q99583	MNT	2	1	0.728985	0.790417	1.70898	1.42533	1.18611	1.14318
Q96CN5	LRRC45	2	0	0.752405		1.38431		1.18599
Q8WVY7	UBLCP1	8	9	0.861357	1.01276	1.01801	0.770625	1.18574	0.776252
Q96QC0	PPP1R10	9	14	1.23339	1.62179	1.09563	0.843638	1.18567	0.717285
Q9UI10-2	EIF2B4	6	13	1.0336	0.983241	1.05365	1.17029	1.18556	1.41983
Q86VQ1	GLCCI1	1	0	1.02562		1.45471		1.18549
Q9P0K7-2	RAI14	31	55	0.786894	0.854109	1.01855	1.04416	1.18549	1.44158
Q9NP73	ALG13	3	1	0.986008	0.988242	1.01855	0.987835	1.18546	0.987835
P14780	MMP9	1	1	0.771793	0.866575	1.01854	1.1787	1.18544	1.1787
Q99871-2	HAUS7	2	1	0.879893	0.604192	1.19292	1.86505	1.18494	1.45812
Q13740-2	ALCAM	55	24	0.812687	0.807985	1.18409	1.0806	1.18488	1.86258
Q92558	WASF1	2	0	0.925345		1.01847		1.18472
P09429	HMGB1	56	77	0.902602	1.05824	1.10805	0.771727	1.18463	0.771727
Q9NYL4	FKBP11	4	7	0.993072	1.10721	1.01845	0.737644	1.18448	0.737644
P98082	DAB2	22	18	0.678339	0.631004	1.18434	1.46716	1.18434	1.32128
Q6XZF7	DNMBP	24	14	0.849574	0.740839	1.19513	1.42024	1.18429	1.34271
Q3KR37-4	GRAMD1B	2	1	1.0261	1.29894	1.33397	1.46098	1.18414	0.987913
Q9HAD4	WDR41	4	2	0.730367	0.751363	1.18392	2.04746	1.18392	1.42234
Q9BRC7	PLCD4	2	0	0.865679		1.21303		1.18383
Q9NWH9	SLTM	2	13	0.951169	1.20999	1.01837	0.849883	1.1837	0.827447
Q7Z4G4	TRMT11	3	2	0.888937	0.83499	1.04536	1.34535	1.18365	1.14238
Q6P1L5	FAM117B	1	2	0.965246	0.772255	1.53881	1.65215	1.18353	1.2816
P54753	EPHB3	3	7	0.740164	0.967276	1.5199	1.32148	1.18335	1.11571
O15446-2	CD3EAP	2	6	0.853223	0.871876	1.18332	1.0283	1.18332	1.28324
Q7LFL8	CXXC5	1	2	0.701618	0.752484	2.57964	2.13651	1.18332	1.94247
P56182	RRP1	6	9	1.05014	1.13509	1.05348	0.842007	1.18329	0.827286
Q99707	MTR	9	10	0.736653	0.661188	1.25389	2.27953	1.18315	1.48749
Q6RFH5	WDR74	3	6	0.872907	1.14681	1.18297	0.859101	1.18297	0.778473
Q9UNP4	ST3GAL5	1	1	0.746806	0.517183	1.29088	1.85441	1.18296	1.85448
O75874	IDH1	70	32	0.868067	0.813162	1.01821	1.3524	1.18294	1.35242
Q96E39	RBMXL1	3	2	0.865254	1.19843	1.01008	0.819347	1.18248	0.819347
P32418	SLC8A1	2	3	0.838027	0.885563	1.18228	1.20994	1.18228	1.29939
P49189	ALDH9A1	21	22	0.939572	0.891008	1.01822	1.07816	1.18217	1.78159
P26232	CTNNA2	14	19	0.81977	0.82359	1.37654	1.21495	1.18183	1.84716
P54278	PMS2	4	3	0.852704	1.02581	1.27126	1.00081	1.18167	0.932179
Q86SQ0	PHLDB2	9	21	0.730041	0.37249	1.18017	2.55003	1.18166	2.52853
Q9UIL8	PHF11	1	0	0.822857		1.32504		1.18162
O15160	POLR1C	5	8	1.11228	0.99174	1.24335	1.22238	1.18136	1.64691
Q15910-2	EZH2	3	0	0.985359		1.23547		1.18118
Q14119	VEZF1	4	0	0.738508		1.22629		1.18115
Q5TGL8	PXDC1	2	1	0.776874	0.556115	1.6455	2.44047	1.18112	1.52483
P07948	LYN	5	6	0.868658	1.21531	1.17998	0.865486	1.17998	0.696276
Q8TDB4	MGARP	5	4	0.851225	1.06156	1.17981	1.03041	1.1799	0.925848
Q9Y697	NFS1	8	8	0.883318	0.989351	1.01799	0.826053	1.17989	0.826527
O60449-2	LY75	5	1	0.692463	1.23909	1.17966	0.865401	1.17966	0.865415
O95273	CCNDBP1	2	1	0.870569	0.97891	1.24843	1.43499	1.17958	0.815818
P82970	HMGN5	2	6	0.861354	1.23546	1.17948	0.755443	1.17948	0.755443
O96013	PAK4	7	3	0.910559	0.735795	1.01792	1.3884	1.17924	1.38844
Q9H4H8	FAM83D	1	0	1.26595		1.50519		1.17919
Q9NZ01	TECR	2	6	0.994806	1.06066	1.03108	0.840489	1.17912	0.844889
Q9Y333	LSM2	9	7	0.870954	0.959043	1.10789	0.902111	1.17888	0.921115
Q03013	GSTM4	2	1	0.944833	0.79164	1.23334	2.69974	1.17866	1.39445
Q06455-3	RUNX1T1	1	1	0.744801	1.05557	2.36989	0.911327	1.17863	0.911327
P19022	CDH2	21	23	0.643004	0.886217	1.10786	0.846954	1.17861	0.846954
Q9Y448	KNSTRN	1	0	0.951435		1.17857		1.17857
Q96BW1	UPRT	2	2	0.995798	0.949974	1.18174	1.27517	1.17852	0.93464
Q99729-3	HNRNPAB	56	22	0.999313	1.18443	1.01784	0.827241	1.17844	0.827245
Q86VQ0	LCA5	1	1	0.90844	1.32816	1.22511	0.892211	1.17821	0.443836
Q9BX70	BTBD2	3	4	0.694096	1.02674	1.17818	1.29281	1.17818	1.69445
Q8NI08	NCOA7	11	5	0.929198	0.99682	1.10776	1.21849	1.17758	0.978455
O94768	STK17B	1	1	0.664026	0.925333	1.71151	1.26298	1.17749	0.638854
Q8N9V3	WDSUB1	4	0	0.924288		1.11917		1.17719
Q96ME7	ZNF512	3	12	0.796931	1.08552	1.1771	0.975721	1.17714	0.819925
P45973	CBX5	38	18	0.901699	1.06834	1.20832	0.956964	1.17712	0.956964
Q9NP61	ARFGAP3	11	14	0.78713	0.750152	1.0177	1.44314	1.17712	1.44315
P05387	RPLP2	22	32	1.03727	1.20709	1.0177	0.732002	1.17699	0.732224
Q9H6B4	CLMP	5	7	0.641212	0.75321	1.17669	1.24447	1.17669	1.19915
Q86UU1	PHLDB1	18	19	0.797791	0.702085	1.01761	1.39175	1.17669	1.38628
Q8ND56	LSM14A	2	8	1.09253	1.0225	1.05673	1.02369	1.17655	1.23694
Q01995	TAGLN	101	182	0.676412	0.933105	1.17629	1.29162	1.17629	1.29162
Q9Y664	KPTN	1	0	0.76679		1.17628		1.17629
Q16718	NDUFA5	2	7	0.734306	1.03232	1.17592	0.816192	1.17592	0.816192
O60462	NRP2	2	7	0.83929	0.797967	1.17006	1.19859	1.17586	0.931314
Q96NM4-2	TOX2	1	1	0.662448	0.759869	1.68367	1.82181	1.17577	1.68186
Q15651	HMGN3	5	11	0.82345	0.967378	1.01757	0.740857	1.17573	0.748573
Q96GA7	SDSL	3	3	0.928714	0.879457	1.10755	1.27677	1.17548	1.27678
P08590	MYL3	5	7	0.954484	0.861476	1.10753	1.19482	1.17534	1.19482
Q9H6S3-3	EPS8L2	9	12	0.909727	0.677253	1.01753	1.45468	1.17534	1.45468
O94813	SLIT2	13	19	0.866282	0.911941	1.17499	1.0298	1.17499	1.29798
Q86U28	ISCA2	2	5	0.735675	0.937784	1.17488	1.06733	1.17488	1.67332
Q9BXP2	SLC12A9	2	4	0.949221	0.940236	1.17452	0.94248	1.17452	0.942483
Q9Y320	TMX2	2	7	0.90216	0.943508	1.17447	0.973031	1.17447	0.941435
Q5SWX8	ODR4	1	6	1.08691	1.09418	1.17439	0.894986	1.17439	0.787197
Q9H098-2	FAM107B	2	2	1.00985	0.889744	1.17795	1.13665	1.17434	1.13666
Q9UJX6	ANAPC2	2	2	0.802687	0.559423	1.33487	2.08636	1.17416	1.71214
Q9Y4K3	TRAF6	3	2	0.779477	0.737285	1.41351	1.86576	1.17412	1.32364
Q11201	ST3GAL1	2	0	0.89405		1.07587		1.17387
Q9UPS6	SETD1B	3	0	1.02263		1.11079		1.17386
Q569H4	PRR16	1	0	0.764478		1.17371		1.17375
Q9NUQ8	ABCF3	8	10	0.918786	0.873007	1.20848	1.53431	1.1737	1.26542
Q8TDJ6-3	DMXL2	1	5	0.802038	1.10241	1.17366	1.13568	1.17366	0.994276
Q12816	TRO	1	4	0.840675	0.903257	1.67219	1.92711	1.17364	1.36827
Q8NFW8	CMAS	9	13	0.947573	1.1088	1.04892	0.816358	1.17344	0.816358
P37802-2	TAGLN2	82	101	0.960352	0.795051	1.01734	1.40546	1.17343	1.45463
O00506	STK25	4	3	0.801382	0.753976	1.17335	1.50753	1.17335	1.46171
P08134	RHOC	21	17	0.850873	0.8927	1.17333	1.17469	1.17333	1.16384
Q8NF91	SYNE1	46	125	0.813683	0.911496	1.17319	1.07995	1.17319	1.6113
Q86TB3	ALPK2	2	5	0.766554	0.751421	1.58672	2.93164	1.17298	1.26844
Q5QNW6-2	HIST2H2BF	287	155	1.01622	1.21282	1.0173	0.757876	1.17296	0.757876
Q5SW79	CEP170	29	20	0.947067	0.944718	1.0935	1.22337	1.17286	0.951311
Q9HA65	TBC1D17	1	1	0.731525	0.593572	1.19858	2.12748	1.1727	2.15783
P57721	PCBP3	15	23	1.04497	0.950924	1.0107	1.00454	1.17249	1.45425
Q86V48	LUZP1	11	48	0.860249	0.962868	1.19012	0.958003	1.17246	0.933638
Q92499	DDX1	40	65	0.956641	1.01189	1.01725	0.861595	1.17245	0.861595
P07199	CENPB	6	3	0.888329	0.86366	1.20659	1.29206	1.17237	1.59625
P06132	UROD	11	4	0.973644	0.944509	1.06677	1.06852	1.17223	1.68522
P37173-2	TGFBR2	3	5	0.612965	0.781444	1.9807	1.47731	1.17219	0.995387
P48059-3	LIMS1	10	12	0.880735	0.730537	1.1072	1.41972	1.17214	1.35398
O15235	MRPS12	2	2	0.750267	0.942086	1.17191	0.848884	1.17198	0.848884
Q9Y2X9	ZNF281	1	4	0.676642	0.74833	1.01719	0.998151	1.17188	0.812538
Q8IX90	SKA3	1	0	1.07037		1.19133		1.17187
Q8NFH4	NUP37	3	9	0.904111	1.09072	1.11197	1.00636	1.17145	0.915647
P84085	ARF5	3	2	0.814657	0.855203	1.17121	1.23318	1.17121	1.23318
Q9BSU1	C16orf70	1	1	0.928948	0.667217	1.1712	1.64913	1.1712	1.64913
P07951	TPM2	9	21	0.669268	0.727116	1.17116	1.1786	1.17116	1.1786
Q13601	KRR1	10	8	1.05531	1.23972	1.06896	0.877392	1.17115	0.718623
Q63HR2-4	TNS2	16	1	0.722759	0.814793	1.1711	1.27408	1.17114	0.959614
Q9Y5N5	N6AMT1	2	1	0.934345	1.1706	1.017	1.23876	1.16996	0.931944
Q9BVP2	GNL3	18	16	1.08071	0.969009	1.18514	0.948174	1.16988	0.948174
Q14353	GAMT	6	2	0.84429	0.987792	1.10697	1.19125	1.16971	1.11345
Q9UKY1	ZHX1	1	1	0.778294	0.818901	1.27086	1.09251	1.16953	1.92514
Q8IZ40	RCOR2	1	0	0.799366		1.34335		1.16942
O95793	STAU1	10	15	1.02625	1.08234	1.02737	0.883284	1.16934	0.822122
Q9NWM8	FKBP14	3	5	0.952525	1.03318	1.16091	0.815063	1.16917	0.815629
Q92733	PRCC	3	7	0.955585	1.50066	1.10692	0.926806	1.16916	0.785617
P37268	FDFT1	23	16	0.724977	0.862542	1.3321	1.22452	1.16893	0.994359
Q13164	MAPK7	1	3	0.893563	0.736407	1.16889	2.07399	1.16889	1.81612
Q7Z7G8	VPS13B	2	2	0.787087	0.848721	1.22541	1.69932	1.16885	1.22276
Q96RT1-8	ERBIN	20	22	0.872994	0.864167	1.01688	1.21165	1.16878	1.86232
Q15434	RBMS2	8	10	0.775989	0.860311	1.16864	1.12477	1.16864	1.12477
Q9UL40	ZNF346	2	5	0.901254	1.01803	1.16851	0.949398	1.16859	0.981943
Q86VS8	HOOK3	29	23	0.96327	0.814633	1.01686	1.3081	1.16858	1.27374
P49914	MTHFS	2	5	0.757144	1.10376	1.16847	1.15298	1.16847	0.919497
Q96IV0	NGLY1	3	3	0.932699	0.910524	1.03194	1.28009	1.16847	1.19223
Q12979	ABR	11	7	0.876787	0.766025	1.01608	1.57277	1.16827	1.44613
Q96PD2-2	DCBLD2	3	6	0.615942	1.06244	1.1681	1.12487	1.16812	0.832344
Q9UBK8	MTRR	7	2	1.12582	0.821853	1.1671	2.18096	1.16798	1.18884
Q96T23	RSF1	17	18	0.991949	1.10113	1.05683	0.903095	1.16794	0.862583
O14950	MYL12B	93	77	0.892557	0.811785	1.10678	1.16541	1.16781	1.16541
P60763	RAC3	1	0	1.03148		1.0167		1.1676
Q14444	CAPRIN1	19	26	0.771813	0.98649	1.01675	0.800633	1.16746	0.863325
Q05682	CALD1	79	192	0.900001	0.932258	1.00167	0.912846	1.16745	0.912846
P62714	PPP2CB	18	12	0.950373	1.22486	1.16741	0.980521	1.16741	0.733183
Q9P2L0	WDR35	3	4	0.926236	0.932508	1.06584	1.35171	1.16691	1.2396
Q9UK53	ING1	2	2	1.01853	0.761325	1.17229	0.718169	1.16678	0.718169
Q96GX9	APIP	2	5	0.883357	1.02978	1.12429	0.736199	1.16677	0.736199
Q9HAU0-6	PLEKHA5	6	10	0.708715	0.437098	1.16674	2.37593	1.16674	2.37593
Q9Y4H2	IRS2	7	4	0.945059	0.953795	1.16664	1.2791	1.16664	1.48925
Q9UHY1	NRBP1	17	10	0.908091	0.744135	1.16655	1.5892	1.16655	1.47661
P38571	LIPA	8	4	0.673227	1.08442	1.16654	0.738603	1.16654	0.738635
Q9ULG1	INO80	2	2	0.857322	1.16636	1.16652	0.937066	1.16652	0.916422
Q9H8H0	NOL11	10	17	1.07116	1.1506	1.00174	0.947413	1.16648	0.823877
Q7Z478	DHX29	16	16	0.926708	0.978811	1.0987	1.04407	1.16642	0.958454
P30291	WEE1	1	2	0.918304	1.07226	1.32328	1.32227	1.16636	0.932839
P83436	COG7	10	7	1.03557	0.929123	1.01273	1.15024	1.16633	1.67128
P61009	SPCS3	3	6	0.946187	1.05984	1.16629	0.816547	1.1663	0.816547
Q05516	ZBTB16	1	0	0.91994		1.19297		1.16589
Q13464	ROCK1	23	31	0.824177	0.679025	1.27493	1.59589	1.16582	1.4264
Q96Q07	BTBD9	3	0	0.838136		1.16573		1.16574
Q9UM00	TMCO1	1	7	1.02349	1.11519	1.16561	1.11774	1.16562	0.795216
Q96AX1	VPS33A	12	10	0.960504	0.860165	1.0246	1.26607	1.16541	1.11449
Q9BZF9	UACA	32	68	0.77211	0.773589	1.16524	1.37794	1.16524	1.37794
Q9UGN5	PARP2	1	2	0.923134	1.13851	1.16515	0.837263	1.16516	0.73334
Q12929	EPS8	34	13	0.713275	0.593748	1.16495	1.53486	1.16495	1.53486
Q9UBP0	SPAST	4	8	1.08447	1.08862	1.14524	1.21778	1.16494	1.46594
Q13505	MTX1	5	7	0.941907	1.09592	1.0237	0.896576	1.16492	0.846989
O75558	STX11	1	0	1.60736		1.16489		1.16489
P28340	POLD1	18	5	0.938504	1.04179	1.16595	0.943747	1.16473	0.943747
O00625	PIR	7	2	0.810479	1.07097	1.16462	1.28146	1.16462	0.938213
O00231-2	PSMD11	46	37	1.01481	0.938969	1.01646	1.20534	1.16459	1.99183
Q66K14	TBC1D9B	5	3	0.881805	0.905308	1.10646	1.36213	1.16459	1.14657
Q49A26	GLYR1	6	10	0.931101	1.06492	1.34845	1.05392	1.16449	0.816964
Q96JM3	CHAMP1	7	14	0.786804	0.967213	1.16436	0.914135	1.16436	0.914135
Q9UPQ0	LIMCH1	1	3	0.630604	0.775407	1.16379	0.979217	1.16379	0.979217
Q9H469	FBXL15	1	0	0.890852		1.20074		1.16374
Q8IUH4	ZDHHC13	3	1	0.827596	0.872909	1.16307	0.840583	1.16373	0.845831
O75191	XYLB	2	4	0.816382	0.981392	1.16301	1.1678	1.16372	1.86429
Q86UW6	N4BP2	1	0	0.899713		1.11241		1.16365
Q8ND30	PPFIBP2	1	4	0.79513	0.680037	1.16359	1.48212	1.16359	1.48212
Q13148	TARDBP	20	22	0.874697	0.975099	1.15395	0.943502	1.16316	0.943523
Q9Y5W7	SNX14	5	6	0.788342	0.941966	1.21756	1.03366	1.16267	1.28219
Q96IF1	AJUBA	2	1	0.589507	0.738041	1.96328	1.86929	1.16259	1.47728
P62745	RHOB	18	6	0.857554	0.809086	1.47752	1.74407	1.16242	0.999654
Q8N2K0-2	ABHD12	5	12	0.9219	1.03041	1.01602	0.954728	1.16231	0.954728
P24666-2	ACP1	11	6	0.988773	0.905012	1.00162	1.2871	1.16228	1.18956
Q9Y450	HBS1L	18	20	0.967426	0.875237	1.04948	1.34528	1.16214	1.26898
Q5JWR5	DOPEY1	2	0	0.844669		1.10617		1.16172
Q9Y3R5	DOPEY2	2	8	0.835074	0.878301	1.10615	1.24027	1.1615	1.16626
Q8WUM4-2	PDCD6IP	45	60	0.940241	0.79795	1.01615	1.37292	1.16146	1.37292
P0DN76	U2AF1L5	33	15	1.07824	1.16539	1.06206	0.828903	1.16133	0.815635
O00193	SMAP	6	16	0.877502	1.13573	1.16127	0.743372	1.16127	0.743372
Q96HQ2	CDKN2AIPNL	1	2	0.872071	0.841635	1.01611	0.974351	1.16114	0.974351
O60268	KIAA0513	1	0	0.817908		1.15737		1.15998
Q9H1X3-3	DNAJC25	2	1	0.507302	0.533355	1.15991	1.48708	1.15997	1.22377
Q86WG5	SBF2	7	5	0.798726	0.971467	1.15915	1.10857	1.15915	1.67149
Q9UPN3-5	MACF1	2	5	0.887463	0.959521	1.01589	1.04196	1.15893	1.94388
Q13885	TUBB2A	23	26	0.915662	0.810108	1.10589	1.47618	1.1589	1.47618
O14867	BACH1	2	12	1.01287	1.07429	1.33251	1.43467	1.15889	0.937113
P78347	GTF2I	38	48	0.830477	0.979331	1.15878	1.0608	1.15878	0.962616
Q14790-9	CASP8	5	1	0.826992	0.639168	1.16285	2.2842	1.15843	1.75378
Q13342	SP140	1	1	1.12167	0.757241	1.36871	1.71589	1.15837	1.15496
O95081	AGFG2	1	0	0.894782		1.17306		1.1583
Q9Y4Z0	LSM4	14	8	0.941925	1.02396	1.01583	0.882277	1.15826	0.882277
Q96DX7	TRIM44	1	1	1.02357	1.09487	1.15826	1.26768	1.15826	0.768819
P14316	IRF2	2	2	1.21138	1.30844	1.62266	0.976767	1.15822	0.775345
Q08AG7	MZT1	1	0	0.868924		1.15008		1.15817
Q8WVV9	HNRNPLL	15	14	0.867827	0.991739	1.10578	0.889131	1.15784	0.889131
P35227	PCGF2	3	2	0.70965	1.09715	1.15772	0.992204	1.15772	0.938793
Q7Z3B3	KANSL1	1	2	0.873806	1.23959	1.15761	0.921461	1.1577	0.689964
Q96EV8	DTNBP1	2	3	0.86172	0.907205	1.01576	1.37397	1.15765	1.11475
Q9UHW9	SLC12A6	1	4	0.914485	1.03739	1.15764	0.860021	1.15764	0.862132
P62191	PSMC1	130	39	1.03331	0.992036	1.05984	1.18643	1.15759	1.26239
Q8TF42	UBASH3B	8	8	0.751343	0.771691	1.16664	2.0923	1.15742	1.26141
Q9UGU5	HMGXB4	1	1	0.847007	1.08231	1.15073	1.66932	1.15732	1.46663
Q9NRZ9	HELLS	1	2	0.770489	1.05867	1.15727	0.897583	1.15727	0.897583
Q9H0V1	TMEM168	2	2	0.891157	0.997458	1.15718	0.889437	1.15718	0.832973
P50395	GDI2	72	50	0.915479	1.06903	1.0157	1.15001	1.15699	1.15126
Q12974	PTP4A2	1	1	0.757443	0.813097	1.15693	1.20198	1.15693	1.21979
P34947	GRK5	1	2	0.814624	0.908317	1.10649	1.23031	1.15686	1.15432
Q15126	PMVK	3	3	0.883041	0.858997	1.1567	1.58477	1.15673	1.43437
Q96G28-2	CFAP36	2	1	0.871925	0.802018	1.15662	1.58137	1.15662	1.17469
P04216	THY1	11	20	0.889676	0.989282	1.15657	0.929765	1.15657	0.929765
Q9H0X9	OSBPL5	6	7	0.85535	0.96603	1.12109	1.00584	1.15655	1.58411
Q14764	MVP	107	102	0.93065	0.876342	1.01565	1.18741	1.15653	1.18741
Q9H9L3	ISG20L2	2	3	0.845162	1.08936	1.15605	0.924376	1.15649	0.829713
P78356	PIP4K2B	6	11	0.878297	0.86673	1.00156	1.19009	1.15648	1.1993
Q9Y3V2	RWDD3	1	0	0.84075		1.16498		1.1563
P30508	HLA-C	11	14	1.00457	0.746729	1.35295	2.01773	1.15623	1.2183
P35269	GTF2F1	6	11	0.976617	1.12806	1.10562	0.890686	1.15622	0.687314
Q15025	TNIP1	2	2	0.781692	0.876437	1.10506	1.37456	1.15588	1.71388
Q9NUP9	LIN7C	6	5	0.870884	1.05855	1.3253	0.977939	1.15583	0.763878
P55287	CDH11	20	16	0.684604	0.898024	1.15549	0.936934	1.15549	0.88744
Q6N063	OGFOD2	1	1	0.790515	0.850077	1.50841	1.48953	1.15525	1.11361
O15037	KHNYN	4	1	0.850382	1.03803	1.17848	0.934374	1.15516	0.875225
Q9P2F8	SIPA1L2	1	0	0.7851		1.31113		1.155
Q9H2C0	GAN	2	1	1.02468	0.948302	1.17668	1.61243	1.15483	0.814884
Q9NRF8	CTPS2	8	5	0.991351	0.866856	1.09853	1.42517	1.15474	1.38172
Q53GS9	USP39	17	8	0.987856	1.23103	1.01545	0.779636	1.15459	0.751126
Q12948	FOXC1	3	2	0.855465	0.743287	1.309	1.59617	1.15458	0.892519
Q9BSR8	YIPF4	1	3	0.886302	1.18003	1.15427	0.852078	1.15427	0.727329
Q6ZW31	SYDE1	3	2	0.80888	0.785964	1.20947	1.50099	1.15394	1.34635
Q16854	DGUOK	1	3	0.91675	0.991114	1.01539	0.934044	1.1539	0.934444
P04406	GAPDH	423	276	0.958212	0.981806	1.01538	1.18255	1.15385	1.17521
P84090	ERH	4	32	1.00667	1.07927	1.20835	0.887836	1.15374	0.887836
P05204	HMGN2	11	3	0.721043	1.07108	1.15363	1.08579	1.15363	1.85794
Q9C0B7	TANGO6	1	3	0.787769	0.805243	1.15362	1.49629	1.15362	1.92298
P08319-2	ADH4	3	0	0.705773		1.10534		1.15339
Q9NZJ4	SACS	26	47	0.939942	0.749207	1.12081	1.38106	1.15324	1.38164
Q14186	TFDP1	2	1	0.902545	1.17587	1.00153	1.08927	1.15322	0.683476
Q9UHN6	TMEM2	7	18	1.10734	0.873959	1.02789	1.00784	1.15318	0.862414
O75886	STAM2	23	10	0.859482	0.767339	1.01819	1.2704	1.15289	1.27448
P50225	SULT1A1	1	0	0.961405		1.15266		1.15266
Q86Y07	VRK2	2	10	0.981138	0.952558	1.01523	1.00489	1.15234	1.48868
Q8WWI1	LMO7	51	136	0.747103	0.861856	1.1522	1.01325	1.15228	1.13252
O75626	PRDM1	1	0	1.04858		1.38731		1.15212
P07305	H1F0	14	26	0.86366	0.973254	1.15198	0.97241	1.15198	0.972499
O14519	CDK2AP1	1	2	0.824354	1.02348	1.3788	0.884784	1.15193	0.652472
Q99551	MTERF1	1	1	0.788022	0.808085	1.23876	1.30011	1.15174	1.31132
Q9NVE7	PANK4	8	8	0.995819	0.759293	1.01511	1.67262	1.15156	1.43326
O60343	TBC1D4	9	5	0.996187	0.693541	1.21681	1.60287	1.15155	1.48764
Q9NUY8	TBC1D23	5	12	0.824331	0.848957	1.15144	1.18506	1.15144	1.15343
Q15172	PPP2R5A	7	1	0.83801	2.11565	1.01514	1.02597	1.15136	1.25975
Q66PJ3	ARL6IP4	4	3	0.891046	1.16393	1.1693	0.777507	1.15128	0.632681
O60613	SEP15	2	3	1.05849	1.03498	1.1512	0.88934	1.15121	0.88934
Q86Y13	DZIP3	3	2	0.788681	0.908229	2.06555	1.26212	1.15117	1.16447
Q96BT3	CENPT	5	0	0.895232		1.64099		1.14998
Q9Y383	LUC7L2	3	0	0.985702		1.24975		1.1499
P20336	RAB3A	1	0	1.11863		1.01498		1.14976
Q9P2K5	MYEF2	3	8	0.938826	1.18401	1.01496	0.858207	1.14964	0.858267
P53667	LIMK1	1	3	0.741885	0.791711	1.14948	1.44147	1.14948	1.36146
Q9H3C7	GGNBP2	6	1	1.00206	1.12739	1.89377	1.07272	1.14938	0.797478
Q8N490	PNKD	6	1	0.856756	0.959882	1.14918	1.04507	1.14918	1.45717
Q5W111	SPRYD7	2	6	0.891693	0.96292	1.14918	0.89173	1.14918	0.89173
P60033	CD81	16	9	0.922309	0.840568	1.09197	1.06757	1.14884	1.67574
Q9NVD7	PARVA	19	13	0.744552	0.699016	1.14861	1.53471	1.1487	1.53472
Q96NT1	NAP1L5	1	0	0.832125		1.10409		1.14865
Q9NTZ6	RBM12	8	12	0.795817	1.018	1.14864	0.853756	1.14864	0.828879
P15153	RAC2	2	1	0.785685	0.839195	1.01485	1.11528	1.14859	1.11528
P26640	VARS	33	32	0.962839	0.947652	1.01484	1.05297	1.14843	1.52975
Q13613	MTMR1	3	9	0.822526	0.864802	1.10041	1.24899	1.14842	1.24899
Q9UN86	G3BP2	24	28	0.934522	1.05733	1.14834	0.899755	1.14835	0.832591
P06737	PYGL	24	35	0.941923	0.719667	1.0014	1.37368	1.14832	1.34382
Q96ST8	CEP89	4	2	0.938772	0.862178	1.19493	1.66168	1.14796	1.86831
Q9UKI8-2	TLK1	1	4	0.977785	1.27825	1.1478	0.746495	1.1478	0.626126
P49918	CDKN1C	1	0	0.926201		1.68246		1.14754
P33897	ABCD1	3	6	0.998171	1.03276	1.01475	0.906295	1.14746	0.962952
Q9BRG1	VPS25	3	3	0.838441	0.877671	1.01474	1.48103	1.14739	1.24978
P28827-2	PTPRM	4	10	0.761886	0.824573	1.14737	1.11141	1.14737	0.943665
Q9P289	STK26	2	0	1.02568		1.14702		1.1473
Q8N5S9-2	CAMKK1	2	0	0.967493		1.0264		1.1473
Q15036	SNX17	6	13	0.570005	0.742796	1.10472	1.34951	1.14716	1.17643
O95684	FGFR1OP	5	8	1.05191	1.11475	1.03747	1.17725	1.14692	0.95787
Q9BZG8	DPH1	1	0	0.763094		1.14687		1.14687
Q96MW5	COG8	2	3	0.985558	0.982107	1.01041	1.10576	1.14668	0.981466
Q5JVS0	HABP4	2	7	0.867336	0.938214	1.14642	0.663951	1.14642	0.663951
Q8N5C1	FAM26E	3	3	1.17972	1.00062	1.14629	0.90331	1.14629	0.933128
P56945-6	BCAR1	15	10	0.767959	0.588322	1.32606	2.33018	1.14614	1.83234
O75116	ROCK2	27	50	0.820719	0.676777	1.10459	1.52993	1.14588	1.52994
Q86V81	ALYREF	24	17	0.873234	1.15207	1.14579	0.78071	1.14579	0.787999
Q6ZT12-4	UBR3	6	4	0.889529	0.978808	1.31599	1.5571	1.14579	0.868427
O00329	PIK3CD	3	2	0.799972	0.893324	1.14057	1.24858	1.14572	1.15895
P61586	RHOA	16	13	0.962055	0.871764	1.10515	1.14503	1.1457	1.13482
P41226	UBA7	9	5	0.956406	0.888586	1.01457	1.79578	1.14566	1.27219
Q9Y520-7	PRRC2C	19	59	0.983524	1.13026	1.01452	0.872227	1.14516	0.768724
P17405	SMPD1	3	2	0.776626	1.00603	1.14499	0.884114	1.14499	0.884114
Q7Z7A4	PXK	4	3	0.748224	0.744787	1.22415	1.75437	1.14497	1.28322
P17844	DDX5	38	49	1.21591	1.41182	1.01449	0.907578	1.14491	0.732435
Q9Y2Z2-6	MTO1	1	1	0.740975	0.840083	1.10446	1.27054	1.14455	1.27544
Q8WWI1-3	LMO7	2	4	0.78752	0.807033	1.14455	1.02493	1.14455	1.24926
Q13595	TRA2A	14	5	1.00424	1.10074	1.01445	0.816658	1.14454	0.816658
Q12851	MAP4K2	1	1	0.898408	1.18767	1.14445	1.10351	1.14445	0.987311
Q14195-2	DPYSL3	126	53	0.940431	0.683741	1.01044	1.57107	1.14425	1.57169
O43805	SSNA1	1	3	0.97578	0.801286	1.10442	1.61726	1.14416	1.48857
Q9NWB7	IFT57	2	1	0.814989	0.653822	1.41341	2.18648	1.14392	1.72247
P16949	STMN1	11	10	0.996788	0.698565	1.14388	1.5231	1.14388	1.52312
Q9BRT6	LLPH	1	2	0.882346	1.28696	1.16695	0.709187	1.14383	0.656263
Q9H7F0	ATP13A3	1	4	0.544613	0.842085	1.20595	0.93667	1.14374	0.781983
Q8NEM2	SHCBP1	2	2	0.877748	0.176156	1.14359	0.688956	1.14359	0.688956
P04035-3	HMGCR	14	11	0.827072	0.816644	3.06246	3.85849	1.14347	0.737943
P54727	RAD23B	20	16	0.98247	0.868248	1.01435	1.37307	1.14346	1.17728
P05155-3	SERPING1	4	3	0.956135	1.64332	1.041	0.622553	1.14324	0.632465
P53985	SLC16A1	2	4	0.947461	0.989339	1.20612	1.07075	1.14313	0.966587
Q16798	ME3	2	3	1.0113	1.11537	1.01042	0.8432	1.14293	0.843244
Q9Y680	FKBP7	12	22	1.01573	0.99808	1.01424	0.880086	1.14238	0.888596
Q12888-2	TP53BP1	37	53	0.826382	0.843389	1.15559	1.08973	1.14234	1.89735
P52298	NCBP2	2	8	0.85992	1.12718	1.14226	0.914044	1.14226	0.812921
P40763	STAT3	32	19	1.00845	1.59478	1.10419	1.02484	1.14192	0.784274
P56378-2	MP68	1	1	0.976526	1.24216	1.01419	0.853901	1.14187	0.755577
Q9BRU9	UTP23	1	2	1.11368	1.62838	1.14186	1.02642	1.14186	0.664157
P51911	CNN1	12	46	0.710021	0.936359	1.14174	0.987508	1.14174	0.987584
Q6PCB5	RSBN1L	4	7	0.807572	0.812647	1.21604	1.18122	1.14171	1.18123
Q8WVR3	C7orf43	2	0	1.12171		1.13856		1.14167
O14786	NRP1	16	23	0.808793	0.912459	1.5966	1.07538	1.14165	1.89965
P52888	THOP1	15	16	0.955207	0.973936	1.01985	0.966969	1.14157	0.967611
Q14980	NUMA1	109	117	0.860205	0.881857	1.23178	1.18835	1.14138	1.89981
Q9H4A6	GOLPH3	9	6	0.806719	1.00483	1.14131	0.862839	1.14138	0.862839
Q9UKA9-3	PTBP2	3	1	0.995875	0.998435	1.15625	0.823852	1.14123	0.765152
Q5VU43-2	PDE4DIP	1	5	0.781206	0.930505	1.66775	1.83844	1.13972	1.28257
O95182	NDUFA7	1	6	0.782455	1.0026	1.01397	0.777008	1.13966	0.777788
Q9P2H3-3	IFT80	1	5	0.802732	0.788879	1.1797	1.45959	1.13963	1.29187
P60981	DSTN	95	28	0.725214	0.822868	1.13946	1.47532	1.13946	1.47532
Q9H845	ACAD9	16	13	0.953132	1.01413	1.01039	0.856177	1.13937	0.856177
O95243	MBD4	2	2	0.819677	0.441201	1.72852	3.72517	1.13933	1.21926
Q9Y316-3	MEMO1	8	5	1.00139	0.794878	1.01392	1.42313	1.13917	1.42313
Q02086	SP2	1	2	0.842581	0.836661	1.13809	1.21265	1.13886	1.14311
Q8TF72	SHROOM3	6	23	0.468196	0.543626	1.13886	1.27639	1.13886	1.27639
A2RUS2	DENND3	5	2	0.688283	0.805621	1.13884	1.62045	1.13884	1.36515
P55735-3	SEC13	21	14	0.900397	0.976517	1.13884	1.06604	1.13884	1.54224
O75608	LYPLA1	9	4	0.91926	0.900878	1.13873	1.23895	1.13874	1.23895
Q9NS18-2	GLRX2	4	0	0.812583		1.13824		1.13873
Q15147-4	PLCB4	5	2	0.83484	0.818872	1.14388	1.29256	1.13872	1.19865
P49711	CTCF	8	17	0.879753	1.04704	1.13864	0.860433	1.13864	0.864328
P49756	RBM25	11	22	1.00999	1.07989	1.01385	1.06032	1.13859	0.936998
Q9NP72-2	RAB18	8	12	1.04404	1.07961	1.01384	0.718363	1.13845	0.718363
Q6UN15	FIP1L1	11	12	0.879811	1.10933	1.19917	0.886192	1.13833	0.859112
P08651	NFIC	7	4	0.895962	0.863052	1.12377	1.07728	1.1383	1.74319
[truncated: 6,517 more rows]

## Sheet: Table S5
Table S5. Viral proteins dysregulated by proteasome inhibitors
Viral proteins down-regulated > 2-fold by both MG132 and bortezomib								Viral proteins up-regulated > 2-fold by both MG132 and bortezomib
uniprot-l	Gene Symbol	peptide	MG132 fold change	Significance A p-value	Bortezomib fold change	Significance A value		uniprot-l	Gene Symbol	peptide	MG132 fold change	Significance A p-value	Bortezomib fold change	Significance A value
F5HHT4	UL17	16	0.139753	2.28614e-58	0.27206	5.55484e-15		AY446894.2_2_ORF1872_219aa	ORF1872_219aa	9	10.2342	8.95994e-45	19.5427	7.73901e-57
F5HET1	UL78	2	0.167214	1.5126e-48	0.32574	1.58813e-11		F5HEF3	US34	4	8.37119	1.20783e-37	8.45462	4.34244e-30
F5HDC7	US22	1	0.224389	1.87687e-34	0.198564	3.26273e-22
F5HI85	UL114	1	0.268858	5.04074e-27	0.375544	3.83855e-09		Viral proteins up-regulated > 2-fold by MG132 but up-regulated < 2-fold by bortezomib
F5HEN8	UL105	2	0.330555	1.10289e-19	0.379673	5.68425e-09		uniprot-l	Gene Symbol	peptide	MG132 fold change	Significance A p-value	Bortezomib fold change	Significance A p-value
F5H8Q3	UL148	15	0.39519	2.53225e-14	0.242206	1.78613e-17		F5HGP1	UL74	1	2.72179	1.66939e-09	1.68862	0.00571957
F5HEA3	UL71	6	0.400463	5.82323e-14	0.410153	8.08564e-08		Q6SW67	UL75	1	2.28588	6.65273e-07	1.01571	0.968895
Viral proteins down-regulated >2-fold by MG132 but down-regulated < 2-fold by bortezomib								Viral proteins up-regulated > 2-fold by bortezomib but up-regulated < 2-fold by MG132
uniprot-l	Gene Symbol	peptide	MG132 fold change	Significance A p-value	Bortezomib fold change	Significance A p-value		uniprot-l	Gene Symbol	peptide	MG132 fold change	Significance A p-value	Bortezomib fold change	Significance A p-value
ORFL294W_HCMVM	ORFL294W	8	0.362619	8.61647e-17	0.777889	0.121707		F5HAQ7	UL135	21	1.5604	0.00777982	2.43821	2.21989e-06
Q6SWA3	UL29	12	0.440345	1.6177e-11	0.909088	0.536544
F5H8S6	US24	8	0.443698	2.47239e-11	0.84715	0.298841
Q6SW77	UL54	1	0.463891	2.76088e-10	0.729008	0.0530221
